# Supplementary material for: The Neural/Immune Gene Ontology: clipping the Gene Ontology for neurological and immunological systems
Source: BMC Bioinformatics. 2010 Sep 12;11:458. doi: 10.1186/1471-2105-11-458 (PMC2949890; doi:10.1186/1471-2105-11-458)
Supplement: Additional file 1 — Filtered GO terms. This file contains all the terms that were tested using the five-step filter, by which step of the filter they were flagged and which of the terms were included or excluded from NIGO. [file 1471-2105-11-458-S1.XLS]

## Sheet: Sheet1
Legend:
Step 1	Name is relevant
Step 2	Term is used to annotate at least 1 gene from Neural/Immune gene association list								X	Was not flagged for inclusion by step
Step 3	One out of the top 5 results (when searching with GO name) with GoogleScholar is a relevant paper								V	Was flagged for inclusion by step
Step 4	Flagged by the UMLStermFinder								0	Step not tested
Step 5	Supercalss to a term flagged by the first 4 filters
GO term ID	mf/cc/bp	GO term Name	Step 1	Step 2	Step 3	Step 4	Step 5	Link to relevant article	removed
GO:0000002	biological_process	mitochondrial genome maintenance	x	x	x	x	x		v
GO:0000003	biological_process	reproduction	x	x	x	0	v		x
GO:0000012	biological_process	single strand break repair	x	x	x	0	v		x
GO:0000018	biological_process	regulation of DNA recombination	x	0	0	0	v		x
GO:0000019	biological_process	regulation of mitotic recombination	x	x	0	0	x		v
GO:0000022	biological_process	mitotic spindle elongation	x	x	x	x	x		v
GO:0000023	biological_process	maltose metabolic process	x	x	x	0	x		v
GO:0000027	biological_process	ribosomal large subunit assembly and maintenance	x	x	x	0	x		v
GO:0000028	biological_process	ribosomal small subunit assembly and maintenance	x	x	x	0	x		v
GO:0000038	biological_process	very-long-chain fatty acid metabolic process	x	x	x	0	x		v
GO:0000041	biological_process	transition metal ion transport	x	x	0	0	x		v
GO:0000042	biological_process	protein targeting to Golgi	x	x	x	x	x		v
GO:0000045	biological_process	autophagosome formation	v	x	0	0	x		x
GO:0000046	biological_process	autophagic vacuole fusion	v	0	0	0	0		x
GO:0000050	biological_process	urea cycle	x	x	x	x	x		v
GO:0000052	biological_process	citrulline metabolic process	x	x	v	0	x	http://cat.inist.fr/?aModele=afficheN&cpsidt=5598317	x
GO:0000053	biological_process	argininosuccinate metabolic process	x	x	x	0	x		v
GO:0000056	biological_process	ribosomal small subunit export from nucleus	x	x	x	x	x		v
GO:0000059	biological_process	protein import into nucleus, docking	x	x	0	0	0		x
GO:0000060	biological_process	protein import into nucleus, translocation	x	v	0	0	0		x
GO:0000066	biological_process	mitochondrial ornithine transport	x	x	x	0	x		v
GO:0000070	biological_process	mitotic sister chromatid segregation	x	x	0	0	x		v
GO:0000072	biological_process	M phase specific microtubule process	v	0	0	0	0		x
GO:0000075	biological_process	cell cycle checkpoint	v	0	0	0	0		x
GO:0000076	biological_process	DNA replication checkpoint	x	x	0	0	x		v
GO:0000077	biological_process	DNA damage checkpoint	x	x	0	0	v		x
GO:0000079	biological_process	regulation of cyclin-dependent protein kinase activity	x	x	x	0	x		v
GO:0000080	biological_process	G1 phase of mitotic cell cycle	x	x	0	0	x		v
GO:0000082	biological_process	G1/S transition of mitotic cell cycle	x	x	0	0	x		v
GO:0000083	biological_process	regulation of transcription of G1/S-phase of mitotic cell cycle	x	x	0	0	x		v
GO:0000084	biological_process	S phase of mitotic cell cycle	x	x	0	0	x		v
GO:0000085	biological_process	G2 phase of mitotic cell cycle	x	x	0	0	x		v
GO:0000086	biological_process	G2/M transition of mitotic cell cycle	x	x	0	0	x		v
GO:0000087	biological_process	M phase of mitotic cell cycle	x	x	0	0	x		v
GO:0000089	biological_process	mitotic metaphase	x	x	0	0	x		v
GO:0000090	biological_process	mitotic anaphase	x	x	0	0	x		v
GO:0000093	biological_process	mitotic telophase	x	x	0	0	x		v
GO:0000096	biological_process	sulfur amino acid metabolic process	x	x	v	0	x	http://www.springerlink.com/index/j2p801667l428r06.pdf	x
GO:0000097	biological_process	sulfur amino acid biosynthetic process	x	x	v	0	x	http://www.springerlink.com/index/j2p801667l428r06.pdf	x
GO:0000103	biological_process	sulfate assimilation	x	x	v	0	x	http://alanine.ucdavis.edu/~andy/Public/reprints/PAPSS.pdf	x
GO:0000105	biological_process	histidine biosynthetic process	x	x	x	0	x		v
GO:0000114	biological_process	regulation of transcription during G1 phase of mitotic cell cycle	x	x	0	0	x		v
GO:0000115	biological_process	regulation of transcription during S-phase of mitotic cell cycle	x	x	0	0	x		v
GO:0000122	biological_process	negative regulation of transcription from RNA polymerase II promoter	v	v	0	0	0		x
GO:0000132	biological_process	establishment of mitotic spindle orientation	x	x	x	0	x		v
GO:0000147	biological_process	actin cortical patch assembly	x	x	x	x	x		v
GO:0000154	biological_process	rRNA modification	x	x	x	0	x		v
GO:0000160	biological_process	two-component signal transduction system (phosphorelay)	x	x	x	0	x		v
GO:0000165	biological_process	MAPKKK cascade	v	0	0	0	0		x
GO:0000173	biological_process	inactivation of MAPK activity during osmolarity sensing	x	x	0	0	x		v
GO:0000183	biological_process	chromatin silencing at rDNA	x	x	0	0	x		v
GO:0000184	biological_process	nuclear-transcribed mRNA catabolic process, nonsense-mediated decay	x	x	x	0	x		v
GO:0000185	biological_process	activation of MAPKKK activity	v	0	0	0	0		x
GO:0000186	biological_process	activation of MAPKK activity	v	0	0	0	v		x
GO:0000187	biological_process	activation of MAPK activity	v	v	0	0	v		x
GO:0000188	biological_process	inactivation of MAPK activity	v	0	0	0	0		x
GO:0000209	biological_process	protein polyubiquitination	x	x	0	0	x		v
GO:0000212	biological_process	meiotic spindle organization	x	0	0	0	0		v
GO:0000226	biological_process	microtubule cytoskeleton organization	v	0	0	0	0		x
GO:0000236	biological_process	mitotic prometaphase	x	x	0	0	x		v
GO:0000239	biological_process	pachytene	x	x	x	0	x		v
GO:0000244	biological_process	assembly of spliceosomal tri-snRNP	x	x	x	0	x		v
GO:0000245	biological_process	spliceosome assembly	v	x	0	0	x		x
GO:0000256	biological_process	allantoin catabolic process	x	x	x	0	x		v
GO:0000266	biological_process	mitochondrial fission	x	x	v	0	x	http://www.sciencemag.org/cgi/content/abstract/305/5684/626	x
GO:0000271	biological_process	polysaccharide biosynthetic process	x	x	0	0	x		v
GO:0000272	biological_process	polysaccharide catabolic process	x	x	0	0	x		v
GO:0000278	biological_process	mitotic cell cycle	x	x	0	0	x		v
GO:0000279	biological_process	M phase	x	x	0	0	x		v
GO:0000281	biological_process	cytokinesis after mitosis	x	0	0	0	0		v
GO:0000288	biological_process	nuclear-transcribed mRNA catabolic process, deadenylation-dependent decay	x	x	0	0	x		v
GO:0000289	biological_process	nuclear-transcribed mRNA poly(A) tail shortening	x	x	0	0	x		v
GO:0000290	biological_process	deadenylation-dependent decapping of nuclear-transcribed mRNA	x	x	0	0	x		v
GO:0000302	biological_process	response to reactive oxygen species	v	0	0	0	0		x
GO:0000303	biological_process	response to superoxide	v	0	0	0	0		x
GO:0000305	biological_process	response to oxygen radical	v	0	0	0	0		x
GO:0000320	biological_process	re-entry into mitotic cell cycle	x	x	0	0	x		v
GO:0000354	biological_process	cis assembly of pre-catalytic spliceosome	x	x	x	0	x		v
GO:0000375	biological_process	RNA splicing, via transesterification reactions	x	x	0	0	x		v
GO:0000380	biological_process	alternative nuclear mRNA splicing, via spliceosome	x	x	0	0	x		v
GO:0000381	biological_process	regulation of alternative nuclear mRNA splicing, via spliceosome	x	x	0	0	x		v
GO:0000387	biological_process	spliceosomal snRNP biogenesis	x	x	v	0	x	http://www.med.upenn.edu/dreyfusslab/publications/1997FischerCell.pdf	x
GO:0000389	biological_process	nuclear mRNA 3'-splice site recognition	x	x	0	0	x		v
GO:0000395	biological_process	nuclear mRNA 5'-splice site recognition	x	x	0	0	x		v
GO:0000398	biological_process	nuclear mRNA splicing, via spliceosome	x	x	0	0	x		v
GO:0000432	biological_process	positive regulation of transcription from RNA polymerase II promoter by glucose	x	x	x	0	x		v
GO:0000578	biological_process	embryonic axis specification	x	x	x	0	x		v
GO:0000705	biological_process	achiasmate meiosis I	x	0	0	0	0		v
GO:0000710	biological_process	meiotic mismatch repair	x	0	0	0	0		v
GO:0000712	biological_process	resolution of meiotic joint molecules as recombinants	x	0	0	0	0		v
GO:0000717	biological_process	nucleotide-excision repair, DNA duplex unwinding	x	x	v	0	0	http://www.pubmedcentral.nih.gov/articlerender.fcgi?artid=395023	x
GO:0000718	biological_process	nucleotide-excision repair, DNA damage removal	x	x	v	0	0	http://www.pubmedcentral.nih.gov/articlerender.fcgi?artid=395023	x
GO:0000720	biological_process	pyrimidine dimer repair via nucleotide-excision repair	x	x	v	0	0	http://linkinghub.elsevier.com/retrieve/pii/S0891584900001726	x
GO:0000722	biological_process	telomere maintenance via recombination	x	x	x	0	x		v
GO:0000723	biological_process	telomere maintenance	x	x	0	0	0		v
GO:0000724	biological_process	double-strand break repair via homologous recombination	v	x	0	0	0		x
GO:0000729	biological_process	DNA double-strand break processing	v	x	v	0	0	http://jmg.bmj.com/cgi/content/extract/38/1/e3	x
GO:0000731	biological_process	DNA synthesis during DNA repair	v	x	0	0	0		x
GO:0000738	biological_process	DNA catabolic process, exonucleolytic	x	x	0	0	v		x
GO:0000747	biological_process	conjugation with cellular fusion	x	x	x	0	x		v
GO:0000819	biological_process	sister chromatid segregation	x	x	0	0	x		v
GO:0000902	biological_process	cell morphogenesis	v	0	0	0	0		x
GO:0000904	biological_process	cell morphogenesis involved in differentiation	v	0	0	0	0		x
GO:0000910	biological_process	cytokinesis	0	0	0	0	0		x
GO:0000915	biological_process	cytokinesis, contractile ring formation	x	0	0	0	0		v
GO:0000917	biological_process	barrier septum formation	v	0	0	0	0		x
GO:0000920	biological_process	cell separation during cytokinesis	v	0	0	0	0		x
GO:0000921	biological_process	septin ring assembly	x	x	x	0	x		v
GO:0001101	biological_process	response to acid	x	x	x	0	x		v
GO:0001302	biological_process	replicative cell aging	x	0	0	0	0		v
GO:0001306	biological_process	age-dependent response to oxidative stress	x	x	0	0	x		v
GO:0001309	biological_process	age-dependent telomere shortening	x	x	x	0	x		v
GO:0001315	biological_process	age-dependent response to reactive oxygen species	v	0	0	0	0		x
GO:0001501	biological_process	skeletal development	x	0	0	0	0		v
GO:0001502	biological_process	cartilage condensation	x	0	0	0	0		v
GO:0001503	biological_process	ossification	x	0	0	0	0		v
GO:0001504	biological_process	neurotransmitter uptake	v	0	0	0	0		x
GO:0001505	biological_process	regulation of neurotransmitter levels	v	0	0	0	0		x
GO:0001507	biological_process	acetylcholine catabolic process in synaptic cleft	v	0	0	0	0		x
GO:0001508	biological_process	regulation of action potential	v	0	0	0	0		x
GO:0001510	biological_process	RNA methylation	x	0	0	0	0		v
GO:0001514	biological_process	selenocysteine incorporation	x	0	x	0	x		v
GO:0001516	biological_process	prostaglandin biosynthetic process	x	x	0	0	x		v
GO:0001519	biological_process	peptide amidation	x	0	0	0	0		v
GO:0001522	biological_process	pseudouridine synthesis	x	0	0	0	0		v
GO:0001523	biological_process	retinoid metabolic process	x	x	0	0	x		v
GO:0001525	biological_process	angiogenesis	v	v	0	0	0		x
GO:0001539	biological_process	ciliary or flagellar motility	x	0	0	0	0		v
GO:0001541	biological_process	ovarian follicle development	x	0	0	0	0		v
GO:0001542	biological_process	ovulation from ovarian follicle	x	0	0	0	0		v
GO:0001543	biological_process	ovarian follicle rupture	x	0	0	0	0		v
GO:0001544	biological_process	initiation of primordial ovarian follicle growth	x	0	0	0	0		v
GO:0001547	biological_process	antral ovarian follicle growth	x	0	0	0	0		v
GO:0001550	biological_process	ovarian cumulus expansion	x	0	0	0	0		v
GO:0001552	biological_process	ovarian follicle atresia	x	0	0	0	0		v
GO:0001553	biological_process	luteinization	x	0	0	0	0		v
GO:0001554	biological_process	luteolysis	x	0	0	0	0		v
GO:0001555	biological_process	oocyte growth	x	0	0	0	0		v
GO:0001556	biological_process	oocyte maturation	x	0	0	0	0		v
GO:0001558	biological_process	regulation of cell growth	v	v	0	0	0		x
GO:0001560	biological_process	regulation of cell growth by extracellular stimulus	v	0	0	0	0		x
GO:0001561	biological_process	fatty acid alpha-oxidation	x	0	0	0	0		v
GO:0001562	biological_process	response to protozoan	v	0	0	0	0		x
GO:0001568	biological_process	blood vessel development	v	0	0	0	0		x
GO:0001569	biological_process	patterning of blood vessels	x	x	0	0	x		v
GO:0001570	biological_process	vasculogenesis	x	x	0	0	x		v
GO:0001573	biological_process	ganglioside metabolic process	v	0	v	0	0	http://www.blackwell-synergy.com/doi/abs/10.1111/j.1471-4159.1988.tb02484.x	x
GO:0001574	biological_process	ganglioside biosynthetic process	v	0	v	0	0	http://www.blackwell-synergy.com/doi/abs/10.1111/j.1471-4159.1988.tb02484.x	x
GO:0001575	biological_process	globoside metabolic process	v	0	v	0	0	http://www.blackwell-synergy.com/doi/abs/10.1111/j.1471-4159.1988.tb02484.x	x
GO:0001578	biological_process	microtubule bundle formation	x	0	0	0	0		v
GO:0001579	biological_process	medium-chain fatty acid transport	x	0	0	0	0		v
GO:0001580	biological_process	detection of chemical stimulus involved in sensory perception of bitter taste	v	0	0	0	0		x
GO:0001582	biological_process	detection of chemical stimulus involved in sensory perception of sweet taste	v	0	0	0	0		x
GO:0001649	biological_process	osteoblast differentiation	x	0	0	0	0		v
GO:0001654	biological_process	eye development	v	0	0	0	0		x
GO:0001655	biological_process	urogenital system development	x	0	0	0	0		v
GO:0001656	biological_process	metanephros development	x	0	0	0	0		v
GO:0001657	biological_process	ureteric bud development	x	0	0	0	0		v
GO:0001658	biological_process	ureteric bud branching	x	0	0	0	0		v
GO:0001659	biological_process	temperature homeostasis	v	v	0	0	0		x
GO:0001660	biological_process	fever	v	v	0	0	0		x
GO:0001661	biological_process	conditioned taste aversion	v	0	0	0	0		x
GO:0001662	biological_process	behavioral fear response	v	0	0	0	0		x
GO:0001666	biological_process	response to hypoxia	v	0	0	0	0		x
GO:0001667	biological_process	ameboidal cell migration	x	0	0	0	0		x
GO:0001672	biological_process	regulation of chromatin assembly or disassembly	x	0	0	0	0		v
GO:0001675	biological_process	acrosome formation	v	0	0	0	0		x
GO:0001676	biological_process	long-chain fatty acid metabolic process	x	0	0	0	0		v
GO:0001678	biological_process	cellular glucose homeostasis	x	0	0	0	0		v
GO:0001682	biological_process	tRNA 5'-leader removal	x	0	0	0	0		v
GO:0001694	biological_process	histamine biosynthetic process	v	0	0	0	0		x
GO:0001696	biological_process	gastric acid secretion	x	0	0	0	0		v
GO:0001701	biological_process	in utero embryonic development	x	0	0	0	0		v
GO:0001702	biological_process	gastrulation with mouth forming second	x	x	0	0	x		v
GO:0001705	biological_process	ectoderm formation	v	0	0	0	0		x
GO:0001706	biological_process	endoderm formation	v	0	0	0	0		x
GO:0001707	biological_process	mesoderm formation	x	0	0	0	0		v
GO:0001708	biological_process	cell fate specification	v	0	0	0	0		x
GO:0001709	biological_process	cell fate determination	v	0	0	0	v		x
GO:0001710	biological_process	mesodermal cell fate commitment	v	0	0	0	0		x
GO:0001711	biological_process	endodermal cell fate commitment	v	0	0	0	0		x
GO:0001712	biological_process	ectodermal cell fate commitment	v	0	0	0	0		x
GO:0001731	biological_process	formation of translation preinitiation complex	v	0	0	0	0		x
GO:0001736	biological_process	establishment of planar polarity	x	0	0	0	x		v
GO:0001738	biological_process	morphogenesis of a polarized epithelium	x	0	0	0	0		x
GO:0001754	biological_process	eye photoreceptor cell differentiation	v	v	0	0	0		x
GO:0001755	biological_process	neural crest cell migration	v	0	0	0	0		x
GO:0001756	biological_process	somitogenesis	x	0	0	0	0		v
GO:0001757	biological_process	somite specification	x	0	0	0	0		v
GO:0001759	biological_process	induction of an organ	v	0	0	0	0		x
GO:0001762	biological_process	beta-alanine transport	x	0	0	0	0		v
GO:0001763	biological_process	morphogenesis of a branching structure	x	x	x	0	v		x
GO:0001764	biological_process	neuron migration	v	v	0	0	0		x
GO:0001766	biological_process	membrane raft polarization	x	x	v	0	x	http://www.ingentaconnect.com/content/tandf/sder/2001/00000081/00000002/art00002	x
GO:0001768	biological_process	establishment of T cell polarity	v	0	0	0	0		x
GO:0001771	biological_process	formation of immunological synapse	v	0	0	0	0		x
GO:0001774	biological_process	microglial cell activation	v	0	0	0	0		x
GO:0001775	biological_process	cell activation	v	v	0	0	0		x
GO:0001776	biological_process	leukocyte homeostasis	v	0	0	0	0		x
GO:0001777	biological_process	T cell homeostatic proliferation	v	0	0	0	0		x
GO:0001778	biological_process	plasma membrane repair	x	x	v	0	0	http://www.jcb.org/cgi/content/abstract/158/3/389	x
GO:0001779	biological_process	natural killer cell differentiation	v	0	0	0	0		x
GO:0001780	biological_process	neutrophil homeostasis	v	0	0	0	0		x
GO:0001781	biological_process	neutrophil apoptosis	v	v	0	0	0		x
GO:0001782	biological_process	B cell homeostasis	v	0	0	0	0		x
GO:0001783	biological_process	B cell apoptosis	v	0	0	0	0		x
GO:0001787	biological_process	natural killer cell proliferation	v	0	0	0	0		x
GO:0001788	biological_process	antibody-dependent cellular cytotoxicity	v	0	0	0	0		x
GO:0001798	biological_process	positive regulation of type IIa hypersensitivity	v	0	0	0	0		x
GO:0001805	biological_process	positive regulation of type III hypersensitivity	v	0	0	0	0		x
GO:0001808	biological_process	negative regulation of type IV hypersensitivity	v	0	0	0	0		x
GO:0001811	biological_process	negative regulation of type I hypersensitivity	v	0	0	0	0		x
GO:0001812	biological_process	positive regulation of type I hypersensitivity	v	0	0	0	0		x
GO:0001816	biological_process	cytokine production	v	0	0	0	0		x
GO:0001817	biological_process	regulation of cytokine production	v	0	0	0	0		x
GO:0001819	biological_process	positive regulation of cytokine production	v	0	0	0	0		x
GO:0001820	biological_process	serotonin secretion	v	0	0	0	0		x
GO:0001822	biological_process	kidney development	x	0	0	0	0		v
GO:0001823	biological_process	mesonephros development	x	0	0	0	0		v
GO:0001824	biological_process	blastocyst development	v	0	0	0	0		x
GO:0001825	biological_process	blastocyst formation	v	0	0	0	0		x
GO:0001826	biological_process	inner cell mass cell differentiation	x	0	0	0	0		v
GO:0001829	biological_process	trophectodermal cell differentiation	x	0	0	0	0		v
GO:0001830	biological_process	trophectodermal cell fate commitment	x	0	0	0	0		v
GO:0001831	biological_process	trophectodermal cellular morphogenesis	x	0	0	0	0		v
GO:0001832	biological_process	blastocyst growth	x	0	0	0	0		v
GO:0001833	biological_process	inner cell mass cell proliferation	x	0	0	0	0		v
GO:0001834	biological_process	trophectodermal cell proliferation	x	0	0	0	0		v
GO:0001835	biological_process	blastocyst hatching	x	0	0	0	0		v
GO:0001836	biological_process	release of cytochrome c from mitochondria	v	0	0	0	0		x
GO:0001837	biological_process	epithelial to mesenchymal transition	x	x	0	0	x		v
GO:0001838	biological_process	embryonic epithelial tube formation	v	0	0	0	0		x
GO:0001839	biological_process	neural plate morphogenesis	v	0	0	0	0		x
GO:0001841	biological_process	neural tube formation	v	0	0	0	0		x
GO:0001842	biological_process	neural fold formation	v	0	0	0	0		x
GO:0001843	biological_process	neural tube closure	v	0	0	0	0		x
GO:0001844	biological_process	protein insertion into mitochondrial membrane during induction of apoptosis	x	0	0	0	0		v
GO:0001845	biological_process	phagolysosome formation	v	0	0	0	0		x
GO:0001866	biological_process	NK T cell proliferation	v	0	0	0	0		x
GO:0001867	biological_process	complement activation, lectin pathway	v	0	0	0	0		x
GO:0001878	biological_process	response to yeast	v	0	0	0	0		x
GO:0001879	biological_process	detection of yeast	v	0	0	0	0		x
GO:0001880	biological_process	Mullerian duct regression	x	0	0	0	0		v
GO:0001881	biological_process	receptor recycling	v	0	0	0	0		x
GO:0001885	biological_process	endothelial cell development	v	0	0	0	0		x
GO:0001886	biological_process	endothelial cell morphogenesis	v	0	0	0	0		x
GO:0001887	biological_process	selenium metabolic process	v	0	v	0	0	http://www.blackwell-synergy.com/doi/abs/10.1111/j.1471-4159.1976.tb02619.x	x
GO:0001889	biological_process	liver development	x	0	0	0	0		v
GO:0001890	biological_process	placenta development	x	0	0	0	0		v
GO:0001892	biological_process	embryonic placenta development	x	0	0	0	0		v
GO:0001893	biological_process	maternal placenta development	x	0	0	0	0		v
GO:0001894	biological_process	tissue homeostasis	v	0	0	0	0		x
GO:0001895	biological_process	retina homeostasis	v	0	0	0	0		x
GO:0001912	biological_process	positive regulation of leukocyte mediated cytotoxicity	v	0	0	0	0		x
GO:0001913	biological_process	T cell mediated cytotoxicity	v	0	0	0	0		x
GO:0001915	biological_process	negative regulation of T cell mediated cytotoxicity	v	0	0	0	0		x
GO:0001916	biological_process	positive regulation of T cell mediated cytotoxicity	v	0	0	0	0		x
GO:0001919	biological_process	regulation of receptor recycling	v	0	0	0	0		x
GO:0001920	biological_process	negative regulation of receptor recycling	v	0	0	0	0		x
GO:0001921	biological_process	positive regulation of receptor recycling	v	0	0	0	0		x
GO:0001922	biological_process	B-1 B cell homeostasis	v	0	0	0	0		x
GO:0001923	biological_process	B-1 B cell differentiation	v	0	0	0	0		x
GO:0001932	biological_process	regulation of protein amino acid phosphorylation	x	v	0	0	0		x
GO:0001933	biological_process	negative regulation of protein amino acid phosphorylation	x	x	0	0	v		x
GO:0001934	biological_process	positive regulation of protein amino acid phosphorylation	x	v	0	0	0		x
GO:0001935	biological_process	endothelial cell proliferation	x	x	0	0	x		v
GO:0001937	biological_process	negative regulation of endothelial cell proliferation	x	x	0	0	x		v
GO:0001938	biological_process	positive regulation of endothelial cell proliferation	x	x	0	0	x		v
GO:0001941	biological_process	postsynaptic membrane organization	v	x	0	0	x		x
GO:0001942	biological_process	hair follicle development	x	x	0	0	x		v
GO:0001944	biological_process	vasculature development	x	x	0	0	v		x
GO:0001945	biological_process	lymph vessel development	v	x	0	0	x		x
GO:0001946	biological_process	lymphangiogenesis	v	x	0	0	x		x
GO:0001947	biological_process	heart looping	x	x	0	0	x		v
GO:0001949	biological_process	sebaceous gland cell differentiation	x	x	0	0	x		v
GO:0001952	biological_process	regulation of cell-matrix adhesion	x	x	0	0	x		v
GO:0001953	biological_process	negative regulation of cell-matrix adhesion	x	x	0	0	x		v
GO:0001954	biological_process	positive regulation of cell-matrix adhesion	x	x	0	0	x		v
GO:0001955	biological_process	blood vessel maturation	v	x	0	0	x		x
GO:0001956	biological_process	positive regulation of neurotransmitter secretion	v	0	0	0	0		x
GO:0001957	biological_process	intramembranous ossification	x	0	0	0	0		v
GO:0001958	biological_process	endochondral ossification	x	0	0	0	0		v
GO:0001959	biological_process	regulation of cytokine and chemokine mediated signaling pathway	v	0	0	0	0		x
GO:0001960	biological_process	negative regulation of cytokine and chemokine mediated signaling pathway	v	0	0	0	0		x
GO:0001963	biological_process	synaptic transmission, dopaminergic	v	0	0	0	0		x
GO:0001964	biological_process	startle response	x	x	0	0	0		v
GO:0001967	biological_process	suckling behavior	x	x	0	0	0		v
GO:0001971	biological_process	negative regulation of activation of membrane attack complex	v	0	0	0	0		x
GO:0001973	biological_process	adenosine receptor signaling pathway	x	x	v	0	x	http://ajpheart.physiology.org/cgi/content/abstract/241/2/H235	x
GO:0001974	biological_process	blood vessel remodeling	v	0	0	0	0		x
GO:0001975	biological_process	response to amphetamine	v	0	0	0	0		x
GO:0001976	biological_process	regulation of systemic arterial blood pressure by neurological process	v	0	0	0	0		x
GO:0001980	biological_process	regulation of systemic arterial blood pressure by ischemic conditions	x	x	0	0	x		v
GO:0001984	biological_process	vasodilation of artery during baroreceptor response to increased systemic arterial blood pressure	x	x	0	0	x		v
GO:0001985	biological_process	negative regulation of heart rate in baroreceptor response to increased systemic arterial blood pressure	x	x	0	0	x		v
GO:0001986	biological_process	negative regulation of the force of heart contraction during baroreceptor response to increased systemic arterial blood pressure	x	x	0	0	x		v
GO:0001987	biological_process	vasoconstriction of artery involved in baroreceptor response to lowering of systemic arterial blood pressure	x	x	0	0	x		v
GO:0001988	biological_process	positive regulation of heart rate in baroreceptor response to decreased systemic arterial blood pressure	x	x	0	0	x		v
GO:0001991	biological_process	regulation of systemic arterial blood pressure by circulatory renin-angiotensin	x	x	0	0	x		v
GO:0001992	biological_process	regulation of systemic arterial blood pressure by vasopressin	x	x	0	0	x		v
GO:0001994	biological_process	norepinephrine-epinephrine vasoconstriction involved in regulation of systemic arterial blood pressure	x	x	0	0	x		v
GO:0001996	biological_process	positive regulation of heart rate by epinephrine-norepinephrine	x	x	0	0	x		v
GO:0001997	biological_process	positive regulation of the force of heart contraction by epinephrine-norepinephrine	x	x	0	0	x		v
GO:0001998	biological_process	angiotensin mediated vasoconstriction involved in regulation of systemic arterial blood pressure	x	x	0	0	x		v
GO:0001999	biological_process	renal response to blood flow during renin-angiotensin regulation of systemic arterial blood pressure	x	x	0	0	x		v
GO:0002001	biological_process	renin secretion into blood stream	x	x	0	0	x		v
GO:0002003	biological_process	angiotensin maturation	x	x	0	0	x		v
GO:0002005	biological_process	angiotensin catabolic process in blood	x	x	0	0	x		v
GO:0002009	biological_process	morphogenesis of an epithelium	x	x	0	0	x		x
GO:0002011	biological_process	morphogenesis of an epithelial sheet	x	x	0	0	x		x
GO:0002016	biological_process	regulation of blood volume by renin-angiotensin	x	x	0	0	v		x
GO:0002017	biological_process	regulation of blood volume by renal aldosterone	x	x	0	0	x		v
GO:0002018	biological_process	renin-angiotensin regulation of aldosterone production	x	x	0	0	x		v
GO:0002019	biological_process	regulation of renal output by angiotensin	x	x	0	0	x		v
GO:0002021	biological_process	response to dietary excess	x	x	0	0	x		v
GO:0002023	biological_process	reduction of food intake in response to dietary excess	x	x	0	0	x		v
GO:0002024	biological_process	diet induced thermogenesis	v	x	0	0	x		x
GO:0002025	biological_process	vasodilation by norepinephrine-epinephrine involved in regulation of systemic arterial blood pressure	x	x	0	0	x		v
GO:0002026	biological_process	regulation of the force of heart contraction	x	x	0	0	x		v
GO:0002027	biological_process	regulation of heart rate	x	x	0	0	x		v
GO:0002028	biological_process	regulation of sodium ion transport	v	x	0	0	x		x
GO:0002029	biological_process	desensitization of G-protein coupled receptor protein signaling pathway	v	x	0	0	x		x
GO:0002031	biological_process	G-protein coupled receptor internalization	v	x	0	0	x		x
GO:0002032	biological_process	desensitization of G-protein coupled receptor protein signaling pathway by arrestin	v	0	0	0	0		x
GO:0002033	biological_process	vasodilation by angiotensin involved in regulation of systemic arterial blood pressure	x	x	0	0	x		v
GO:0002034	biological_process	regulation of blood vessel size by renin-angiotensin	x	x	0	0	x		v
GO:0002035	biological_process	brain renin-angiotensin system	v	x	0	0	x		x
GO:0002037	biological_process	negative regulation of L-glutamate transport	x	v	0	0	0		x
GO:0002040	biological_process	sprouting angiogenesis	x	x	v	0	x	https://www.med.virginia.edu/internet/neuroscience/Neurobiology/NeuroBio-06/tessierlavigne.pdf	x
GO:0002042	biological_process	cell migration during sprouting angiogenesis	x	x	0	0	x		v
GO:0002051	biological_process	osteoblast fate commitment	x	x	0	0	x		v
GO:0002052	biological_process	positive regulation of neuroblast proliferation	v	0	0	0	0		x
GO:0002053	biological_process	positive regulation of mesenchymal cell proliferation	x	x	0	0	0		v
GO:0002062	biological_process	chondrocyte differentiation	x	x	0	0	x		v
GO:0002063	biological_process	chondrocyte development	x	x	0	0	x		v
GO:0002064	biological_process	epithelial cell development	x	x	0	0	x		v
GO:0002066	biological_process	columnar/cuboidal epithelial cell development	x	x	0	0	x		v
GO:0002070	biological_process	epithelial cell maturation	x	x	0	0	x		v
GO:0002071	biological_process	glandular epithelial cell maturation	x	x	0	0	x		v
GO:0002072	biological_process	optic cup morphogenesis involved in camera-type eye development	v	x	0	0	x		x
GO:0002074	biological_process	extraocular skeletal muscle development	x	x	0	0	x		v
GO:0002076	biological_process	osteoblast development	x	x	0	0	x		v
GO:0002077	biological_process	acrosome matrix dispersal	x	x	0	0	x		v
GO:0002082	biological_process	regulation of oxidative phosphorylation	x	x	0	0	x		v
GO:0002084	biological_process	protein depalmitoylation	x	x	0	0	x		v
GO:0002085	biological_process	repression of premature neural plate formation	v	x	0	0	x		x
GO:0002086	biological_process	diaphragm contraction	x	x	0	0	x		v
GO:0002087	biological_process	neurological control of breathing	v	0	0	0	0		x
GO:0002088	biological_process	lens development in camera-type eye	v	x	0	0	x		x
GO:0002089	biological_process	lens morphogenesis in camera-type eye	v	x	0	0	x		x
GO:0002098	biological_process	tRNA wobble uridine modification	x	x	0	0	x		v
GO:0002223	biological_process	stimulatory C-type lectin receptor signaling pathway	x	x	v	0	x	http://pt.wkhealth.com/pt/re/immr/abstract.00004210-199806000-00003.htm	x
GO:0002224	biological_process	toll-like receptor signaling pathway	v	0	0	0	0		x
GO:0002227	biological_process	innate immune response in mucosa	v	0	0	0	0		x
GO:0002230	biological_process	positive regulation of defense response to virus by host	v	0	0	0	0		x
GO:0002237	biological_process	response to molecule of bacterial origin	v	0	0	0	0		x
GO:0002238	biological_process	response to molecule of fungal origin	v	0	0	0	0		x
GO:0002244	biological_process	hemopoietic progenitor cell differentiation	v	0	0	0	0		x
GO:0002246	biological_process	healing during inflammatory response	v	0	0	0	0		x
GO:0002248	biological_process	connective tissue replacement during inflammatory response	v	0	0	0	0		x
GO:0002250	biological_process	adaptive immune response	v	0	0	0	0		x
GO:0002253	biological_process	activation of immune response	v	0	0	0	0		x
GO:0002262	biological_process	myeloid cell homeostasis	v	0	0	0	0		x
GO:0002268	biological_process	follicular dendritic cell differentiation	v	0	0	0	0		x
GO:0002281	biological_process	macrophage activation during immune response	v	0	0	0	0		x
GO:0002282	biological_process	microglial cell activation during immune response	v	0	0	0	0		x
GO:0002286	biological_process	T cell activation during immune response	v	0	0	0	0		x
GO:0002287	biological_process	alpha-beta T cell activation during immune response	v	0	0	0	0		x
GO:0002309	biological_process	T cell proliferation during immune response	v	0	0	0	0		x
GO:0002315	biological_process	marginal zone B cell differentiation	v	0	0	0	0		x
GO:0002316	biological_process	follicular B cell differentiation	v	0	0	0	0		x
GO:0002317	biological_process	plasma cell differentiation	v	0	0	0	0		x
GO:0002318	biological_process	myeloid progenitor cell differentiation	v	0	0	0	0		x
GO:0002320	biological_process	lymphoid progenitor cell differentiation	v	0	0	0	0		x
GO:0002323	biological_process	natural killer cell activation during immune response	v	0	0	0	0		x
GO:0002326	biological_process	B cell lineage commitment	v	0	0	0	0		x
GO:0002328	biological_process	pro-B cell differentiation	v	0	0	0	0		x
GO:0002329	biological_process	pre-B cell differentiation	v	0	0	0	0		x
GO:0002335	biological_process	mature B cell differentiation	v	0	0	0	v		x
GO:0002347	biological_process	response to tumor cell	v	0	0	0	0		x
GO:0002355	biological_process	detection of tumor cell	v	0	0	0	0		x
GO:0002358	biological_process	B cell homeostatic proliferation	v	0	0	0	0		x
GO:0002360	biological_process	T cell lineage commitment	v	0	0	0	0		x
GO:0002367	biological_process	cytokine production during immune response	v	0	0	0	0		x
GO:0002368	biological_process	B cell cytokine production	v	0	0	0	0		x
GO:0002369	biological_process	T cell cytokine production	v	0	0	0	0		x
GO:0002376	biological_process	immune system process	v	0	0	0	0		x
GO:0002377	biological_process	immunoglobulin production	v	0	0	0	0		x
GO:0002378	biological_process	immunoglobulin biosynthetic process	v	0	0	0	0		x
GO:0002380	biological_process	immunoglobulin secretion during immune response	v	0	0	0	0		x
GO:0002381	biological_process	immunoglobulin production during immune response	v	0	0	0	0		x
GO:0002418	biological_process	immune response to tumor cell	v	0	0	0	0		x
GO:0002426	biological_process	immunoglobulin production in mucosal tissue	v	0	0	0	0		x
GO:0002429	biological_process	immune response-activating cell surface receptor signaling pathway	v	0	0	0	0		x
GO:0002431	biological_process	Fc receptor mediated stimulatory signaling pathway	v	0	0	0	0		x
GO:0002432	biological_process	granuloma formation	v	0	0	0	0		x
GO:0002437	biological_process	inflammatory response to antigenic stimulus	v	0	0	0	0		x
GO:0002439	biological_process	chronic inflammatory response to antigenic stimulus	v	v	0	0	0		x
GO:0002443	biological_process	leukocyte mediated immunity	v	0	0	0	0		x
GO:0002446	biological_process	neutrophil mediated immunity	v	0	0	0	0		x
GO:0002455	biological_process	humoral immune response mediated by circulating immunoglobulin	v	0	0	0	0		x
GO:0002456	biological_process	T cell mediated immunity	v	0	0	0	0		x
GO:0002457	biological_process	T cell antigen processing and presentation	v	0	0	0	0		x
GO:0002467	biological_process	germinal center formation	v	0	0	0	0		x
GO:0002474	biological_process	antigen processing and presentation of peptide antigen via MHC class I	v	0	0	0	0		x
GO:0002476	biological_process	antigen processing and presentation of endogenous peptide antigen via MHC class Ib	v	0	0	0	0		x
GO:0002479	biological_process	antigen processing and presentation of exogenous peptide antigen via MHC class I, TAP-dependent	v	0	0	0	0		x
GO:0002481	biological_process	antigen processing and presentation of exogenous protein antigen via MHC class Ib, TAP-dependent	v	0	0	0	0		x
GO:0002502	biological_process	peptide antigen assembly with MHC class I protein complex	v	0	0	0	0		x
GO:0002504	biological_process	antigen processing and presentation of peptide or polysaccharide antigen via MHC class II	v	0	0	0	0		x
GO:0002507	biological_process	tolerance induction	v	0	0	0	0		x
GO:0002508	biological_process	central tolerance induction	v	0	0	0	0		x
GO:0002513	biological_process	tolerance induction to self antigen	v	0	0	0	0		x
GO:0002520	biological_process	immune system development	v	0	0	0	0		x
GO:0002523	biological_process	leukocyte migration during inflammatory response	v	0	0	0	0		x
GO:0002526	biological_process	acute inflammatory response	v	0	0	0	0		x
GO:0002536	biological_process	respiratory burst during acute inflammatory response	v	0	0	0	0		x
GO:0002537	biological_process	production of nitric oxide during acute inflammatory response	v	0	0	0	0		x
GO:0002539	biological_process	prostaglandin production during acute inflammatory response	v	0	0	0	0		x
GO:0002544	biological_process	chronic inflammatory response	v	0	0	0	0		x
GO:0002548	biological_process	monocyte chemotaxis	v	0	0	0	0		x
GO:0002554	biological_process	serotonin secretion by platelet	v	x	0	0	x		x
GO:0002573	biological_process	myeloid leukocyte differentiation	v	x	0	0	x		x
GO:0002581	biological_process	negative regulation of antigen processing and presentation of peptide or polysaccharide antigen via MHC class II	v	0	0	0	0		x
GO:0002605	biological_process	negative regulation of dendritic cell antigen processing and presentation	v	0	0	0	0		x
GO:0002634	biological_process	regulation of germinal center formation	v	0	0	0	0		x
GO:0002635	biological_process	negative regulation of germinal center formation	v	0	0	0	0		x
GO:0002636	biological_process	positive regulation of germinal center formation	v	0	0	0	0		x
GO:0002637	biological_process	regulation of immunoglobulin production	v	0	0	0	0		x
GO:0002639	biological_process	positive regulation of immunoglobulin production	v	0	0	0	0		x
GO:0002651	biological_process	positive regulation of tolerance induction to self antigen	v	0	0	0	0		x
GO:0002663	biological_process	positive regulation of B cell tolerance induction	v	0	0	0	0		x
GO:0002666	biological_process	positive regulation of T cell tolerance induction	v	0	0	0	0		x
GO:0002669	biological_process	positive regulation of T cell anergy	v	0	0	0	0		x
GO:0002674	biological_process	negative regulation of acute inflammatory response	v	0	0	0	0		x
GO:0002677	biological_process	negative regulation of chronic inflammatory response	v	0	0	0	0		x
GO:0002682	biological_process	regulation of immune system process	v	0	0	0	0		x
GO:0002684	biological_process	positive regulation of immune system process	v	0	0	0	0		x
GO:0002686	biological_process	negative regulation of leukocyte migration	v	x	0	0	x		x
GO:0002687	biological_process	positive regulation of leukocyte migration	v	x	0	0	x		x
GO:0002690	biological_process	positive regulation of leukocyte chemotaxis	v	x	0	0	x		x
GO:0002725	biological_process	negative regulation of T cell cytokine production	v	0	0	0	0		x
GO:0002726	biological_process	positive regulation of T cell cytokine production	v	0	0	0	0		x
GO:0002729	biological_process	positive regulation of natural killer cell cytokine production	v	0	0	0	0		x
GO:0002740	biological_process	negative regulation of cytokine secretion during immune response	v	v	0	0	0		x
GO:0002752	biological_process	cell surface pattern recognition receptor signaling pathway	v	0	0	0	0		x
GO:0002755	biological_process	MyD88-dependent toll-like receptor signaling pathway	v	0	0	0	0		x
GO:0002756	biological_process	MyD88-independent toll-like receptor signaling pathway	v	0	0	0	0		x
GO:0002763	biological_process	positive regulation of myeloid leukocyte differentiation	v	x	0	0	x		x
GO:0002768	biological_process	immune response-regulating cell surface receptor signaling pathway	v	0	0	0	0		x
GO:0002769	biological_process	natural killer cell inhibitory signaling pathway	v	0	0	0	0		x
GO:0002790	biological_process	peptide secretion	x	x	0	0	x		v
GO:0002793	biological_process	positive regulation of peptide secretion	x	x	0	0	x		v
GO:0002821	biological_process	positive regulation of adaptive immune response	v	0	0	0	0		x
GO:0002827	biological_process	positive regulation of T-helper 1 type immune response	v	0	0	0	0		x
GO:0002829	biological_process	negative regulation of T-helper 2 type immune response	v	0	0	0	0		x
GO:0002839	biological_process	positive regulation of immune response to tumor cell	v	0	0	0	0		x
GO:0002842	biological_process	positive regulation of T cell mediated immune response to tumor cell	v	0	0	0	0		x
GO:0002851	biological_process	positive regulation of peripheral T cell tolerance induction	v	0	0	0	0		x
GO:0002860	biological_process	positive regulation of natural killer cell mediated cytotoxicity directed against tumor cell target	v	0	0	0	0		x
GO:0002862	biological_process	negative regulation of inflammatory response to antigenic stimulus	v	0	0	0	0		x
GO:0002863	biological_process	positive regulation of inflammatory response to antigenic stimulus	v	0	0	0	0		x
GO:0002897	biological_process	positive regulation of central B cell tolerance induction	v	0	0	0	0		x
GO:0002903	biological_process	negative regulation of B cell apoptosis	v	0	0	0	0		x
GO:0002904	biological_process	positive regulation of B cell apoptosis	v	0	0	0	0		x
GO:0002906	biological_process	negative regulation of mature B cell apoptosis	v	0	0	0	0		x
GO:0002924	biological_process	negative regulation of humoral immune response mediated by circulating immunoglobulin	v	0	0	0	0		x
GO:0002925	biological_process	positive regulation of humoral immune response mediated by circulating immunoglobulin	v	0	0	0	0		x
GO:0003007	biological_process	heart morphogenesis	x	x	0	0	x		v
GO:0003009	biological_process	skeletal muscle contraction	x	x	0	0	x		v
GO:0003014	biological_process	renal system process	x	x	0	0	x		v
GO:0003016	biological_process	respiratory system process	x	x	0	0	v		x
GO:0003029	biological_process	detection of hypoxic conditions in blood by carotid body chemoreceptors	x	x	0	0	x		v
GO:0003032	biological_process	detection of oxygen	x	x	v	0	x	http://pt.wkhealth.com/pt/re/jneu/abstract.00005064-200011000-00043.htm	x
GO:0003051	biological_process	angiotensin-mediated drinking behavior	v	x	0	0	x		x
GO:0003056	biological_process	regulation of vascular smooth muscle contraction	x	x	0	0	x		v
GO:0003058	biological_process	hormonal regulation of the force of heart contraction	x	x	0	0	x		v
GO:0003069	biological_process	vasodilation by acetylcholine involved in regulation of systemic arterial blood pressure	x	x	0	0	x		v
GO:0003078	biological_process	regulation of natriuresis	x	x	0	0	x		v
GO:0003081	biological_process	regulation of systemic arterial blood pressure by renin-angiotensin	x	x	0	0	v		x
GO:0003085	biological_process	negative regulation of systemic arterial blood pressure	x	x	0	0	x		v
GO:0003091	biological_process	renal water homeostasis	x	x	0	0	x		v
GO:0003097	biological_process	renal water transport	x	x	0	0	x		v
GO:0003099	biological_process	positive regulation of the force of heart contraction by chemical signal	x	x	0	0	x		v
GO:0003100	biological_process	regulation of systemic arterial blood pressure by endothelin	x	x	0	0	x		v
GO:0003108	biological_process	negative regulation of the force of heart contraction by chemical signal	x	x	0	0	x		v
GO:0005513	biological_process	detection of calcium ion	x	x	0	0	x		v
GO:0005975	biological_process	carbohydrate metabolic process	x	x	0	0	v		x
GO:0005976	biological_process	polysaccharide metabolic process	x	x	0	0	x		v
GO:0005977	biological_process	glycogen metabolic process	x	x	0	0	x		v
GO:0005978	biological_process	glycogen biosynthetic process	x	0	0	0	0		v
GO:0005980	biological_process	glycogen catabolic process	x	0	0	0	0		v
GO:0005983	biological_process	starch catabolic process	x	0	0	0	0		v
GO:0005984	biological_process	disaccharide metabolic process	x	x	0	0	x		v
GO:0005985	biological_process	sucrose metabolic process	x	x	0	0	x		v
GO:0005989	biological_process	lactose biosynthetic process	x	x	0	0	x		v
GO:0005991	biological_process	trehalose metabolic process	x	x	0	0	x		v
GO:0005993	biological_process	trehalose catabolic process	x	x	0	0	x		v
GO:0005996	biological_process	monosaccharide metabolic process	x	x	0	0	v		x
GO:0005997	biological_process	xylulose metabolic process	x	x	0	0	x		v
GO:0006000	biological_process	fructose metabolic process	x	x	0	0	x		v
GO:0006002	biological_process	fructose 6-phosphate metabolic process	x	x	0	0	x		v
GO:0006003	biological_process	fructose 2,6-bisphosphate metabolic process	x	x	0	0	x		v
GO:0006004	biological_process	fucose metabolic process	x	x	0	0	x		v
GO:0006006	biological_process	glucose metabolic process	x	v	0	0	0		x
GO:0006007	biological_process	glucose catabolic process	x	x	0	0	x		v
GO:0006010	biological_process	glucose 6-phosphate utilization	x	x	0	0	x		v
GO:0006011	biological_process	UDP-glucose metabolic process	x	x	0	0	x		v
GO:0006012	biological_process	galactose metabolic process	x	x	0	0	x		v
GO:0006013	biological_process	mannose metabolic process	x	x	0	0	x		v
GO:0006014	biological_process	D-ribose metabolic process	x	x	0	0	x		v
GO:0006020	biological_process	inositol metabolic process	v	x	0	0	x		x
GO:0006021	biological_process	inositol biosynthetic process	v	x	0	0	x		x
GO:0006024	biological_process	glycosaminoglycan biosynthetic process	x	x	0	0	x		v
GO:0006027	biological_process	glycosaminoglycan catabolic process	x	x	0	0	x		v
GO:0006029	biological_process	proteoglycan metabolic process	x	x	0	0	x		v
GO:0006030	biological_process	chitin metabolic process	x	x	0	0	x		v
GO:0006032	biological_process	chitin catabolic process	x	0	0	0	0		v
GO:0006037	biological_process	cell wall chitin metabolic process	x	x	0	0	x		v
GO:0006040	biological_process	amino sugar metabolic process	x	x	0	0	x		v
GO:0006041	biological_process	glucosamine metabolic process	x	x	0	0	x		v
GO:0006043	biological_process	glucosamine catabolic process	x	x	0	0	x		v
GO:0006044	biological_process	N-acetylglucosamine metabolic process	x	x	0	0	x		v
GO:0006047	biological_process	UDP-N-acetylglucosamine metabolic process	x	x	0	0	x		v
GO:0006048	biological_process	UDP-N-acetylglucosamine biosynthetic process	x	x	0	0	x		v
GO:0006051	biological_process	N-acetylmannosamine metabolic process	x	x	0	0	x		v
GO:0006054	biological_process	N-acetylneuraminate metabolic process	x	x	0	0	x		v
GO:0006060	biological_process	sorbitol metabolic process	x	x	0	0	x		v
GO:0006062	biological_process	sorbitol catabolic process	x	x	0	0	x		v
GO:0006065	biological_process	UDP-glucuronate biosynthetic process	x	x	0	0	x		v
GO:0006066	biological_process	cellular alcohol metabolic process	x	x	0	0	v		x
GO:0006067	biological_process	ethanol metabolic process	x	x	0	0	x		v
GO:0006068	biological_process	ethanol catabolic process	x	x	0	0	x		v
GO:0006069	biological_process	ethanol oxidation	x	x	0	0	x		v
GO:0006071	biological_process	glycerol metabolic process	x	x	0	0	x		v
GO:0006072	biological_process	glycerol-3-phosphate metabolic process	x	x	0	0	x		v
GO:0006081	biological_process	cellular aldehyde metabolic process	x	x	0	0	x		v
GO:0006082	biological_process	organic acid metabolic process	x	x	0	0	v		x
GO:0006083	biological_process	acetate metabolic process	x	x	0	0	x		v
GO:0006084	biological_process	acetyl-CoA metabolic process	x	x	0	0	x		v
GO:0006085	biological_process	acetyl-CoA biosynthetic process	x	x	0	0	x		v
GO:0006086	biological_process	acetyl-CoA biosynthetic process from pyruvate	x	x	0	0	x		v
GO:0006089	biological_process	lactate metabolic process	x	x	0	0	x		v
GO:0006090	biological_process	pyruvate metabolic process	x	x	0	0	x		v
GO:0006091	biological_process	generation of precursor metabolites and energy	x	x	0	0	v		x
GO:0006094	biological_process	gluconeogenesis	x	x	0	0	x		v
GO:0006096	biological_process	glycolysis	x	x	0	0	x		v
GO:0006097	biological_process	glyoxylate cycle	x	x	0	0	x		v
GO:0006098	biological_process	pentose-phosphate shunt	x	x	0	0	x		v
GO:0006099	biological_process	tricarboxylic acid cycle	x	x	0	0	x		v
GO:0006101	biological_process	citrate metabolic process	x	x	0	0	x		v
GO:0006102	biological_process	isocitrate metabolic process	x	x	0	0	x		v
GO:0006104	biological_process	succinyl-CoA metabolic process	x	x	0	0	x		v
GO:0006105	biological_process	succinate metabolic process	x	x	0	0	x		v
GO:0006106	biological_process	fumarate metabolic process	x	x	0	0	x		v
GO:0006107	biological_process	oxaloacetate metabolic process	x	x	0	0	x		v
GO:0006108	biological_process	malate metabolic process	x	x	0	0	x		v
GO:0006109	biological_process	regulation of carbohydrate metabolic process	x	x	0	0	v		x
GO:0006110	biological_process	regulation of glycolysis	x	x	0	0	v		x
GO:0006111	biological_process	regulation of gluconeogenesis	x	x	0	0	x		v
GO:0006112	biological_process	energy reserve metabolic process	x	x	0	0	x		v
GO:0006114	biological_process	glycerol biosynthetic process	x	x	0	0	x		v
GO:0006116	biological_process	NADH oxidation	x	x	x	0	x		v
GO:0006119	biological_process	oxidative phosphorylation	x	x	v	0	x	http://linkinghub.elsevier.com/retrieve/pii/S0014488696901806	x
GO:0006120	biological_process	mitochondrial electron transport, NADH to ubiquinone	x	v	0	0	0		x
GO:0006122	biological_process	mitochondrial electron transport, ubiquinol to cytochrome c	x	x	0	0	x		v
GO:0006123	biological_process	mitochondrial electron transport, cytochrome c to oxygen	x	x	0	0	x		v
GO:0006139	biological_process	nucleobase, nucleoside, nucleotide and nucleic acid metabolic process	x	v	0	0	0		x
GO:0006144	biological_process	purine base metabolic process	x	x	0	0	x		v
GO:0006145	biological_process	purine base catabolic process	x	x	0	0	x		v
GO:0006148	biological_process	inosine catabolic process	x	x	0	0	x		v
GO:0006149	biological_process	deoxyinosine catabolic process	x	x	0	0	x		v
GO:0006154	biological_process	adenosine catabolic process	x	x	0	0	x		v
GO:0006157	biological_process	deoxyadenosine catabolic process	x	x	0	0	x		v
GO:0006161	biological_process	deoxyguanosine catabolic process	x	x	0	0	x		v
GO:0006163	biological_process	purine nucleotide metabolic process	x	x	0	0	x		v
GO:0006164	biological_process	purine nucleotide biosynthetic process	x	x	0	0	x		v
GO:0006165	biological_process	nucleoside diphosphate phosphorylation	x	x	0	0	x		v
GO:0006166	biological_process	purine ribonucleoside salvage	x	x	0	0	x		v
GO:0006167	biological_process	AMP biosynthetic process	x	x	0	0	x		v
GO:0006168	biological_process	adenine salvage	x	x	0	0	x		v
GO:0006171	biological_process	cAMP biosynthetic process	x	x	0	0	x		v
GO:0006172	biological_process	ADP biosynthetic process	x	x	0	0	x		v
GO:0006173	biological_process	dADP biosynthetic process	x	x	0	0	x		v
GO:0006177	biological_process	GMP biosynthetic process	x	x	0	0	x		v
GO:0006178	biological_process	guanine salvage	x	x	0	0	x		v
GO:0006182	biological_process	cGMP biosynthetic process	x	x	0	0	x		v
GO:0006183	biological_process	GTP biosynthetic process	x	x	0	0	x		v
GO:0006184	biological_process	GTP catabolic process	x	x	0	0	x		v
GO:0006188	biological_process	IMP biosynthetic process	x	x	0	0	x		v
GO:0006189	biological_process	'de novo' IMP biosynthetic process	x	x	0	0	x		v
GO:0006196	biological_process	AMP catabolic process	x	x	0	0	x		v
GO:0006198	biological_process	cAMP catabolic process	x	x	0	0	x		v
GO:0006200	biological_process	ATP catabolic process	x	x	0	0	x		v
GO:0006203	biological_process	dGTP catabolic process	x	x	0	0	x		v
GO:0006206	biological_process	pyrimidine base metabolic process	x	x	0	0	x		v
GO:0006207	biological_process	'de novo' pyrimidine base biosynthetic process	x	x	0	0	x		v
GO:0006210	biological_process	thymine catabolic process	x	x	0	0	x		v
GO:0006212	biological_process	uracil catabolic process	x	x	0	0	x		v
GO:0006213	biological_process	pyrimidine nucleoside metabolic process	x	x	0	0	x		v
GO:0006214	biological_process	thymidine catabolic process	x	x	0	0	x		v
GO:0006220	biological_process	pyrimidine nucleotide metabolic process	x	x	0	0	x		v
GO:0006221	biological_process	pyrimidine nucleotide biosynthetic process	x	x	0	0	x		v
GO:0006222	biological_process	UMP biosynthetic process	x	x	0	0	x		v
GO:0006228	biological_process	UTP biosynthetic process	x	x	0	0	x		v
GO:0006231	biological_process	dTMP biosynthetic process	x	x	0	0	x		v
GO:0006233	biological_process	dTDP biosynthetic process	x	x	0	0	x		v
GO:0006235	biological_process	dTTP biosynthetic process	x	x	0	0	x		v
GO:0006241	biological_process	CTP biosynthetic process	x	x	0	0	x		v
GO:0006256	biological_process	UDP catabolic process	x	x	0	0	x		v
GO:0006259	biological_process	DNA metabolic process	x	x	0	0	v		x
GO:0006260	biological_process	DNA replication	x	v	0	0	0		x
GO:0006261	biological_process	DNA-dependent DNA replication	x	x	0	0	x		v
GO:0006264	biological_process	mitochondrial DNA replication	x	x	0	0	x		v
GO:0006265	biological_process	DNA topological change	x	x	0	0	x		v
GO:0006266	biological_process	DNA ligation	x	x	0	0	v		x
GO:0006268	biological_process	DNA unwinding during replication	x	x	0	0	x		v
GO:0006269	biological_process	DNA replication, synthesis of RNA primer	x	x	0	0	x		v
GO:0006270	biological_process	DNA replication initiation	x	x	0	0	x		v
GO:0006271	biological_process	DNA strand elongation during DNA replication	x	x	0	0	x		v
GO:0006272	biological_process	leading strand elongation	x	x	0	0	x		v
GO:0006273	biological_process	lagging strand elongation	x	x	0	0	x		v
GO:0006275	biological_process	regulation of DNA replication	x	x	0	0	v		x
GO:0006278	biological_process	RNA-dependent DNA replication	x	x	0	0	x		v
GO:0006281	biological_process	DNA repair	x	v	0	0	0		x
GO:0006282	biological_process	regulation of DNA repair	x	x	0	0	x		v
GO:0006283	biological_process	transcription-coupled nucleotide-excision repair	x	x	0	0	x		v
GO:0006284	biological_process	base-excision repair	x	x	0	0	0	v	x
GO:0006287	biological_process	base-excision repair, gap-filling	x	v	0	0	0		x
GO:0006288	biological_process	base-excision repair, DNA ligation	x	x	0	0	0	v	x
GO:0006289	biological_process	nucleotide-excision repair	x	x	0	0	v		x
GO:0006290	biological_process	pyrimidine dimer repair	x	x	v	0	x	http://linkinghub.elsevier.com/retrieve/pii/S0891584900001726	x
GO:0006295	biological_process	nucleotide-excision repair, DNA incision, 3'-to lesion	x	x	0	0	0	v	x
GO:0006296	biological_process	nucleotide-excision repair, DNA incision, 5'-to lesion	x	x	0	0	0	v	x
GO:0006297	biological_process	nucleotide-excision repair, DNA gap filling	x	v	0	0	0		x
GO:0006298	biological_process	mismatch repair	x	x	x	x	x		v
GO:0006301	biological_process	postreplication repair	x	x	x	0	x		v
GO:0006302	biological_process	double-strand break repair	x	x	v	0	x	https://actx.current-biology.com/content/article/fulltext/?uid=PIIS096098220200684X	x
GO:0006303	biological_process	double-strand break repair via nonhomologous end joining	x	x	v	0	x	http://linkinghub.elsevier.com/retrieve/pii/S009286740600002X	x
GO:0006304	biological_process	DNA modification	x	x	0	0	x		v
GO:0006306	biological_process	DNA methylation	x	x	0	0	x		v
GO:0006307	biological_process	DNA dealkylation	x	x	0	0	x		v
GO:0006308	biological_process	DNA catabolic process	x	x	0	0	v		x
GO:0006309	biological_process	DNA fragmentation during apoptosis	v	x	0	0	x		x
GO:0006310	biological_process	DNA recombination	x	x	0	0	v		x
GO:0006312	biological_process	mitotic recombination	x	x	0	0	x		v
GO:0006313	biological_process	transposition, DNA-mediated	x	x	x	0	x		v
GO:0006323	biological_process	DNA packaging	x	x	0	0	v		x
GO:0006325	biological_process	establishment or maintenance of chromatin architecture	x	x	0	0	x		v
GO:0006333	biological_process	chromatin assembly or disassembly	x	x	0	0	x		v
GO:0006334	biological_process	nucleosome assembly	x	x	0	0	x		v
GO:0006335	biological_process	DNA replication-dependent nucleosome assembly	x	x	0	0	x		v
GO:0006337	biological_process	nucleosome disassembly	x	x	0	0	x		v
GO:0006338	biological_process	chromatin remodeling	x	x	0	0	x		v
GO:0006342	biological_process	chromatin silencing	x	x	0	0	x		v
GO:0006343	biological_process	establishment of chromatin silencing	x	x	0	0	x		v
GO:0006344	biological_process	maintenance of chromatin silencing	x	x	0	0	x		v
GO:0006345	biological_process	loss of chromatin silencing	x	0	0	0	0		v
GO:0006346	biological_process	methylation-dependent chromatin silencing							not found
GO:0006348	biological_process	chromatin silencing at telomere	x	x	0	0	x		v
GO:0006349	biological_process	genetic imprinting	x	x	0	0	x		v
GO:0006350	biological_process	transcription	x	v	0	x	0		x
GO:0006351	biological_process	transcription, DNA-dependent	x	x	0	0	v		x
GO:0006352	biological_process	transcription initiation	x	x	0	0	x	v	x
GO:0006353	biological_process	transcription termination	x	x	0	0	x		v
GO:0006354	biological_process	RNA elongation	x	x	0	0	x		v
GO:0006355	biological_process	regulation of transcription, DNA-dependent	x	x	0	0	x	v	x
GO:0006356	biological_process	regulation of transcription from RNA polymerase I promoter	x	x	0	0	x	v	x
GO:0006357	biological_process	regulation of transcription from RNA polymerase II promoter	x	v	0	0	0		x
GO:0006358	biological_process	regulation of transcription from RNA polymerase II promoter, global	x	x	0	0	x	v	x
GO:0006359	biological_process	regulation of transcription from RNA polymerase III promoter	x	x	0	0	x	v	x
GO:0006360	biological_process	transcription from RNA polymerase I promoter	x	x	0	0	x		v
GO:0006361	biological_process	transcription initiation from RNA polymerase I promoter	x	x	0	0	x	v	x
GO:0006364	biological_process	rRNA processing	x	x	0	0	x		v
GO:0006366	biological_process	transcription from RNA polymerase II promoter	x	v	0	0	0		x
GO:0006367	biological_process	transcription initiation from RNA polymerase II promoter	x	x	0	0	x	v	x
GO:0006368	biological_process	RNA elongation from RNA polymerase II promoter	x	x	0	0	x		v
GO:0006369	biological_process	termination of RNA polymerase II transcription	x	x	0	0	x		v
GO:0006370	biological_process	mRNA capping	x	x	0	0	x		v
GO:0006376	biological_process	mRNA splice site selection	x	x	0	0	x		v
GO:0006378	biological_process	mRNA polyadenylation	x	x	0	0	x		v
GO:0006379	biological_process	mRNA cleavage	x	x	0	0	x		v
GO:0006383	biological_process	transcription from RNA polymerase III promoter	x	x	0	0	x		v
GO:0006384	biological_process	transcription initiation from RNA polymerase III promoter	x	x	0	0	x	v	x
GO:0006388	biological_process	tRNA splicing, via endonucleolytic cleavage and ligation	x	x	x	0	x		v
GO:0006390	biological_process	transcription from mitochondrial promoter	x	x	x	0	x		v
GO:0006393	biological_process	termination of mitochondrial transcription	x	x	x	0	x		v
GO:0006396	biological_process	RNA processing	x	x	0	0	x		v
GO:0006397	biological_process	mRNA processing	x	x	0	0	x		v
GO:0006398	biological_process	histone mRNA 3'-end processing	x	x	0	0	x		v
GO:0006400	biological_process	tRNA modification	x	x	0	0	x		v
GO:0006401	biological_process	RNA catabolic process	x	x	0	0	x		v
GO:0006402	biological_process	mRNA catabolic process	x	x	0	0	x		v
GO:0006405	biological_process	RNA export from nucleus	x	x	x	0	x		v
GO:0006406	biological_process	mRNA export from nucleus	x	x	x	0	x		v
GO:0006407	biological_process	rRNA export from nucleus	x	x	0	0	x		v
GO:0006408	biological_process	snRNA export from nucleus	x	x	0	0	x		v
GO:0006410	biological_process	transcription, RNA-dependent	x	x	0	0	x		x
GO:0006412	biological_process	translation	x	x	0	0	x		x
GO:0006413	biological_process	translational initiation	x	x	0	0	x		x
GO:0006414	biological_process	translational elongation	x	x	0	0	x		x
GO:0006415	biological_process	translational termination	x	x	0	0	x		v
GO:0006417	biological_process	regulation of translation	x	x	0	0	x		x
GO:0006418	biological_process	tRNA aminoacylation for protein translation	x	x	0	0	x		v
GO:0006419	biological_process	alanyl-tRNA aminoacylation	x	x	x	0	x		v
GO:0006420	biological_process	arginyl-tRNA aminoacylation	x	x	x	0	x		v
GO:0006421	biological_process	asparaginyl-tRNA aminoacylation	x	x	x	0	x		v
GO:0006422	biological_process	aspartyl-tRNA aminoacylation	x	x	x	0	x		v
GO:0006423	biological_process	cysteinyl-tRNA aminoacylation	x	x	x	0	x		v
GO:0006424	biological_process	glutamyl-tRNA aminoacylation	x	x	x	0	x		v
GO:0006425	biological_process	glutaminyl-tRNA aminoacylation	x	x	x	0	x		v
GO:0006426	biological_process	glycyl-tRNA aminoacylation	x	x	x	0	x		v
GO:0006427	biological_process	histidyl-tRNA aminoacylation	x	x	x	0	x		v
GO:0006428	biological_process	isoleucyl-tRNA aminoacylation	x	x	x	0	x		v
GO:0006429	biological_process	leucyl-tRNA aminoacylation	x	x	x	0	x		v
GO:0006430	biological_process	lysyl-tRNA aminoacylation	x	x	x	0	x		v
GO:0006431	biological_process	methionyl-tRNA aminoacylation	x	x	x	0	x		v
GO:0006432	biological_process	phenylalanyl-tRNA aminoacylation	x	x	x	0	x		v
GO:0006433	biological_process	prolyl-tRNA aminoacylation	x	x	x	0	x		v
GO:0006434	biological_process	seryl-tRNA aminoacylation	x	x	x	0	x		v
GO:0006435	biological_process	threonyl-tRNA aminoacylation	x	x	x	0	x		v
GO:0006436	biological_process	tryptophanyl-tRNA aminoacylation	x	x	x	0	x		v
GO:0006437	biological_process	tyrosyl-tRNA aminoacylation	x	x	x	0	x		v
GO:0006438	biological_process	valyl-tRNA aminoacylation	x	x	x	0	x		v
GO:0006446	biological_process	regulation of translational initiation	x	x	0	0	x		x
GO:0006449	biological_process	regulation of translational termination	x	x	0	0	x		v
GO:0006450	biological_process	regulation of translational fidelity	x	x	0	0	x		x
GO:0006457	biological_process	protein folding	x	x	0	0	x		v
GO:0006458	biological_process	'de novo' protein folding	x	x	0	0	x		v
GO:0006461	biological_process	protein complex assembly	x	x	x	0	v		x
GO:0006463	biological_process	steroid hormone receptor complex assembly	x	x	0	x	x		v
GO:0006464	biological_process	protein modification process	0	0	0	0	v		x
GO:0006465	biological_process	signal peptide processing	x	x	0	0	x		v
GO:0006467	biological_process	protein thiol-disulfide exchange	x	x	0	0	x		v
GO:0006468	biological_process	protein amino acid phosphorylation	x	x	x	0	v		x
GO:0006469	biological_process	negative regulation of protein kinase activity	v	0	0	0	v		x
GO:0006470	biological_process	protein amino acid dephosphorylation	x	x	0	0	x		v
GO:0006471	biological_process	protein amino acid ADP-ribosylation	x	x	x	0	x		v
GO:0006473	biological_process	protein amino acid acetylation	x	x	x	0	x		v
GO:0006474	biological_process	N-terminal protein amino acid acetylation	x	x	x	0	x		v
GO:0006475	biological_process	internal protein amino acid acetylation	x	x	x	0	x		v
GO:0006476	biological_process	protein amino acid deacetylation	x	x	x	0	x		v
GO:0006477	biological_process	protein amino acid sulfation	x	x	x	0	x		v
GO:0006478	biological_process	peptidyl-tyrosine sulfation	x	x	0	0	x		v
GO:0006479	biological_process	protein amino acid methylation	x	x	0	0	x		v
GO:0006481	biological_process	C-terminal protein amino acid methylation	x	x	0	0	x		v
GO:0006482	biological_process	protein amino acid demethylation	x	x	x	0	x		v
GO:0006486	biological_process	protein amino acid glycosylation	x	x	0	0	x		v
GO:0006487	biological_process	protein amino acid N-linked glycosylation	x	x	0	0	x		v
GO:0006488	biological_process	dolichol-linked oligosaccharide biosynthetic process	x	x	0	0	x		v
GO:0006491	biological_process	N-glycan processing	x	x	0	0	x		v
GO:0006493	biological_process	protein amino acid O-linked glycosylation	x	x	0	0	x		v
GO:0006496	biological_process	protein amino acid terminal N-glycosylation	x	x	0	0	x		v
GO:0006497	biological_process	protein amino acid lipidation	x	x	x	0	x		v
GO:0006499	biological_process	N-terminal protein myristoylation	x	x	0	0	x		v
GO:0006505	biological_process	GPI anchor metabolic process	x	x	x	0	x		v
GO:0006506	biological_process	GPI anchor biosynthetic process	x	x	x	0	x		v
GO:0006507	biological_process	GPI anchor release	x	x	x	0	x		v
GO:0006508	biological_process	proteolysis	x	x	0	0	v		x
GO:0006509	biological_process	membrane protein ectodomain proteolysis	x	x	x	0	x		v
GO:0006510	biological_process	ATP-dependent proteolysis	x	x	0	0	x		v
GO:0006511	biological_process	ubiquitin-dependent protein catabolic process	x	x	x	0	v		x
GO:0006512	biological_process	ubiquitin cycle	x	x	0	0	x		v
GO:0006516	biological_process	glycoprotein catabolic process	x	x	0	0	v		x
GO:0006517	biological_process	protein deglycosylation	x	x	x	0	x		v
GO:0006518	biological_process	peptide metabolic process	x	x	0	0	v		x
GO:0006519	biological_process	cellular amino acid and derivative metabolic process	x	x	0	0	v		x
GO:0006520	biological_process	amino acid metabolic process	x	x	0	0	v		x
GO:0006521	biological_process	regulation of amino acid metabolic process	x	x	0	0	x		v
GO:0006525	biological_process	arginine metabolic process	x	x	0	0	x		v
GO:0006526	biological_process	arginine biosynthetic process	x	x	0	0	x		v
GO:0006527	biological_process	arginine catabolic process	x	x	0	0	x		v
GO:0006528	biological_process	asparagine metabolic process	x	x	0	0	x		v
GO:0006529	biological_process	asparagine biosynthetic process	x	x	0	0	x		v
GO:0006531	biological_process	aspartate metabolic process	x	x	0	0	x		v
GO:0006532	biological_process	aspartate biosynthetic process	x	x	0	0	x		v
GO:0006533	biological_process	aspartate catabolic process	x	x	0	0	x		v
GO:0006534	biological_process	cysteine metabolic process	x	x	0	0	x		v
GO:0006535	biological_process	cysteine biosynthetic process from serine	x	x	0	0	x		v
GO:0006536	biological_process	glutamate metabolic process	v	x	0	0	x		x
GO:0006537	biological_process	glutamate biosynthetic process	v	x	0	0	x		x
GO:0006538	biological_process	glutamate catabolic process	v	x	0	0	x		x
GO:0006540	biological_process	glutamate decarboxylation to succinate	x	x	x	0	x		v
GO:0006541	biological_process	glutamine metabolic process	v	x	0	0	x		x
GO:0006542	biological_process	glutamine biosynthetic process	v	x	0	0	x		x
GO:0006543	biological_process	glutamine catabolic process	v	x	0	0	x		x
GO:0006544	biological_process	glycine metabolic process	x	x	0	0	x		v
GO:0006545	biological_process	glycine biosynthetic process	x	x	0	0	x		v
GO:0006546	biological_process	glycine catabolic process	x	x	0	0	x		v
GO:0006547	biological_process	histidine metabolic process	x	x	0	0	x		v
GO:0006548	biological_process	histidine catabolic process	x	x	0	0	x		v
GO:0006550	biological_process	isoleucine catabolic process	x	x	0	0	x		v
GO:0006551	biological_process	leucine metabolic process	x	x	0	0	x		v
GO:0006552	biological_process	leucine catabolic process	x	x	0	0	x		v
GO:0006554	biological_process	lysine catabolic process	x	x	0	0	x		v
GO:0006555	biological_process	methionine metabolic process	x	x	0	0	x		v
GO:0006556	biological_process	S-adenosylmethionine biosynthetic process	x	x	0	0	x		v
GO:0006558	biological_process	L-phenylalanine metabolic process	x	x	0	0	x		v
GO:0006559	biological_process	L-phenylalanine catabolic process	x	x	0	0	x		v
GO:0006561	biological_process	proline biosynthetic process	x	x	0	0	x		v
GO:0006562	biological_process	proline catabolic process	x	x	0	0	x		v
GO:0006563	biological_process	L-serine metabolic process	x	x	0	0	x		v
GO:0006564	biological_process	L-serine biosynthetic process	x	x	0	0	x		v
GO:0006565	biological_process	L-serine catabolic process	x	x	0	0	x		v
GO:0006568	biological_process	tryptophan metabolic process	v	x	0	0	x		x
GO:0006569	biological_process	tryptophan catabolic process	v	x	0	0	x		x
GO:0006570	biological_process	tyrosine metabolic process	v	x	0	0	v		x
GO:0006571	biological_process	tyrosine biosynthetic process	x	x	0	0	x		v
GO:0006572	biological_process	tyrosine catabolic process	x	x	0	0	x		v
GO:0006573	biological_process	valine metabolic process	x	x	0	0	x		v
GO:0006575	biological_process	amino acid derivative metabolic process	x	x	0	0	v		x
GO:0006581	biological_process	acetylcholine catabolic process	v	x	0	0	x		x
GO:0006582	biological_process	melanin metabolic process	x	x	0	0	x		v
GO:0006583	biological_process	melanin biosynthetic process from tyrosine	x	x	0	0	x		v
GO:0006584	biological_process	catecholamine metabolic process	v	x	0	0	x		x
GO:0006585	biological_process	dopamine biosynthetic process from tyrosine	v	x	0	0	x		x
GO:0006587	biological_process	serotonin biosynthetic process from tryptophan	v	x	0	0	x		x
GO:0006590	biological_process	thyroid hormone generation	x	x	0	0	x		v
GO:0006591	biological_process	ornithine metabolic process	x	x	0	0	x		v
GO:0006595	biological_process	polyamine metabolic process	x	x	0	x	x		v
GO:0006596	biological_process	polyamine biosynthetic process	x	x	0	0	x		v
GO:0006597	biological_process	spermine biosynthetic process	x	x	x	0	x		v
GO:0006598	biological_process	polyamine catabolic process	x	x	0	0	x		v
GO:0006600	biological_process	creatine metabolic process	x	x	v	0	x	http://www.ncbi.nlm.nih.gov/pubmed/8940628	x
GO:0006601	biological_process	creatine biosynthetic process	x	x	v	0	x	http://www.ncbi.nlm.nih.gov/pubmed/8940629	x
GO:0006603	biological_process	phosphocreatine metabolic process	x	x	x	0	x		v
GO:0006605	biological_process	protein targeting	x	x	x	0	x		v
GO:0006606	biological_process	protein import into nucleus	x	x	0	0	x		v
GO:0006607	biological_process	NLS-bearing substrate import into nucleus	x	x	x	0	x		v
GO:0006608	biological_process	snRNP protein import into nucleus	x	x	0	0	x		v
GO:0006610	biological_process	ribosomal protein import into nucleus	x	x	0	0	x		v
GO:0006611	biological_process	protein export from nucleus	x	x	0	0	x		v
GO:0006612	biological_process	protein targeting to membrane	x	x	0	0	x		v
GO:0006613	biological_process	cotranslational protein targeting to membrane	x	x	0	0	x		v
GO:0006614	biological_process	SRP-dependent cotranslational protein targeting to membrane	x	x	0	0	x		v
GO:0006620	biological_process	posttranslational protein targeting to membrane	x	x	0	0	x		v
GO:0006621	biological_process	protein retention in ER lumen	x	x	0	0	x		v
GO:0006622	biological_process	protein targeting to lysosome	x	x	0	0	x		v
GO:0006623	biological_process	protein targeting to vacuole	x	x	0	0	x		v
GO:0006625	biological_process	protein targeting to peroxisome	x	x	0	0	x		v
GO:0006626	biological_process	protein targeting to mitochondrion	x	x	0	0	x		v
GO:0006627	biological_process	mitochondrial protein processing during import	x	x	0	0	x		v
GO:0006629	biological_process	lipid metabolic process	x	x	0	0	v		x
GO:0006631	biological_process	fatty acid metabolic process	x	x	0	0	v		x
GO:0006633	biological_process	fatty acid biosynthetic process	x	x	0	0	v		x
GO:0006635	biological_process	fatty acid beta-oxidation	x	x	0	0	x		v
GO:0006636	biological_process	unsaturated fatty acid biosynthetic process	x	x	0	0	x		v
GO:0006637	biological_process	acyl-CoA metabolic process	x	x	0	0	x		v
GO:0006638	biological_process	neutral lipid metabolic process	x	x	0	0	x		v
GO:0006641	biological_process	triacylglycerol metabolic process	x	x	0	0	x		v
GO:0006642	biological_process	triacylglycerol mobilization	x	x	0	0	x		v
GO:0006643	biological_process	membrane lipid metabolic process	x	x	0	0	v		x
GO:0006644	biological_process	phospholipid metabolic process	x	x	0	0	v		x
GO:0006646	biological_process	phosphatidylethanolamine biosynthetic process	v	x	0	0	x		x
GO:0006649	biological_process	phospholipid transfer to membrane	x	x	0	0	x		v
GO:0006650	biological_process	glycerophospholipid metabolic process	x	x	0	x	x		v
GO:0006651	biological_process	diacylglycerol biosynthetic process	x	x	0	0	x		v
GO:0006653	biological_process	lecithin metabolic process	x	x	0	0	x		v
GO:0006654	biological_process	phosphatidic acid biosynthetic process	x	x	0	0	x		v
GO:0006656	biological_process	phosphatidylcholine biosynthetic process	x	x	0	0	x		v
GO:0006657	biological_process	CDP-choline pathway	x	x	0	0	x		v
GO:0006658	biological_process	phosphatidylserine metabolic process	x	x	0	0	x		v
GO:0006659	biological_process	phosphatidylserine biosynthetic process	x	x	0	0	x		v
GO:0006661	biological_process	phosphatidylinositol biosynthetic process	x	x	0	0	x		v
GO:0006662	biological_process	glycerol ether metabolic process	x	x	0	0	x		v
GO:0006663	biological_process	platelet activating factor biosynthetic process	v	x	0	0	x		x
GO:0006664	biological_process	glycolipid metabolic process	x	x	0	0	v		x
GO:0006665	biological_process	sphingolipid metabolic process	v	x	0	0	x		x
GO:0006668	biological_process	sphinganine-1-phosphate metabolic process	x	x	0	0	x		x
GO:0006669	biological_process	sphinganine-1-phosphate biosynthetic process	x	x	0	0	x		x
GO:0006670	biological_process	sphingosine metabolic process	x	x	0	0	x		x
GO:0006672	biological_process	ceramide metabolic process	v	x	0	0	x		x
GO:0006678	biological_process	glucosylceramide metabolic process	x	x	v	0	x	http://www.jbc.org/cgi/content/abstract/273/40/26001	x
GO:0006679	biological_process	glucosylceramide biosynthetic process	x	x	v	0	x	http://www.jbc.org/cgi/content/abstract/273/40/26001	x
GO:0006681	biological_process	galactosylceramide metabolic process	x	x	x	0	x		v
GO:0006682	biological_process	galactosylceramide biosynthetic process	x	x	x	0	x		v
GO:0006683	biological_process	galactosylceramide catabolic process	x	x	x	0	x		v
GO:0006684	biological_process	sphingomyelin metabolic process	v	x	0	0	x		x
GO:0006685	biological_process	sphingomyelin catabolic process	v	x	0	0	x		x
GO:0006686	biological_process	sphingomyelin biosynthetic process	v	x	0	0	x		x
GO:0006687	biological_process	glycosphingolipid metabolic process	x	x	0	0	v		x
GO:0006688	biological_process	glycosphingolipid biosynthetic process	x	x	0	0	v		x
GO:0006689	biological_process	ganglioside catabolic process	x	x	0	0	x		v
GO:0006690	biological_process	icosanoid metabolic process	v	x	0	0	v		x
GO:0006691	biological_process	leukotriene metabolic process	v	x	0	0	0		x
GO:0006693	biological_process	prostaglandin metabolic process	x	x	0	0	x		v
GO:0006694	biological_process	steroid biosynthetic process	x	x	0	0	x		v
GO:0006695	biological_process	cholesterol biosynthetic process	x	x	0	0	x		v
GO:0006696	biological_process	ergosterol biosynthetic process	x	x	0	0	x		v
GO:0006699	biological_process	bile acid biosynthetic process	x	x	0	0	x		v
GO:0006700	biological_process	C21-steroid hormone biosynthetic process	x	x	x	0	x		v
GO:0006701	biological_process	progesterone biosynthetic process	x	x	0	0	x		v
GO:0006702	biological_process	androgen biosynthetic process	x	x	0	0	x		v
GO:0006703	biological_process	estrogen biosynthetic process	x	x	0	0	x		v
GO:0006704	biological_process	glucocorticoid biosynthetic process	x	x	0	0	x		v
GO:0006706	biological_process	steroid catabolic process	x	x	0	0	x		v
GO:0006707	biological_process	cholesterol catabolic process	x	x	0	0	x		v
GO:0006709	biological_process	progesterone catabolic process	x	x	0	0	x		v
GO:0006710	biological_process	androgen catabolic process	x	x	0	0	x		v
GO:0006711	biological_process	estrogen catabolic process	x	x	0	0	x		v
GO:0006713	biological_process	glucocorticoid catabolic process	x	x	0	0	x		v
GO:0006725	biological_process	cellular aromatic compound metabolic process	x	x	0	0	v		x
GO:0006726	biological_process	eye pigment biosynthetic process	x	x	0	0	x		v
GO:0006729	biological_process	tetrahydrobiopterin biosynthetic process	x	x	0	0	x		v
GO:0006730	biological_process	one-carbon compound metabolic process	x	x	0	0	x		v
GO:0006739	biological_process	NADP metabolic process	x	x	0	0	x		v
GO:0006741	biological_process	NADP biosynthetic process	x	x	0	0	x		v
GO:0006742	biological_process	NADP catabolic process	x	x	0	0	x		v
GO:0006744	biological_process	ubiquinone biosynthetic process	x	x	0	0	x		v
GO:0006746	biological_process	FADH2 metabolic process	x	x	0	0	x		v
GO:0006747	biological_process	FAD biosynthetic process	x	x	0	0	x		v
GO:0006749	biological_process	glutathione metabolic process	x	x	0	0	x		v
GO:0006750	biological_process	glutathione biosynthetic process	x	x	0	0	x		v
GO:0006754	biological_process	ATP biosynthetic process	x	x	0	0	x		v
GO:0006760	biological_process	folic acid and derivative metabolic process	x	x	0	0	x		v
GO:0006766	biological_process	vitamin metabolic process	x	x	0	0	v		x
GO:0006768	biological_process	biotin metabolic process	x	x	0	0	x		v
GO:0006772	biological_process	thiamin metabolic process	x	x	0	0	x		v
GO:0006776	biological_process	vitamin A metabolic process	x	x	0	0	x		v
GO:0006777	biological_process	Mo-molybdopterin cofactor biosynthetic process	x	x	0	0	x		v
GO:0006778	biological_process	porphyrin metabolic process	x	x	0	0	x		v
GO:0006779	biological_process	porphyrin biosynthetic process	x	x	0	0	x		v
GO:0006780	biological_process	uroporphyrinogen III biosynthetic process	x	x	x	0	x		v
GO:0006781	biological_process	succinyl-CoA pathway	x	x	x	0	x		v
GO:0006782	biological_process	protoporphyrinogen IX biosynthetic process	x	x	x	0	x		v
GO:0006783	biological_process	heme biosynthetic process	x	x	x	0	x		v
GO:0006784	biological_process	heme a biosynthetic process	x	x	x	0	x		v
GO:0006788	biological_process	heme oxidation	x	x	0	0	x		v
GO:0006789	biological_process	bilirubin conjugation	x	x	0	0	x		v
GO:0006790	biological_process	sulfur metabolic process	x	x	x	0	v		x
GO:0006793	biological_process	phosphorus metabolic process	x	x	x	0	v		x
GO:0006796	biological_process	phosphate metabolic process	x	x	0	0	v		x
GO:0006797	biological_process	polyphosphate metabolic process	x	x	0	0	x		v
GO:0006798	biological_process	polyphosphate catabolic process	x	x	0	0	x		v
GO:0006800	biological_process	oxygen and reactive oxygen species metabolic process	v	x	0	0	0		x
GO:0006801	biological_process	superoxide metabolic process	v	x	0	0	0		x
GO:0006805	biological_process	xenobiotic metabolic process	x	x	0	0	x		v
GO:0006807	biological_process	nitrogen compound metabolic process	x	x	0	0	v		x
GO:0006808	biological_process	regulation of nitrogen utilization	x	x	0	0	x		v
GO:0006809	biological_process	nitric oxide biosynthetic process	v	x	0	0	x		x
GO:0006810	biological_process	transport	x	x	0	0	v		x
GO:0006811	biological_process	ion transport	x	x	0	0	x		v
GO:0006812	biological_process	cation transport	x	x	0	0	x		v
GO:0006813	biological_process	potassium ion transport	x	x	0	0	x		v
GO:0006814	biological_process	sodium ion transport	x	x	0	0	x		v
GO:0006816	biological_process	calcium ion transport	x	x	0	0	x		v
GO:0006817	biological_process	phosphate transport	x	x	0	0	x		v
GO:0006820	biological_process	anion transport	x	x	0	0	x		v
GO:0006821	biological_process	chloride transport	x	x	0	0	x		v
GO:0006824	biological_process	cobalt ion transport	x	x	x	0	x		v
GO:0006825	biological_process	copper ion transport	x	x	0	0	x		v
GO:0006826	biological_process	iron ion transport	x	x	0	0	x		v
GO:0006828	biological_process	manganese ion transport	x	x	x	0	x		v
GO:0006829	biological_process	zinc ion transport	x	x	x	0	x		v
GO:0006833	biological_process	water transport	x	x	0	0	x		v
GO:0006835	biological_process	dicarboxylic acid transport	x	x	0	0	x		v
GO:0006836	biological_process	neurotransmitter transport	v	0	0	0	0		x
GO:0006837	biological_process	serotonin transport	v	0	0	0	0		x
GO:0006839	biological_process	mitochondrial transport	x	x	0	0	x		v
GO:0006843	biological_process	mitochondrial citrate transport	x	x	0	0	x		v
GO:0006844	biological_process	acyl carnitine transport	x	x	0	0	x		v
GO:0006848	biological_process	pyruvate transport	x	x	0	0	x		v
GO:0006851	biological_process	mitochondrial calcium ion transport	x	x	0	0	x		v
GO:0006853	biological_process	carnitine shuttle	x	x	0	0	x		v
GO:0006855	biological_process	multidrug transport	x	x	0	0	x		v
GO:0006857	biological_process	oligopeptide transport	x	x	0	0	x		v
GO:0006860	biological_process	extracellular amino acid transport	x	x	0	0	x		v
GO:0006863	biological_process	purine transport	x	x	x	0	x		v
GO:0006865	biological_process	amino acid transport	x	x	0	0	v		x
GO:0006867	biological_process	asparagine transport	x	x	0	0	x		v
GO:0006868	biological_process	glutamine transport	x	x	0	0	x		v
GO:0006869	biological_process	lipid transport	x	x	0	0	x		v
GO:0006873	biological_process	cellular ion homeostasis	v	x	0	0	v		x
GO:0006874	biological_process	cellular calcium ion homeostasis	x	x	0	0	v		x
GO:0006875	biological_process	cellular metal ion homeostasis	x	x	0	0	v		x
GO:0006878	biological_process	cellular copper ion homeostasis	x	x	0	0	x		v
GO:0006879	biological_process	cellular iron ion homeostasis	x	x	0	0	x		v
GO:0006880	biological_process	intracellular sequestering of iron ion	x	x	0	0	x		v
GO:0006882	biological_process	cellular zinc ion homeostasis	x	x	0	0	x		v
GO:0006883	biological_process	cellular sodium ion homeostasis	x	x	0	0	x		v
GO:0006884	biological_process	cell volume homeostasis	x	x	0	0	x		v
GO:0006885	biological_process	regulation of pH	x	x	0	0	v		x
GO:0006886	biological_process	intracellular protein transport	x	v	0	0	0		x
GO:0006887	biological_process	exocytosis	v	x	0	0	v		x
GO:0006888	biological_process	ER to Golgi vesicle-mediated transport	x	x	0	0	x		v
GO:0006890	biological_process	retrograde vesicle-mediated transport, Golgi to ER	x	x	0	0	x		v
GO:0006891	biological_process	intra-Golgi vesicle-mediated transport	x	x	0	0	x		v
GO:0006892	biological_process	post-Golgi vesicle-mediated transport	x	x	0	0	x		v
GO:0006893	biological_process	Golgi to plasma membrane transport	x	x	0	0	x		v
GO:0006895	biological_process	Golgi to endosome transport	x	x	0	0	x		v
GO:0006897	biological_process	endocytosis	v	x	0	0	v		x
GO:0006898	biological_process	receptor-mediated endocytosis	v	x	0	0	0		x
GO:0006900	biological_process	membrane budding	x	x	0	0	x		v
GO:0006903	biological_process	vesicle targeting	x	x	0	0	x		v
GO:0006904	biological_process	vesicle docking during exocytosis	x	x	0	0	x		v
GO:0006906	biological_process	vesicle fusion	x	x	0	0	x		v
GO:0006907	biological_process	pinocytosis	x	x	0	0	x		v
GO:0006909	biological_process	phagocytosis	v	x	0	0	0		x
GO:0006910	biological_process	phagocytosis, recognition	v	x	0	0	0		x
GO:0006911	biological_process	phagocytosis, engulfment	v	x	0	0	0		x
GO:0006913	biological_process	nucleocytoplasmic transport	x	x	0	0	x		v
GO:0006914	biological_process	autophagy	v	x	0	0	x		x
GO:0006915	biological_process	apoptosis	v	v	0	0	0		x
GO:0006916	biological_process	anti-apoptosis	v	v	0	0	0		x
GO:0006917	biological_process	induction of apoptosis	v	v	0	0	0		x
GO:0006919	biological_process	caspase activation	v	v	0	0	0		x
GO:0006921	biological_process	cell structure disassembly during apoptosis	v	x	0	0	x		x
GO:0006922	biological_process	cleavage of lamin	x	x	0	0	x		v
GO:0006924	biological_process	activated T cell apoptosis	v	x	0	0	x		x
GO:0006925	biological_process	inflammatory cell apoptosis	v	v	0	0	0		x
GO:0006926	biological_process	virus-infected cell apoptosis	v	x	0	0	x		x
GO:0006927	biological_process	transformed cell apoptosis	v	v	0	0	0		x
GO:0006928	biological_process	cell motion	v	v	0	0	0		x
GO:0006929	biological_process	substrate-bound cell migration	x	x	0	0	x		v
GO:0006930	biological_process	substrate-bound cell migration, cell extension	x	x	0	0	x		v
GO:0006931	biological_process	substrate-bound cell migration, cell attachment to substrate	x	x	0	0	x		v
GO:0006932	biological_process	substrate-bound cell migration, cell contraction	x	x	0	0	x		v
GO:0006933	biological_process	negative regulation of cell adhesion involved in substrate-bound cell migration	x	x	0	0	x		v
GO:0006935	biological_process	chemotaxis	v	v	0	0	0		x
GO:0006936	biological_process	muscle contraction	x	x	0	0	x		v
GO:0006937	biological_process	regulation of muscle contraction	x	x	0	0	x		v
GO:0006939	biological_process	smooth muscle contraction	x	x	0	0	x		v
GO:0006940	biological_process	regulation of smooth muscle contraction	x	x	0	0	x		v
GO:0006941	biological_process	striated muscle contraction	x	x	0	0	x		v
GO:0006942	biological_process	regulation of striated muscle contraction	x	x	0	0	x		v
GO:0006944	biological_process	membrane fusion	x	x	0	0	v		x
GO:0006948	biological_process	induction by virus of cell-cell fusion in host	v	x	0	0	0		x
GO:0006949	biological_process	syncytium formation	x	x	0	0	v		x
GO:0006950	biological_process	response to stress	v	x	0	0	0		x
GO:0006952	biological_process	defense response	v	v	0	0	0		x
GO:0006953	biological_process	acute-phase response	v	v	0	0	0		x
GO:0006954	biological_process	inflammatory response	v	v	0	0	0		x
GO:0006955	biological_process	immune response	v	x	0	0	0		x
GO:0006956	biological_process	complement activation	v	x	0	0	0		x
GO:0006957	biological_process	complement activation, alternative pathway	v	x	0	0	0		x
GO:0006958	biological_process	complement activation, classical pathway	v	x	0	0	0		x
GO:0006959	biological_process	humoral immune response	v	v	0	0	0		x
GO:0006965	biological_process	positive regulation of biosynthetic process of antibacterial peptides active against Gram-positive bacteria	v	x	0	0	0		x
GO:0006968	biological_process	cellular defense response	v	v	0	0	0		x
GO:0006970	biological_process	response to osmotic stress	x	x	0	0	x		v
GO:0006972	biological_process	hyperosmotic response	x	x	0	0	x		v
GO:0006974	biological_process	response to DNA damage stimulus	x	x	0	0	v		x
GO:0006975	biological_process	DNA damage induced protein phosphorylation	x	x	0	0	x		v
GO:0006977	biological_process	DNA damage response, signal transduction by p53 class mediator resulting in cell cycle arrest	x	x	0	0	x		v
GO:0006978	biological_process	DNA damage response, signal transduction by p53 class mediator resulting in transcription of p21 class mediator	x	x	0	0	x		v
GO:0006979	biological_process	response to oxidative stress	x	x	0	0	v		x
GO:0006980	biological_process	redox signal response	x	x	0	0	x		v
GO:0006982	biological_process	response to lipid hydroperoxide	x	x	0	0	x		v
GO:0006983	biological_process	ER overload response	x	x	x	0	x		v
GO:0006984	biological_process	ER-nuclear signaling pathway	x	x	0	0	v		x
GO:0006986	biological_process	response to unfolded protein	x	x	0	0	v		x
GO:0006987	biological_process	activation of signaling protein activity involved in unfolded protein response	x	x	x	0	x		v
GO:0006990	biological_process	positive regulation of gene-specific transcription involved in unfolded protein response	x	x	0	0	x		v
GO:0006991	biological_process	response to sterol depletion	x	x	0	0	x		v
GO:0006994	biological_process	positive regulation of sterol regulatory element binding protein target gene transcription involved in sterol depletion response	x	x	0	0	x		v
GO:0006996	biological_process	organelle organization	x	x	0	0	v		x
GO:0006997	biological_process	nucleus organization	x	x	0	0	v		x
GO:0006998	biological_process	nuclear membrane organization	x	x	0	0	x		v
GO:0006999	biological_process	nuclear pore organization	x	x	0	0	x		v
GO:0007000	biological_process	nucleolus organization	x	x	0	0	x		v
GO:0007004	biological_process	telomere maintenance via telomerase	x	x	0	0	x		v
GO:0007005	biological_process	mitochondrion organization	x	x	0	0	v		x
GO:0007006	biological_process	mitochondrial membrane organization	x	x	0	0	x		v
GO:0007007	biological_process	inner mitochondrial membrane organization	x	x	0	0	x		v
GO:0007008	biological_process	outer mitochondrial membrane organization	x	x	0	0	x		v
GO:0007009	biological_process	plasma membrane organization	x	x	0	0	v		x
GO:0007010	biological_process	cytoskeleton organization	x	x	0	0	x		v
GO:0007015	biological_process	actin filament organization	x	x	0	0	x		v
GO:0007016	biological_process	cytoskeletal anchoring at plasma membrane	x	x	0	0	x		v
GO:0007017	biological_process	microtubule-based process	x	x	0	0	v		x
GO:0007018	biological_process	microtubule-based movement	x	x	0	0	v		x
GO:0007019	biological_process	microtubule depolymerization	x	x	0	0	x		v
GO:0007020	biological_process	microtubule nucleation	x	x	0	0	x		v
GO:0007021	biological_process	tubulin complex assembly	x	x	0	0	x		v
GO:0007022	biological_process	chaperonin-mediated tubulin folding	x	x	0	0	x		v
GO:0007023	biological_process	post-chaperonin tubulin folding pathway	x	x	0	0	x		v
GO:0007024	biological_process	alpha-tubulin folding	x	x	0	0	x		v
GO:0007025	biological_process	beta-tubulin folding	x	x	0	0	x		v
GO:0007026	biological_process	negative regulation of microtubule depolymerization	x	x	0	0	x		v
GO:0007028	biological_process	cytoplasm organization	x	x	0	0	x		v
GO:0007029	biological_process	endoplasmic reticulum organization	x	x	0	0	x		v
GO:0007030	biological_process	Golgi organization	x	x	0	0	x		v
GO:0007031	biological_process	peroxisome organization	x	x	0	0	x		v
GO:0007032	biological_process	endosome organization	x	x	0	0	x		v
GO:0007033	biological_process	vacuole organization	x	x	0	0	x		v
GO:0007034	biological_process	vacuolar transport	x	x	0	0	x		v
GO:0007035	biological_process	vacuolar acidification	x	x	0	0	x		v
GO:0007039	biological_process	vacuolar protein catabolic process	x	x	0	0	x		v
GO:0007040	biological_process	lysosome organization	x	x	0	0	x		v
GO:0007041	biological_process	lysosomal transport	x	x	0	0	x		v
GO:0007042	biological_process	lysosomal lumen acidification	v	x	0	0	x		x
GO:0007043	biological_process	cell-cell junction assembly	x	x	0	0	x		v
GO:0007044	biological_process	cell-substrate junction assembly	x	x	0	0	x		v
GO:0007049	biological_process	cell cycle	x	x	0	0	x		v
GO:0007050	biological_process	cell cycle arrest	x	v	0	0	0		x
GO:0007051	biological_process	spindle organization	x	x	0	0	x		v
GO:0007052	biological_process	mitotic spindle organization	x	x	0	0	x		v
GO:0007057	biological_process	spindle assembly involved in female meiosis I	x	x	0	0	x		v
GO:0007059	biological_process	chromosome segregation	x	x	0	0	x		v
GO:0007060	biological_process	male meiosis chromosome segregation	x	x	0	0	x		v
GO:0007062	biological_process	sister chromatid cohesion	x	x	0	0	x		v
GO:0007064	biological_process	mitotic sister chromatid cohesion	x	x	0	0	x		v
GO:0007066	biological_process	female meiosis sister chromatid cohesion	x	x	0	0	x		v
GO:0007067	biological_process	mitosis	x	x	0	0	x		v
GO:0007068	biological_process	negative regulation of transcription, mitotic	x	x	0	0	x		v
GO:0007076	biological_process	mitotic chromosome condensation	x	x	0	0	x		v
GO:0007079	biological_process	mitotic chromosome movement towards spindle pole	x	x	0	0	x		v
GO:0007080	biological_process	mitotic metaphase plate congression	x	x	0	0	x		v
GO:0007088	biological_process	regulation of mitosis	v	x	0	0	v		x
GO:0007089	biological_process	traversing start control point of mitotic cell cycle	v	x	0	0	0		x
GO:0007090	biological_process	regulation of S phase of mitotic cell cycle	x	x	0	0	x		v
GO:0007091	biological_process	mitotic metaphase/anaphase transition	x	x	0	0	x		v
GO:0007093	biological_process	mitotic cell cycle checkpoint	v	x	0	0	0		x
GO:0007094	biological_process	mitotic cell cycle spindle assembly checkpoint	x	x	0	0	x		v
GO:0007095	biological_process	mitotic cell cycle G2/M transition DNA damage checkpoint	v	0	0	0	0		x
GO:0007096	biological_process	regulation of exit from mitosis	v	x	0	0	0		x
GO:0007097	biological_process	nuclear migration	x	x	0	0	x		v
GO:0007098	biological_process	centrosome cycle	x	x	0	0	x		v
GO:0007099	biological_process	centriole replication	x	x	0	0	x		v
GO:0007100	biological_process	mitotic centrosome separation	x	x	0	0	x		v
GO:0007108	biological_process	cytokinesis, initiation of separation	v	x	0	0	x		x
GO:0007113	biological_process	endomitotic cell cycle	x	x	0	0	x		v
GO:0007126	biological_process	meiosis	x	v	0	0	0		x
GO:0007127	biological_process	meiosis I	x	x	0	0	x		v
GO:0007128	biological_process	meiotic prophase I	x	x	0	0	x		v
GO:0007129	biological_process	synapsis	x	x	0	0	x		v
GO:0007130	biological_process	synaptonemal complex assembly	x	x	0	0	x		v
GO:0007131	biological_process	meiotic recombination	x	x	0	0	x		v
GO:0007132	biological_process	meiotic metaphase I	x	x	0	0	x		v
GO:0007136	biological_process	meiotic prophase II	x	x	0	0	x		v
GO:0007140	biological_process	male meiosis	x	x	0	0	x		v
GO:0007141	biological_process	male meiosis I	x	x	0	0	x		v
GO:0007143	biological_process	female meiosis	x	x	0	0	x		v
GO:0007144	biological_process	female meiosis I	x	x	0	0	x		v
GO:0007154	biological_process	cell communication	v	x	0	0	v		x
GO:0007155	biological_process	cell adhesion	x	x	0	0	v		x
GO:0007156	biological_process	homophilic cell adhesion	x	x	0	0	x		v
GO:0007157	biological_process	heterophilic cell adhesion	x	x	0	0	x		v
GO:0007158	biological_process	neuron adhesion	v	0	0	0	0		x
GO:0007159	biological_process	leukocyte adhesion	v	x	0	0	x		x
GO:0007160	biological_process	cell-matrix adhesion	x	x	0	0	x		v
GO:0007161	biological_process	calcium-independent cell-matrix adhesion	x	x	0	0	x		v
GO:0007162	biological_process	negative regulation of cell adhesion	x	x	0	0	x		v
GO:0007163	biological_process	establishment or maintenance of cell polarity	x	x	0	0	v		x
GO:0007164	biological_process	establishment of tissue polarity	x	x	0	0	x		v
GO:0007165	biological_process	signal transduction	v	v	0	0	v		x
GO:0007166	biological_process	cell surface receptor linked signal transduction	v	v	0	0	0		x
GO:0007167	biological_process	enzyme linked receptor protein signaling pathway	v	x	0	0	0		x
GO:0007168	biological_process	receptor guanylyl cyclase signaling pathway	x	x	x	0	x		v
GO:0007169	biological_process	transmembrane receptor protein tyrosine kinase signaling pathway	v	x	0	0	0		x
GO:0007171	biological_process	activation of transmembrane receptor protein tyrosine kinase activity	v	0	0	0	0		x
GO:0007172	biological_process	signal complex assembly	x	x	0	0	x		v
GO:0007173	biological_process	epidermal growth factor receptor signaling pathway	v	x	0	0	x		x
GO:0007175	biological_process	negative regulation of epidermal growth factor receptor activity	v	0	0	0	0		x
GO:0007176	biological_process	regulation of epidermal growth factor receptor activity	v	0	0	0	v		x
GO:0007178	biological_process	transmembrane receptor protein serine/threonine kinase signaling pathway	x	x	0	0	v		x
GO:0007179	biological_process	transforming growth factor beta receptor signaling pathway	v	x	0	0	x		x
GO:0007181	biological_process	transforming growth factor beta receptor complex assembly	v	x	0	0	x		x
GO:0007182	biological_process	common-partner SMAD protein phosphorylation	v	x	v	0	0	http://www.blackwell-synergy.com/doi/abs/10.1111/j.1432-1033.2004.03994.x	x
GO:0007183	biological_process	SMAD protein complex assembly	v	x	v	0	0	http://www.blackwell-synergy.com/doi/abs/10.1111/j.1432-1033.2004.03994.x	x
GO:0007184	biological_process	SMAD protein nuclear translocation	v	x	v	0	0	http://www.blackwell-synergy.com/doi/abs/10.1111/j.1432-1033.2004.03994.x	x
GO:0007185	biological_process	transmembrane receptor protein tyrosine phosphatase signaling pathway	x	x	0	0	x		v
GO:0007186	biological_process	G-protein coupled receptor protein signaling pathway	x	x	0	0	v		x
GO:0007187	biological_process	G-protein signaling, coupled to cyclic nucleotide second messenger	x	x	0	0	v		x
GO:0007188	biological_process	G-protein signaling, coupled to cAMP nucleotide second messenger	x	x	0	0	v		x
GO:0007189	biological_process	G-protein signaling, adenylate cyclase activating pathway	x	0	0	0	v		x
GO:0007190	biological_process	activation of adenylate cyclase activity	x	0	0	0	v		x
GO:0007191	biological_process	dopamine receptor, adenylate cyclase activating pathway	v	0	0	0	0		x
GO:0007192	biological_process	serotonin receptor, adenylate cyclase activating pathway	v	0	0	0	0		x
GO:0007193	biological_process	G-protein signaling, adenylate cyclase inhibiting pathway	x	x	0	0	v		x
GO:0007194	biological_process	negative regulation of adenylate cyclase activity	x	x	0	0	v		x
GO:0007195	biological_process	dopamine receptor, adenylate cyclase inhibiting pathway	v	0	0	0	0		x
GO:0007196	biological_process	metabotropic glutamate receptor, adenylate cyclase inhibiting pathway	v	0	0	0	0		x
GO:0007197	biological_process	muscarinic acetylcholine receptor, adenylate cyclase inhibiting pathway	v	0	0	0	0		x
GO:0007199	biological_process	G-protein signaling, coupled to cGMP nucleotide second messenger	x	x	0	0	x		v
GO:0007200	biological_process	G-protein signaling, coupled to IP3 second messenger (phospholipase C activating)	x	x	0	0	v		x
GO:0007202	biological_process	activation of phospholipase C activity	x	x	0	0	v		x
GO:0007204	biological_process	elevation of cytosolic calcium ion concentration	x	v	0	0	v		x
GO:0007205	biological_process	activation of protein kinase C activity	v	0	0	0	0		x
GO:0007206	biological_process	metabotropic glutamate receptor, phospholipase C activating pathway	v	x	0	0	x		x
GO:0007207	biological_process	muscarinic acetylcholine receptor, phospholipase C activating pathway	v	x	0	0	x		x
GO:0007208	biological_process	serotonin receptor, phospholipase C activating pathway	v	x	0	0	x		x
GO:0007210	biological_process	serotonin receptor signaling pathway	v	x	0	0	0		x
GO:0007212	biological_process	dopamine receptor signaling pathway	v	x	0	0	0		x
GO:0007213	biological_process	acetylcholine receptor signaling, muscarinic pathway	v	x	0	0	0		x
GO:0007214	biological_process	gamma-aminobutyric acid signaling pathway	v	x	0	0	0		x
GO:0007215	biological_process	glutamate signaling pathway	v	x	0	0	0		x
GO:0007216	biological_process	metabotropic glutamate receptor signaling pathway	v	x	0	0	0		x
GO:0007217	biological_process	tachykinin signaling pathway	v	x	0	0	x		x
GO:0007218	biological_process	neuropeptide signaling pathway	v	0	0	0	0		x
GO:0007219	biological_process	Notch signaling pathway	v	x	0	0	0		x
GO:0007220	biological_process	Notch receptor processing	v	x	0	0	x		x
GO:0007223	biological_process	Wnt receptor signaling pathway, calcium modulating pathway	x	x	x	0	x		v
GO:0007224	biological_process	smoothened signaling pathway	x	x	x	0	v		x
GO:0007225	biological_process	patched ligand processing	x	x	x	x	x		v
GO:0007228	biological_process	positive regulation of hh target transcription factor activity	x	x	v	x	x		x
GO:0007229	biological_process	integrin-mediated signaling pathway	v	x	0	0	x		x
GO:0007231	biological_process	osmosensory signaling pathway	x	x	0	0	x		v
GO:0007242	biological_process	intracellular signaling cascade	v	v	0	0	0		x
GO:0007243	biological_process	protein kinase cascade	v	x	0	0	x		x
GO:0007249	biological_process	I-kappaB kinase/NF-kappaB cascade	v	v	0	0	0		x
GO:0007250	biological_process	activation of NF-kappaB-inducing kinase activity	v	0	0	0	0		x
GO:0007252	biological_process	I-kappaB phosphorylation	v	x	0	0	x		x
GO:0007253	biological_process	cytoplasmic sequestering of NF-kappaB	v	x	0	0	x		x
GO:0007254	biological_process	JNK cascade	v	v	0	0	0		x
GO:0007256	biological_process	activation of JNKK activity	v	0	0	0	0		x
GO:0007257	biological_process	activation of JNK activity	v	0	0	0	0		x
GO:0007258	biological_process	JUN phosphorylation	v	x	0	0	x		x
GO:0007259	biological_process	JAK-STAT cascade	v	v	0	0	0		x
GO:0007260	biological_process	tyrosine phosphorylation of STAT protein	v	v	0	0	0		x
GO:0007262	biological_process	STAT protein nuclear translocation	v	x	0	0	x		x
GO:0007263	biological_process	nitric oxide mediated signal transduction	v	x	0	0	x		x
GO:0007264	biological_process	small GTPase mediated signal transduction	v	x	0	0	x		x
GO:0007265	biological_process	Ras protein signal transduction	v	v	0	0	0		x
GO:0007266	biological_process	Rho protein signal transduction	v	x	0	0	x		x
GO:0007267	biological_process	cell-cell signaling	v	v	0	0	0		x
GO:0007268	biological_process	synaptic transmission	v	x	0	0	x		x
GO:0007269	biological_process	neurotransmitter secretion	v	0	0	0	0		x
GO:0007270	biological_process	nerve-nerve synaptic transmission	v	x	0	0	x		x
GO:0007271	biological_process	synaptic transmission, cholinergic	v	x	0	0	x		x
GO:0007274	biological_process	neuromuscular synaptic transmission	v	v	0	0	0		x
GO:0007275	biological_process	multicellular organismal development	v	v	0	0	0		x
GO:0007276	biological_process	gamete generation	x	x	0	0	x		v
GO:0007281	biological_process	germ cell development	x	x	0	0	x		v
GO:0007283	biological_process	spermatogenesis	x	x	0	0	x		v
GO:0007285	biological_process	primary spermatocyte growth	x	x	0	0	x		v
GO:0007286	biological_process	spermatid development	x	x	0	0	x		v
GO:0007288	biological_process	sperm axoneme assembly	x	0	0	0	0		v
GO:0007290	biological_process	spermatid nucleus elongation	x	x	0	0	x		v
GO:0007292	biological_process	female gamete generation	x	x	0	0	x		v
GO:0007309	biological_process	oocyte axis determination	x	x	0	0	x		v
GO:0007320	biological_process	insemination	x	x	0	0	x		v
GO:0007321	biological_process	sperm displacement	x	x	0	0	x		v
GO:0007338	biological_process	single fertilization	x	x	0	0	x		v
GO:0007339	biological_process	binding of sperm to zona pellucida	x	x	0	0	x		v
GO:0007340	biological_process	acrosome reaction	x	x	0	0	x		v
GO:0007341	biological_process	penetration of zona pellucida	x	x	0	0	x		v
GO:0007342	biological_process	fusion of sperm to egg plasma membrane	x	x	0	0	x		v
GO:0007343	biological_process	egg activation	x	x	0	0	x		v
GO:0007346	biological_process	regulation of mitotic cell cycle	x	x	0	0	v		x
GO:0007352	biological_process	zygotic determination of dorsal/ventral axis	x	x	x	0	x		v
GO:0007354	biological_process	zygotic determination of anterior/posterior axis, embryo	x	x	x	0	x		v
GO:0007368	biological_process	determination of left/right symmetry	x	x	0	0	x		v
GO:0007369	biological_process	gastrulation	x	x	0	0	x		v
GO:0007379	biological_process	segment specification	x	x	0	0	x		v
GO:0007382	biological_process	specification of segmental identity, maxillary segment	x	x	0	0	x		v
GO:0007386	biological_process	compartment specification	x	x	0	0	x		v
GO:0007387	biological_process	anterior compartment specification	x	x	0	0	x		v
GO:0007388	biological_process	posterior compartment specification	x	x	0	0	x		v
GO:0007389	biological_process	pattern specification process	x	x	0	0	v		x
GO:0007398	biological_process	ectoderm development	v	x	0	0	x		x
GO:0007399	biological_process	nervous system development	v	v	0	0	0		x
GO:0007400	biological_process	neuroblast fate determination	v	0	0	0	0		x
GO:0007402	biological_process	ganglion mother cell fate determination	v	x	0	0	x		x
GO:0007403	biological_process	glial cell fate determination	v	x	0	0	x		x
GO:0007405	biological_process	neuroblast proliferation	v	0	0	0	0		x
GO:0007406	biological_process	negative regulation of neuroblast proliferation	v	v	0	0	0		x
GO:0007409	biological_process	axonogenesis	v	x	0	0	x		x
GO:0007411	biological_process	axon guidance	v	v	0	0	0		x
GO:0007412	biological_process	axon target recognition	v	v	0	0	0		x
GO:0007413	biological_process	axonal fasciculation	v	x	0	0	x		x
GO:0007416	biological_process	synaptogenesis	v	x	0	0	x		x
GO:0007417	biological_process	central nervous system development	v	v	0	0	0		x
GO:0007418	biological_process	ventral midline development	v	x	0	0	x		x
GO:0007420	biological_process	brain development	v	v	0	0	0		x
GO:0007422	biological_process	peripheral nervous system development	v	v	0	0	0		x
GO:0007423	biological_process	sensory organ development	v	x	0	0	0		x
GO:0007424	biological_process	open tracheal system development	x	x	0	0	x		v
GO:0007431	biological_process	salivary gland development	x	x	0	0	x		v
GO:0007435	biological_process	salivary gland morphogenesis	x	v	0	0	0		x
GO:0007440	biological_process	foregut morphogenesis	x	x	0	0	x		v
GO:0007442	biological_process	hindgut morphogenesis	x	x	0	0	x		v
GO:0007443	biological_process	Malpighian tubule morphogenesis	x	x	0	0	x		v
GO:0007447	biological_process	imaginal disc pattern formation	x	x	0	0	x		v
GO:0007468	biological_process	regulation of rhodopsin gene expression	x	x	x	0	x		v
GO:0007492	biological_process	endoderm development	x	x	0	0	x		v
GO:0007495	biological_process	visceral mesoderm-endoderm interaction involved in midgut development	x	x	0	0	x		v
GO:0007497	biological_process	posterior midgut development	x	x	0	0	x		v
GO:0007498	biological_process	mesoderm development	x	x	0	0	x		v
GO:0007499	biological_process	ectoderm and mesoderm interaction	x	x	x	0	x		v
GO:0007500	biological_process	mesodermal cell fate determination	x	x	0	0	x		v
GO:0007501	biological_process	mesodermal cell fate specification	x	x	0	0	x		v
GO:0007506	biological_process	gonadal mesoderm development	x	x	0	0	x		v
GO:0007507	biological_process	heart development	x	x	0	0	x		v
GO:0007509	biological_process	mesoderm migration	x	x	0	0	x		v
GO:0007512	biological_process	adult heart development	x	x	0	0	x		v
GO:0007517	biological_process	muscle development	x	v	0	0	0		x
GO:0007518	biological_process	myoblast cell fate determination	x	x	0	0	x		v
GO:0007519	biological_process	skeletal muscle development	x	x	0	0	x		v
GO:0007520	biological_process	myoblast fusion	v	x	0	0	v		x
GO:0007521	biological_process	muscle cell fate determination	x	x	0	0	x		v
GO:0007522	biological_process	visceral muscle development	x	x	0	0	x		v
GO:0007525	biological_process	somatic muscle development	x	x	0	0	x		v
GO:0007527	biological_process	adult somatic muscle development	x	x	0	0	x		v
GO:0007528	biological_process	neuromuscular junction development	v	0	0	0	0		x
GO:0007529	biological_process	establishment of synaptic specificity at neuromuscular junction	v	0	0	0	0		x
GO:0007530	biological_process	sex determination	x	x	0	0	x		v
GO:0007538	biological_process	primary sex determination	x	x	0	0	x		v
GO:0007548	biological_process	sex differentiation	x	x	0	0	x		v
GO:0007549	biological_process	dosage compensation	x	x	0	0	x		v
GO:0007559	biological_process	histolysis	x	x	0	0	x		v
GO:0007565	biological_process	female pregnancy	x	x	0	0	x		v
GO:0007566	biological_process	embryo implantation	x	x	0	0	x		v
GO:0007567	biological_process	parturition	x	x	0	0	x		v
GO:0007568	biological_process	aging	v	v	0	0	0		x
GO:0007569	biological_process	cell aging	x	x	0	0	x		v
GO:0007576	biological_process	nucleolar fragmentation	x	x	0	0	x		v
GO:0007584	biological_process	response to nutrient	x	v	0	0	0		x
GO:0007585	biological_process	respiratory gaseous exchange	x	x	0	0	x		v
GO:0007586	biological_process	digestion	x	x	0	0	x		v
GO:0007587	biological_process	sugar utilization	x	x	0	0	x		v
GO:0007588	biological_process	excretion	x	x	0	0	x		v
GO:0007589	biological_process	body fluid secretion	x	x	0	0	v		x
GO:0007595	biological_process	lactation	x	x	0	0	x		v
GO:0007596	biological_process	blood coagulation	x	x	0	0	x		v
GO:0007597	biological_process	blood coagulation, intrinsic pathway	x	x	0	0	x		v
GO:0007598	biological_process	blood coagulation, extrinsic pathway	x	x	0	0	x		v
GO:0007599	biological_process	hemostasis	x	x	0	0	x		v
GO:0007600	biological_process	sensory perception	v	x	0	0	x		x
GO:0007601	biological_process	visual perception	v	x	0	0	0		x
GO:0007602	biological_process	phototransduction	v	x	0	0	0		x
GO:0007603	biological_process	phototransduction, visible light	v	x	0	0	0		x
GO:0007605	biological_process	sensory perception of sound	v	x	0	0	0		x
GO:0007606	biological_process	sensory perception of chemical stimulus	v	x	0	0	0		x
GO:0007608	biological_process	sensory perception of smell	v	x	0	0	0		x
GO:0007610	biological_process	behavior	v	v	0	0	0		x
GO:0007611	biological_process	learning or memory	v	v	0	0	0		x
GO:0007612	biological_process	learning	v	x	0	0	x		x
GO:0007613	biological_process	memory	v	v	0	0	0		x
GO:0007614	biological_process	short-term memory	v	x	0	0	x		x
GO:0007616	biological_process	long-term memory	v	x	0	0	x		x
GO:0007617	biological_process	mating behavior	v	x	0	0	0		x
GO:0007618	biological_process	mating	x	x	0	0	x		v
GO:0007620	biological_process	copulation	x	x	0	0	x		v
GO:0007621	biological_process	negative regulation of female receptivity	x	x	0	0	x		v
GO:0007622	biological_process	rhythmic behavior	v	x	0	0	0		x
GO:0007623	biological_process	circadian rhythm	v	x	0	0	0		x
GO:0007624	biological_process	ultradian rhythm	v	x	0	0	0		x
GO:0007625	biological_process	grooming behavior	v	x	0	0	0		x
GO:0007626	biological_process	locomotory behavior	v	v	0	0	0		x
GO:0007628	biological_process	adult walking behavior	v	x	0	0	0		x
GO:0007631	biological_process	feeding behavior	v	v	0	0	0		x
GO:0007632	biological_process	visual behavior	v	x	0	0	0		x
GO:0007635	biological_process	chemosensory behavior	v	x	0	0	0		x
GO:0007638	biological_process	mechanosensory behavior	v	x	0	0	0		x
GO:0008015	biological_process	blood circulation	x	v	0	0	0		x
GO:0008016	biological_process	regulation of heart contraction	x	x	0	0	x		v
GO:0008033	biological_process	tRNA processing	x	x	0	0	x		v
GO:0008037	biological_process	cell recognition	x	x	0	0	v		x
GO:0008038	biological_process	neuron recognition	v	v	0	0	0		x
GO:0008045	biological_process	motor axon guidance	v	x	0	0	0		x
GO:0008049	biological_process	male courtship behavior	v	x	0	0	0		x
GO:0008050	biological_process	female courtship behavior	v	x	0	0	0		x
GO:0008052	biological_process	sensory organ boundary specification	v	x	0	0	0		x
GO:0008053	biological_process	mitochondrial fusion	x	x	0	0	x		v
GO:0008054	biological_process	cyclin catabolic process	v	x	v	0	0	http://www.jneurosci.org/cgi/content/abstract/17/16/6122	x
GO:0008057	biological_process	eye pigment granule organization	x	x	0	0	x		v
GO:0008063	biological_process	Toll signaling pathway	v	x	0	0	x		x
GO:0008064	biological_process	regulation of actin polymerization or depolymerization	x	x	0	0	x		v
GO:0008065	biological_process	establishment of blood-nerve barrier	v	x	0	0	0		x
GO:0008078	biological_process	mesodermal cell migration	x	x	0	0	x		v
GO:0008088	biological_process	axon cargo transport	v	x	0	0	x		x
GO:0008089	biological_process	anterograde axon cargo transport	v	x	0	0	x		x
GO:0008090	biological_process	retrograde axon cargo transport	v	x	0	0	x		x
GO:0008104	biological_process	protein localization	x	x	0	0	x		v
GO:0008105	biological_process	asymmetric protein localization	x	x	0	0	x		v
GO:0008150	biological_process	biological_process	v	v	0	0	0		x
GO:0008152	biological_process	metabolic process	x	x	0	0	v		x
GO:0008154	biological_process	actin polymerization or depolymerization	x	x	0	0	x		v
GO:0008156	biological_process	negative regulation of DNA replication	x	x	0	0	x		v
GO:0008202	biological_process	steroid metabolic process	x	x	0	0	v		x
GO:0008203	biological_process	cholesterol metabolic process	x	v	0	0	0		x
GO:0008206	biological_process	bile acid metabolic process	x	x	0	0	x		v
GO:0008207	biological_process	C21-steroid hormone metabolic process	x	x	0	0	x		v
GO:0008209	biological_process	androgen metabolic process	x	x	0	0	x		v
GO:0008210	biological_process	estrogen metabolic process	x	x	0	0	x		v
GO:0008211	biological_process	glucocorticoid metabolic process	x	x	0	0	x		v
GO:0008215	biological_process	spermine metabolic process	x	x	0	0	x		v
GO:0008217	biological_process	regulation of blood pressure	x	x	0	0	v		x
GO:0008218	biological_process	bioluminescence	x	x	0	0	x		v
GO:0008219	biological_process	cell death	v	x	0	0	v		x
GO:0008228	biological_process	opsonization	v	x	0	0	x		x
GO:0008258	biological_process	head involution	v	x	0	0	x		x
GO:0008272	biological_process	sulfate transport	x	x	0	0	x		v
GO:0008277	biological_process	regulation of G-protein coupled receptor protein signaling pathway	x	x	0	0	v		x
GO:0008283	biological_process	cell proliferation	v	v	0	0	0		x
GO:0008284	biological_process	positive regulation of cell proliferation	v	v	0	0	0		x
GO:0008285	biological_process	negative regulation of cell proliferation	v	v	0	0	0		x
GO:0008286	biological_process	insulin receptor signaling pathway	x	x	v	0	x	http://www.jbc.org/cgi/content/abstract/276/28/25889	x
GO:0008292	biological_process	acetylcholine biosynthetic process	v	x	0	0	0		x
GO:0008295	biological_process	spermidine biosynthetic process	x	x	0	0	x		v
GO:0008298	biological_process	intracellular mRNA localization	x	x	0	0	x		v
GO:0008299	biological_process	isoprenoid biosynthetic process	x	x	0	0	x		v
GO:0008300	biological_process	isoprenoid catabolic process	x	x	0	0	x		v
GO:0008306	biological_process	associative learning	v	x	0	0	0		x
GO:0008333	biological_process	endosome to lysosome transport	x	x	0	0	x		v
GO:0008334	biological_process	histone mRNA metabolic process	x	x	0	0	x		v
GO:0008340	biological_process	determination of adult life span	x	x	0	0	x		v
GO:0008343	biological_process	adult feeding behavior	v	x	0	0	0		x
GO:0008344	biological_process	adult locomotory behavior	v	x	0	0	0		x
GO:0008347	biological_process	glial cell migration	v	x	0	0	x		x
GO:0008354	biological_process	germ cell migration	x	x	0	0	x		v
GO:0008355	biological_process	olfactory learning	v	x	0	0	x		x
GO:0008356	biological_process	asymmetric cell division	x	x	0	0	x		v
GO:0008360	biological_process	regulation of cell shape	x	x	0	0	x		v
GO:0008361	biological_process	regulation of cell size	x	x	0	0	x		v
GO:0008366	biological_process	axon ensheathment	v	x	0	0	0		x
GO:0008380	biological_process	RNA splicing	x	x	0	0	x		v
GO:0008406	biological_process	gonad development	x	x	0	0	x		v
GO:0008535	biological_process	respiratory chain complex IV assembly	x	x	0	0	x		v
GO:0008542	biological_process	visual learning	v	x	0	0	0		x
GO:0008543	biological_process	fibroblast growth factor receptor signaling pathway	v	x	0	0	0		x
GO:0008544	biological_process	epidermis development	x	v	0	0	0		x
GO:0008582	biological_process	regulation of synaptic growth at neuromuscular junction	v	0	0	0	0		x
GO:0008584	biological_process	male gonad development	x	x	0	0	x		v
GO:0008585	biological_process	female gonad development	x	x	0	0	x		v
GO:0008588	biological_process	release of cytoplasmic sequestered NF-kappaB	v	x	0	0	0		x
GO:0008589	biological_process	regulation of smoothened signaling pathway	v	x	0	0	0		x
GO:0008593	biological_process	regulation of Notch signaling pathway	v	x	0	0	x		x
GO:0008594	biological_process	photoreceptor cell morphogenesis	v	x	0	0	0		x
GO:0008595	biological_process	determination of anterior/posterior axis, embryo	x	x	x	0	x		v
GO:0008608	biological_process	attachment of spindle microtubules to kinetochore	x	x	0	0	x		v
GO:0008610	biological_process	lipid biosynthetic process	x	x	0	0	v		x
GO:0008611	biological_process	ether lipid biosynthetic process	x	x	0	0	x		v
GO:0008612	biological_process	peptidyl-lysine modification to hypusine	x	x	0	0	x		v
GO:0008615	biological_process	pyridoxine biosynthetic process	x	x	0	0	x		v
GO:0008616	biological_process	queuosine biosynthetic process	x	x	0	0	x		v
GO:0008617	biological_process	guanosine metabolic process	x	x	0	0	x		v
GO:0008624	biological_process	induction of apoptosis by extracellular signals	v	v	0	0	0		x
GO:0008625	biological_process	induction of apoptosis via death domain receptors	v	v	0	0	0		x
GO:0008626	biological_process	induction of apoptosis by granzyme	v	x	0	0	0		x
GO:0008627	biological_process	induction of apoptosis by ionic changes	v	x	0	0	0		x
GO:0008628	biological_process	induction of apoptosis by hormones	v	x	0	0	0		x
GO:0008629	biological_process	induction of apoptosis by intracellular signals	v	x	0	0	0		x
GO:0008630	biological_process	DNA damage response, signal transduction resulting in induction of apoptosis	v	x	0	0	x		x
GO:0008631	biological_process	induction of apoptosis by oxidative stress	v	x	0	0	0		x
GO:0008632	biological_process	apoptotic program	v	x	0	0	x		x
GO:0008633	biological_process	activation of pro-apoptotic gene products	v	x	0	0	x		x
GO:0008634	biological_process	negative regulation of survival gene product expression	v	x	v	0	x	http://www.transplantjournal.com/pt/re/transplantation/abstract.00007890-200103150-00004.htm	x
GO:0008635	biological_process	caspase activation via cytochrome c	v	x	0	0	0		x
GO:0008637	biological_process	apoptotic mitochondrial changes	v	x	0	0	0		x
GO:0008643	biological_process	carbohydrate transport	x	x	0	0	x		v
GO:0008652	biological_process	amino acid biosynthetic process	x	x	0	0	v		x
GO:0008653	biological_process	lipopolysaccharide metabolic process	x	x	0	0	x		v
GO:0008654	biological_process	phospholipid biosynthetic process	x	x	0	0	v		x
GO:0008655	biological_process	pyrimidine salvage	x	x	0	0	x		v
GO:0009048	biological_process	dosage compensation, by inactivation of X chromosome	x	x	0	0	x		v
GO:0009051	biological_process	pentose-phosphate shunt, oxidative branch	x	x	0	0	x		v
GO:0009052	biological_process	pentose-phosphate shunt, non-oxidative branch	x	x	0	0	x		v
GO:0009056	biological_process	catabolic process	x	x	0	0	v		x
GO:0009058	biological_process	biosynthetic process	x	x	0	0	v		x
GO:0009059	biological_process	macromolecule biosynthetic process	x	x	0	0	v		x
GO:0009060	biological_process	aerobic respiration	x	x	0	0	x		v
GO:0009062	biological_process	fatty acid catabolic process	x	x	0	0	v		x
GO:0009063	biological_process	amino acid catabolic process	x	x	0	0	v		x
GO:0009069	biological_process	serine family amino acid metabolic process	x	x	0	0	x		v
GO:0009072	biological_process	aromatic amino acid family metabolic process	x	x	0	0	v		x
GO:0009073	biological_process	aromatic amino acid family biosynthetic process	x	x	0	0	x		v
GO:0009074	biological_process	aromatic amino acid family catabolic process	x	x	0	0	v		x
GO:0009081	biological_process	branched chain family amino acid metabolic process	x	x	0	0	x		v
GO:0009082	biological_process	branched chain family amino acid biosynthetic process	x	x	0	0	x		v
GO:0009083	biological_process	branched chain family amino acid catabolic process	x	x	0	0	x		v
GO:0009086	biological_process	methionine biosynthetic process	x	x	0	0	x		v
GO:0009088	biological_process	threonine biosynthetic process	x	x	0	0	x		v
GO:0009098	biological_process	leucine biosynthetic process	x	x	0	0	x		v
GO:0009100	biological_process	glycoprotein metabolic process	x	x	0	0	v		x
GO:0009101	biological_process	glycoprotein biosynthetic process	x	x	0	0	v		x
GO:0009103	biological_process	lipopolysaccharide biosynthetic process	x	0	0	0	0		v
GO:0009107	biological_process	lipoate biosynthetic process	x	x	0	0	x		v
GO:0009110	biological_process	vitamin biosynthetic process	x	x	0	0	x		v
GO:0009113	biological_process	purine base biosynthetic process	x	x	0	0	x		v
GO:0009116	biological_process	nucleoside metabolic process	x	x	0	0	x		v
GO:0009117	biological_process	nucleotide metabolic process	x	x	0	0	x		v
GO:0009120	biological_process	deoxyribonucleoside metabolic process	x	x	0	0	x		v
GO:0009124	biological_process	nucleoside monophosphate biosynthetic process	x	x	0	0	x		v
GO:0009132	biological_process	nucleoside diphosphate metabolic process	x	x	0	0	x		v
GO:0009133	biological_process	nucleoside diphosphate biosynthetic process	x	x	0	0	x		v
GO:0009134	biological_process	nucleoside diphosphate catabolic process	x	x	0	0	x		v
GO:0009142	biological_process	nucleoside triphosphate biosynthetic process	x	x	0	0	x		v
GO:0009143	biological_process	nucleoside triphosphate catabolic process	x	x	0	0	x		v
GO:0009152	biological_process	purine ribonucleotide biosynthetic process	x	x	0	0	x		v
GO:0009156	biological_process	ribonucleoside monophosphate biosynthetic process	x	x	0	0	x		v
GO:0009157	biological_process	deoxyribonucleoside monophosphate biosynthetic process	x	x	0	0	x		v
GO:0009165	biological_process	nucleotide biosynthetic process	x	x	0	0	x		v
GO:0009166	biological_process	nucleotide catabolic process	x	x	0	0	x		v
GO:0009168	biological_process	purine ribonucleoside monophosphate biosynthetic process	x	x	0	0	x		v
GO:0009181	biological_process	purine ribonucleoside diphosphate catabolic process	x	x	0	0	x		v
GO:0009186	biological_process	deoxyribonucleoside diphosphate metabolic process	x	x	0	0	x		v
GO:0009187	biological_process	cyclic nucleotide metabolic process	x	x	0	0	x		v
GO:0009190	biological_process	cyclic nucleotide biosynthetic process	x	x	0	0	x		v
GO:0009191	biological_process	ribonucleoside diphosphate catabolic process	x	x	0	0	x		v
GO:0009200	biological_process	deoxyribonucleoside triphosphate metabolic process	x	x	0	0	x		v
GO:0009214	biological_process	cyclic nucleotide catabolic process	x	x	0	0	x		v
GO:0009217	biological_process	purine deoxyribonucleoside triphosphate catabolic process	x	x	0	0	x		v
GO:0009220	biological_process	pyrimidine ribonucleotide biosynthetic process	x	x	0	0	x		v
GO:0009223	biological_process	pyrimidine deoxyribonucleotide catabolic process	x	x	0	0	x		v
GO:0009225	biological_process	nucleotide-sugar metabolic process	x	x	0	0	x		v
GO:0009229	biological_process	thiamin diphosphate biosynthetic process	x	x	0	0	x		v
GO:0009231	biological_process	riboflavin biosynthetic process	x	x	0	0	x		v
GO:0009236	biological_process	cobalamin biosynthetic process	x	x	0	0	x		v
GO:0009247	biological_process	glycolipid biosynthetic process	x	x	0	0	v		x
GO:0009249	biological_process	protein lipoylation	x	x	0	0	x		v
GO:0009253	biological_process	peptidoglycan catabolic process	x	x	0	0	x		v
GO:0009258	biological_process	10-formyltetrahydrofolate catabolic process	x	x	0	0	x		v
GO:0009263	biological_process	deoxyribonucleotide biosynthetic process	x	x	0	0	x		v
GO:0009264	biological_process	deoxyribonucleotide catabolic process	x	x	0	0	x		v
GO:0009266	biological_process	response to temperature stimulus	v	x	0	0	v		x
GO:0009267	biological_process	cellular response to starvation	x	x	0	0	x		v
GO:0009268	biological_process	response to pH	x	x	0	0	x		v
GO:0009294	biological_process	DNA mediated transformation	x	x	0	0	x		v
GO:0009296	biological_process	flagellum biogenesis	x	x	0	0	x		v
GO:0009298	biological_process	GDP-mannose biosynthetic process	x	x	0	0	x		v
GO:0009299	biological_process	mRNA transcription	x	x	0	0	x		v
GO:0009301	biological_process	snRNA transcription	x	x	0	0	x		v
GO:0009303	biological_process	rRNA transcription	x	x	0	0	x		v
GO:0009304	biological_process	tRNA transcription	x	x	0	0	x		v
GO:0009306	biological_process	protein secretion	x	x	0	0	v		x
GO:0009308	biological_process	cellular amine metabolic process	x	x	0	0	v		x
GO:0009309	biological_process	amine biosynthetic process	x	x	0	0	v		x
GO:0009311	biological_process	oligosaccharide metabolic process	x	x	0	0	x		v
GO:0009312	biological_process	oligosaccharide biosynthetic process	x	x	0	0	x		v
GO:0009313	biological_process	oligosaccharide catabolic process	x	x	0	0	x		v
GO:0009314	biological_process	response to radiation	x	x	0	0	v		x
GO:0009386	biological_process	translational attenuation	x	x	x	0	x		v
GO:0009395	biological_process	phospholipid catabolic process	x	x	0	0	v		x
GO:0009396	biological_process	folic acid and derivative biosynthetic process	x	x	0	0	x		v
GO:0009399	biological_process	nitrogen fixation	x	x	0	0	x		v
GO:0009401	biological_process	phosphoenolpyruvate-dependent sugar phosphotransferase system	x	x	x	0	x		v
GO:0009404	biological_process	toxin metabolic process	x	x	0	0	x		v
GO:0009405	biological_process	pathogenesis	v	x	0	0	0		x
GO:0009408	biological_process	response to heat	x	v	0	0	0		x
GO:0009409	biological_process	response to cold	x	x	x	0	x		v
GO:0009410	biological_process	response to xenobiotic stimulus	v	x	0	0	x		x
GO:0009411	biological_process	response to UV	x	x	0	0	x		v
GO:0009414	biological_process	response to water deprivation	x	x	0	0	x		v
GO:0009416	biological_process	response to light stimulus	x	x	0	0	v		x
GO:0009435	biological_process	NAD biosynthetic process	x	x	0	0	x		v
GO:0009437	biological_process	carnitine metabolic process	x	x	0	0	x		v
GO:0009440	biological_process	cyanate catabolic process	x	x	0	0	x		v
GO:0009441	biological_process	glycolate metabolic process	x	v	0	0	0		x
GO:0009446	biological_process	putrescine biosynthetic process	x	x	0	0	x		v
GO:0009448	biological_process	gamma-aminobutyric acid metabolic process	v	x	0	0	x		x
GO:0009450	biological_process	gamma-aminobutyric acid catabolic process	v	x	0	0	x		x
GO:0009451	biological_process	RNA modification	x	x	0	0	x		v
GO:0009566	biological_process	fertilization	x	x	0	0	x		v
GO:0009582	biological_process	detection of abiotic stimulus	x	x	0	0	v		x
GO:0009583	biological_process	detection of light stimulus	x	x	0	0	v		x
GO:0009584	biological_process	detection of visible light	x	x	0	0	v		x
GO:0009586	biological_process	rhodopsin mediated phototransduction	x	x	0	0	x		v
GO:0009589	biological_process	detection of UV	x	x	0	0	x		v
GO:0009590	biological_process	detection of gravity	v	x	0	0	x		x
GO:0009593	biological_process	detection of chemical stimulus	x	x	0	0	v		x
GO:0009595	biological_process	detection of biotic stimulus	v	x	0	0	v		x
GO:0009597	biological_process	detection of virus	v	x	0	0	x		x
GO:0009605	biological_process	response to external stimulus	x	x	0	0	v		x
GO:0009607	biological_process	response to biotic stimulus	x	x	0	0	v		x
GO:0009609	biological_process	response to symbiotic bacterium	v	x	0	0	x		x
GO:0009611	biological_process	response to wounding	x	v	0	0	0		x
GO:0009612	biological_process	response to mechanical stimulus	x	v	0	0	0		x
GO:0009615	biological_process	response to virus	x	v	0	0	0		x
GO:0009617	biological_process	response to bacterium	v	x	0	0	0		x
GO:0009620	biological_process	response to fungus	v	x	0	0	0		x
GO:0009624	biological_process	response to nematode	v	x	0	0	0		x
GO:0009628	biological_process	response to abiotic stimulus	x	x	0	0	v		x
GO:0009629	biological_process	response to gravity	x	x	0	0	v		x
GO:0009636	biological_process	response to toxin	x	x	0	0	v		x
GO:0009642	biological_process	response to light intensity	v	x	0	0	x		x
GO:0009648	biological_process	photoperiodism	v	x	0	0	x		x
GO:0009649	biological_process	entrainment of circadian clock	v	x	0	0	0		x
GO:0009650	biological_process	UV protection	x	x	0	0	x		v
GO:0009651	biological_process	response to salt stress	x	x	0	0	x		v
GO:0009653	biological_process	anatomical structure morphogenesis	x	x	0	0	v		x
GO:0009691	biological_process	cytokinin biosynthetic process	x	x	0	0	x		v
GO:0009720	biological_process	detection of hormone stimulus	x	x	0	0	x		v
GO:0009725	biological_process	response to hormone stimulus	v	v	0	0	0		x
GO:0009743	biological_process	response to carbohydrate stimulus	x	x	0	0	x		v
GO:0009744	biological_process	response to sucrose stimulus	x	x	0	0	x		v
GO:0009749	biological_process	response to glucose stimulus	x	x	0	0	x		v
GO:0009755	biological_process	hormone-mediated signaling	x	x	0	0	x		v
GO:0009756	biological_process	carbohydrate mediated signaling	x	x	0	0	x		v
GO:0009765	biological_process	photosynthesis, light harvesting	x	x	0	0	x		v
GO:0009772	biological_process	photosynthetic electron transport in photosystem II	x	x	0	0	x		v
GO:0009790	biological_process	embryonic development	x	x	0	0	x		v
GO:0009791	biological_process	post-embryonic development	x	x	0	0	x		v
GO:0009792	biological_process	embryonic development ending in birth or egg hatching	x	x	0	0	x		v
GO:0009794	biological_process	regulation of mitotic cell cycle, embryonic	x	x	0	0	x		v
GO:0009798	biological_process	axis specification	x	x	0	0	v		x
GO:0009817	biological_process	defense response to fungus, incompatible interaction	v	x	0	0	x		x
GO:0009826	biological_process	unidimensional cell growth	x	x	0	0	x		v
GO:0009854	biological_process	oxidative photosynthetic carbon pathway	x	x	0	0	x		v
GO:0009855	biological_process	determination of bilateral symmetry	x	x	0	0	x		v
GO:0009880	biological_process	embryonic pattern specification	x	x	0	0	x		v
GO:0009887	biological_process	organ morphogenesis	x	v	0	0	0		x
GO:0009888	biological_process	tissue development	v	x	0	0	v		x
GO:0009890	biological_process	negative regulation of biosynthetic process	x	x	0	0	v		x
GO:0009893	biological_process	positive regulation of metabolic process	x	x	0	0	v		x
GO:0009912	biological_process	auditory receptor cell fate commitment	v	x	0	0	x		x
GO:0009913	biological_process	epidermal cell differentiation	x	x	0	0	x		v
GO:0009914	biological_process	hormone transport	x	x	0	0	v		x
GO:0009948	biological_process	anterior/posterior axis specification	x	x	0	0	x		v
GO:0009950	biological_process	dorsal/ventral axis specification	x	x	0	0	x		v
GO:0009952	biological_process	anterior/posterior pattern formation	x	x	0	0	v		x
GO:0009953	biological_process	dorsal/ventral pattern formation	x	x	0	0	v		x
GO:0009954	biological_process	proximal/distal pattern formation	x	x	0	0	x		v
GO:0009956	biological_process	radial pattern formation	x	x	0	0	x		v
GO:0009957	biological_process	epidermal cell fate specification	x	x	0	0	x		v
GO:0009966	biological_process	regulation of signal transduction	v	x	0	0	v		x
GO:0009967	biological_process	positive regulation of signal transduction	v	x	0	0	0		x
GO:0009968	biological_process	negative regulation of signal transduction	v	x	0	0	0		x
GO:0009972	biological_process	cytidine deamination	x	x	0	0	x		v
GO:0009987	biological_process	cellular process	x	x	0	0	v		x
GO:0009988	biological_process	cell-cell recognition	v	x	0	0	x		x
GO:0009991	biological_process	response to extracellular stimulus	x	x	0	0	v		x
GO:0009992	biological_process	cellular water homeostasis	x	x	0	0	x		v
GO:0009994	biological_process	oocyte differentiation	x	x	0	0	x		v
GO:0009996	biological_process	negative regulation of cell fate specification	x	x	0	0	x		v
GO:0010001	biological_process	glial cell differentiation	v	x	0	0	0		x
GO:0010002	biological_process	cardioblast differentiation	x	x	0	0	x		v
GO:0010025	biological_process	wax biosynthetic process	x	x	0	0	x		v
GO:0010032	biological_process	meiotic chromosome condensation	x	x	0	0	x		v
GO:0010033	biological_process	response to organic substance	x	v	0	0	v		x
GO:0010035	biological_process	response to inorganic substance	x	x	0	0	v		x
GO:0010037	biological_process	response to carbon dioxide	x	x	0	0	x		v
GO:0010038	biological_process	response to metal ion	x	x	0	0	v		x
GO:0010039	biological_process	response to iron ion	x	x	x	0	x		v
GO:0010041	biological_process	response to iron(III) ion	x	x	x	0	x		v
GO:0010042	biological_process	response to manganese ion	x	x	x	0	x		v
GO:0010043	biological_process	response to zinc ion	x	x	x	0	x		v
GO:0010044	biological_process	response to aluminum ion	x	x	0	0	x		v
GO:0010045	biological_process	response to nickel ion	x	x	0	0	x		v
GO:0010046	biological_process	response to mycotoxin	x	x	v	0	x	http://www.pnas.org/cgi/content/abstract/103/36/13451	x
GO:0010106	biological_process	cellular response to iron ion starvation	x	x	0	0	x		v
GO:0010107	biological_process	potassium ion import	x	x	0	0	x		v
GO:0010149	biological_process	senescence	x	x	0	0	x		v
GO:0010155	biological_process	regulation of proton transport	x	x	0	0	x		v
GO:0010159	biological_process	specification of organ position	x	x	0	0	x		v
GO:0010165	biological_process	response to X-ray	x	x	0	0	x		v
GO:0010172	biological_process	embryonic body morphogenesis	x	x	0	0	x		v
GO:0010212	biological_process	response to ionizing radiation	x	v	0	0	0		x
GO:0010216	biological_process	maintenance of DNA methylation	x	x	0	0	x		v
GO:0010224	biological_process	response to UV-B	x	x	0	0	x		v
GO:0010225	biological_process	response to UV-C	x	x	0	0	x		v
GO:0010226	biological_process	response to lithium ion	v	x	0	0	x		x
GO:0010232	biological_process	vascular transport	x	x	0	0	x		v
GO:0010243	biological_process	response to organic nitrogen	x	x	x	0	v		x
GO:0010248	biological_process	establishment or maintenance of transmembrane electrochemical gradient	x	x	0	0	x		v
GO:0010259	biological_process	multicellular organismal aging	x	x	0	0	x		v
GO:0010260	biological_process	organ senescence	x	x	0	0	x		v
GO:0010269	biological_process	response to selenium ion	x	x	0	0	x		v
GO:0010273	biological_process	detoxification of copper ion	x	x	x	0	x		v
GO:0010288	biological_process	response to lead ion	x	x	x	0	x		v
GO:0010310	biological_process	regulation of hydrogen peroxide metabolic process	v	x	v	0	x	http://www.jbc.org/cgi/content/abstract/272/1/217	x
GO:0010332	biological_process	response to gamma radiation	x	x	0	0	x		v
GO:0010389	biological_process	regulation of G2/M transition of mitotic cell cycle	x	x	0	0	x		v
GO:0010424	biological_process	DNA methylation on cytosine within a CG sequence	x	x	0	0	x		v
GO:0010430	biological_process	fatty acid omega-oxidation	x	x	0	0	x		v
GO:0010454	biological_process	negative regulation of cell fate commitment	x	x	0	0	x		v
GO:0010455	biological_process	positive regulation of cell fate commitment	x	x	0	0	x		v
GO:0010458	biological_process	exit from mitosis	x	x	0	0	x		v
GO:0010459	biological_process	negative regulation of heart rate	x	x	0	0	x		v
GO:0010460	biological_process	positive regulation of heart rate	x	x	0	0	x		v
GO:0010464	biological_process	regulation of mesenchymal cell proliferation	x	x	0	0	x		v
GO:0010466	biological_process	negative regulation of peptidase activity	x	x	0	0	v		x
GO:0010467	biological_process	gene expression	x	x	0	0	x		v
GO:0010468	biological_process	regulation of gene expression	v	v	0	0	0		x
GO:0010506	biological_process	regulation of autophagy	v	x	0	0	0		x
GO:0010509	biological_process	polyamine homeostasis	x	x	0	0	x		v
GO:0010512	biological_process	negative regulation of phosphatidylinositol biosynthetic process	x	x	0	0	x		v
GO:0010519	biological_process	negative regulation of phospholipase activity	x	x	0	0	x		v
GO:0010523	biological_process	negative regulation of calcium ion transport into cytosol	x	x	0	0	x		v
GO:0010524	biological_process	positive regulation of calcium ion transport into cytosol	x	x	0	0	x		v
GO:0010544	biological_process	negative regulation of platelet activation	x	x	0	0	x		v
GO:0010551	biological_process	regulation of specific transcription from RNA polymerase II promoter	x	x	0	0	v		x
GO:0010552	biological_process	positive regulation of specific transcription from RNA polymerase II promoter	x	x	0	0	x		v
GO:0010553	biological_process	negative regulation of specific transcription from RNA polymerase II promoter	x	x	0	0	x		v
GO:0010559	biological_process	regulation of glycoprotein biosynthetic process	x	x	0	0	v		x
GO:0010575	biological_process	positive regulation vascular endothelial growth factor production	v	x	0	0	0		x
GO:0010580	biological_process	activation of adenylate cyclase activity involved in G-protein signaling	x	x	v	0	x	http://www.pnas.org/cgi/content/abstract/69/8/2145	x
GO:0010595	biological_process	positive regulation of endothelial cell migration	x	x	0	0	x		v
GO:0010596	biological_process	negative regulation of endothelial cell migration	x	x	0	0	x		v
GO:0010613	biological_process	positive regulation of cardiac muscle hypertrophy	x	x	0	0	x		v
GO:0010614	biological_process	negative regulation of cardiac muscle hypertrophy	x	x	0	0	x		v
GO:0010627	biological_process	regulation of protein kinase cascade	v	x	0	0	v		x
GO:0010634	biological_process	positive regulation of epithelial cell migration	x	x	0	0	x		v
GO:0010646	biological_process	regulation of cell communication	x	x	0	0	v		x
GO:0010670	biological_process	positive regulation of oxygen and reactive oxygen species metabolic process	v	x	0	0	0		x
GO:0010671	biological_process	negative regulation of oxygen and reactive oxygen species metabolic process	v	x	0	0	0		x
GO:0010766	biological_process	negative regulation of sodium ion transport	x	x	0	0	x		v
GO:0010768	biological_process	negative regulation of transcription from RNA polymerase II promoter in response to UV-induced DNA damage	x	x	0	0	x		v
GO:0012501	biological_process	programmed cell death	v	x	0	0	0		x
GO:0014002	biological_process	astrocyte development	v	x	0	0	0		x
GO:0014003	biological_process	oligodendrocyte development	v	x	0	0	0		x
GO:0014009	biological_process	glial cell proliferation	v	x	0	0	0		x
GO:0014010	biological_process	Schwann cell proliferation	v	x	0	0	0		x
GO:0014012	biological_process	axon regeneration in the peripheral nervous system	v	x	0	0	0		x
GO:0014031	biological_process	mesenchymal cell development	x	x	0	0	v		x
GO:0014032	biological_process	neural crest cell development	v	x	0	0	0		x
GO:0014037	biological_process	Schwann cell differentiation	v	x	0	0	0		x
GO:0014040	biological_process	positive regulation of Schwann cell differentiation	v	x	0	0	0		x
GO:0014042	biological_process	positive regulation of neuron maturation	v	0	0	0	0		x
GO:0014044	biological_process	Schwann cell development	v	x	0	0	0		x
GO:0014045	biological_process	establishment of blood-brain barrier	v	x	0	0	0		x
GO:0014047	biological_process	glutamate secretion	v	v	0	0	0		x
GO:0014048	biological_process	regulation of glutamate secretion	v	x	0	0	0		x
GO:0014049	biological_process	positive regulation of glutamate secretion	v	x	0	0	0		x
GO:0014050	biological_process	negative regulation of glutamate secretion	v	v	0	0	0		x
GO:0014051	biological_process	gamma-aminobutyric acid secretion	v	x	0	0	0		x
GO:0014053	biological_process	negative regulation of gamma-aminobutyric acid secretion	v	x	0	0	0		x
GO:0014054	biological_process	positive regulation of gamma-aminobutyric acid secretion	v	x	0	0	0		x
GO:0014056	biological_process	regulation of acetylcholine secretion	v	x	0	0	0		x
GO:0014057	biological_process	positive regulation of acetylcholine secretion	v	x	0	0	0		x
GO:0014059	biological_process	regulation of dopamine secretion	v	x	0	0	0		x
GO:0014061	biological_process	regulation of norepinephrine secretion	v	x	0	0	0		x
GO:0014063	biological_process	negative regulation of serotonin secretion	v	x	0	0	0		x
GO:0014065	biological_process	phosphoinositide 3-kinase cascade	v	v	0	0	0		x
GO:0014067	biological_process	negative regulation of phosphoinositide 3-kinase cascade	v	x	0	0	0		x
GO:0014068	biological_process	positive regulation of phosphoinositide 3-kinase cascade	v	v	0	0	0		x
GO:0014070	biological_process	response to organic cyclic substance	x	v	0	0	0		x
GO:0014707	biological_process	branchiomeric skeletal muscle development	x	x	0	0	x		v
GO:0014740	biological_process	negative regulation of muscle hyperplasia	x	x	0	0	x		v
GO:0014806	biological_process	smooth muscle hyperplasia	x	x	0	0	x		v
GO:0014813	biological_process	satellite cell commitment	x	x	0	0	x		v
GO:0014819	biological_process	regulation of skeletal muscle contraction	x	x	0	0	x		v
GO:0014823	biological_process	response to activity	x	x	0	0	x		v
GO:0014824	biological_process	artery smooth muscle contraction	x	x	0	0	x		v
GO:0014826	biological_process	vein smooth muscle contraction	x	x	0	0	x		v
GO:0014829	biological_process	vascular smooth muscle contraction	x	x	0	0	x		v
GO:0014832	biological_process	urinary bladder smooth muscle contraction	x	x	0	0	x		v
GO:0014834	biological_process	satellite cell maintenance involved in skeletal muscle regeneration	x	v	0	0	0		x
GO:0014850	biological_process	response to muscle activity	x	x	0	0	x		v
GO:0014853	biological_process	regulation of excitatory postsynaptic membrane potential involved in skeletal muscle contraction	v	x	0	0	x		x
GO:0014873	biological_process	response to muscle activity involved in regulation of muscle adaptation	x	x	0	0	x		v
GO:0014889	biological_process	muscle atrophy	x	x	0	0	x		v
GO:0014895	biological_process	smooth muscle hypertrophy	x	x	0	0	x		v
GO:0014896	biological_process	muscle hypertrophy	x	v	0	0	0		x
GO:0014902	biological_process	myotube differentiation	x	x	0	0	x		v
GO:0014904	biological_process	myotube cell development	x	v	0	0	0		x
GO:0014909	biological_process	smooth muscle cell migration	x	x	0	0	x		v
GO:0014910	biological_process	regulation of smooth muscle cell migration	x	x	0	0	v		x
GO:0014911	biological_process	positive regulation of smooth muscle cell migration	x	v	0	0	0		x
GO:0014912	biological_process	negative regulation of smooth muscle cell migration	x	x	0	0	x		v
GO:0014916	biological_process	regulation of lung blood pressure	x	x	0	0	x		v
GO:0015012	biological_process	heparan sulfate proteoglycan biosynthetic process	x	x	0	0	x		v
GO:0015014	biological_process	heparan sulfate proteoglycan biosynthetic process, polysaccharide chain biosynthetic process	x	0	0	0	0		v
GO:0015015	biological_process	heparan sulfate proteoglycan biosynthetic process, enzymatic modification	x	x	0	0	x		v
GO:0015031	biological_process	protein transport	x	x	0	0	v		x
GO:0015074	biological_process	DNA integration	x	x	0	0	x		v
GO:0015669	biological_process	gas transport	x	x	0	0	x		v
GO:0015670	biological_process	carbon dioxide transport	x	x	0	0	x		v
GO:0015671	biological_process	oxygen transport	x	x	0	0	x		v
GO:0015672	biological_process	monovalent inorganic cation transport	x	x	0	0	x		v
GO:0015674	biological_process	di-, tri-valent inorganic cation transport	x	x	0	0	x		v
GO:0015677	biological_process	copper ion import	x	x	x	0	x		v
GO:0015679	biological_process	plasma membrane copper ion transport	x	x	x	0	x		v
GO:0015680	biological_process	intracellular copper ion transport	x	x	x	0	x		v
GO:0015682	biological_process	ferric iron transport	x	x	x	0	x		v
GO:0015684	biological_process	ferrous iron transport	x	x	x	0	x		v
GO:0015694	biological_process	mercury ion transport	x	x	x	0	x		v
GO:0015695	biological_process	organic cation transport	x	x	x	0	x		v
GO:0015696	biological_process	ammonium transport	x	x	x	0	x		v
GO:0015697	biological_process	quaternary ammonium group transport	x	x	x	0	x		v
GO:0015698	biological_process	inorganic anion transport	x	x	0	0	x		v
GO:0015701	biological_process	bicarbonate transport	x	x	0	0	x		v
GO:0015705	biological_process	iodide transport	x	x	0	0	x		v
GO:0015711	biological_process	organic anion transport	x	x	0	0	x		v
GO:0015718	biological_process	monocarboxylic acid transport	x	x	0	0	x		v
GO:0015721	biological_process	bile acid and bile salt transport	x	x	0	0	x		v
GO:0015722	biological_process	canalicular bile acid transport	x	x	0	0	x		v
GO:0015724	biological_process	formate transport	x	x	0	0	x		v
GO:0015727	biological_process	lactate transport	x	x	0	0	x		v
GO:0015728	biological_process	mevalonate transport	x	x	0	0	x		v
GO:0015732	biological_process	prostaglandin transport	x	x	0	0	x		v
GO:0015734	biological_process	taurine transport	x	x	0	0	x		v
GO:0015742	biological_process	alpha-ketoglutarate transport	x	x	0	0	x		v
GO:0015744	biological_process	succinate transport	x	x	0	0	x		v
GO:0015746	biological_process	citrate transport	x	x	0	0	x		v
GO:0015747	biological_process	urate transport	x	x	0	0	x		v
GO:0015749	biological_process	monosaccharide transport	x	x	0	0	x		v
GO:0015755	biological_process	fructose transport	x	x	0	0	x		v
GO:0015758	biological_process	glucose transport	x	x	0	0	x		v
GO:0015759	biological_process	beta-glucoside transport	x	x	0	0	x		v
GO:0015760	biological_process	glucose-6-phosphate transport	x	x	0	0	x		v
GO:0015761	biological_process	mannose transport	x	x	0	0	x		v
GO:0015780	biological_process	nucleotide-sugar transport	x	x	0	0	x		v
GO:0015782	biological_process	CMP-sialic acid transport	x	x	0	0	x		v
GO:0015785	biological_process	UDP-galactose transport	x	x	0	0	x		v
GO:0015788	biological_process	UDP-N-acetylglucosamine transport	x	x	0	0	x		v
GO:0015789	biological_process	UDP-N-acetylgalactosamine transport	x	x	0	0	x		v
GO:0015790	biological_process	UDP-xylose transport	x	x	0	0	x		v
GO:0015791	biological_process	polyol transport	x	x	0	0	x		v
GO:0015793	biological_process	glycerol transport	x	x	0	0	x		v
GO:0015798	biological_process	myo-inositol transport	x	x	0	0	x		v
GO:0015801	biological_process	aromatic amino acid transport	x	x	0	0	x		v
GO:0015802	biological_process	basic amino acid transport	x	x	0	0	x		v
GO:0015804	biological_process	neutral amino acid transport	x	x	0	0	x		v
GO:0015805	biological_process	S-adenosylmethionine transport	x	x	0	0	x		v
GO:0015807	biological_process	L-amino acid transport	x	x	0	0	v		x
GO:0015808	biological_process	L-alanine transport	x	x	0	0	x		v
GO:0015809	biological_process	arginine transport	x	x	0	0	x		v
GO:0015810	biological_process	aspartate transport	x	x	0	0	x		v
GO:0015811	biological_process	L-cystine transport	x	x	0	0	x		v
GO:0015813	biological_process	L-glutamate transport	x	x	0	0	v		x
GO:0015816	biological_process	glycine transport	x	x	0	0	x		v
GO:0015817	biological_process	histidine transport	x	x	0	0	x		v
GO:0015819	biological_process	lysine transport	x	x	0	0	x		v
GO:0015822	biological_process	ornithine transport	x	x	0	0	x		v
GO:0015824	biological_process	proline transport	x	x	0	0	x		v
GO:0015825	biological_process	L-serine transport	x	x	0	0	x		v
GO:0015826	biological_process	threonine transport	x	x	0	0	x		v
GO:0015827	biological_process	tryptophan transport	x	x	0	0	x		v
GO:0015833	biological_process	peptide transport	x	x	0	0	v		x
GO:0015837	biological_process	amine transport	x	x	0	0	v		x
GO:0015840	biological_process	urea transport	x	x	0	0	x		v
GO:0015844	biological_process	monoamine transport	x	x	0	0	v		x
GO:0015851	biological_process	nucleobase transport	x	x	0	0	x		v
GO:0015853	biological_process	adenine transport	x	x	x	0	x		v
GO:0015855	biological_process	pyrimidine transport	x	x	0	0	x		v
GO:0015858	biological_process	nucleoside transport	x	x	0	0	x		v
GO:0015860	biological_process	purine nucleoside transport	x	x	0	0	x		v
GO:0015864	biological_process	pyrimidine nucleoside transport	x	x	0	0	x		v
GO:0015866	biological_process	ADP transport	x	x	0	0	x		v
GO:0015867	biological_process	ATP transport	x	x	0	0	x		v
GO:0015870	biological_process	acetylcholine transport	v	x	0	0	0		x
GO:0015871	biological_process	choline transport	v	x	0	0	0		x
GO:0015872	biological_process	dopamine transport	v	x	0	0	0		x
GO:0015874	biological_process	norepinephrine transport	v	x	0	0	0		x
GO:0015878	biological_process	biotin transport	x	x	0	0	x		v
GO:0015879	biological_process	carnitine transport	x	x	0	0	x		v
GO:0015884	biological_process	folic acid transport	x	x	0	0	x		v
GO:0015886	biological_process	heme transport	x	x	0	0	x		v
GO:0015887	biological_process	pantothenate transport	x	x	0	0	x		v
GO:0015888	biological_process	thiamin transport	x	x	0	0	x		v
GO:0015889	biological_process	cobalamin transport	x	x	0	0	x		v
GO:0015893	biological_process	drug transport	x	x	0	0	x		v
GO:0015904	biological_process	tetracycline transport	x	x	0	0	x		v
GO:0015908	biological_process	fatty acid transport	x	x	0	0	x		v
GO:0015909	biological_process	long-chain fatty acid transport	x	x	0	0	x		v
GO:0015910	biological_process	peroxisomal long-chain fatty acid import	x	x	0	0	x		v
GO:0015911	biological_process	plasma membrane long-chain fatty acid transport	x	x	0	0	x		v
GO:0015914	biological_process	phospholipid transport	x	x	0	0	x		v
GO:0015917	biological_process	aminophospholipid transport	x	x	0	0	x		v
GO:0015918	biological_process	sterol transport	x	x	0	0	x		v
GO:0015919	biological_process	peroxisomal membrane transport	x	x	0	0	x		v
GO:0015920	biological_process	lipopolysaccharide transport	x	x	0	0	x		v
GO:0015936	biological_process	coenzyme A metabolic process	x	x	0	0	x		v
GO:0015937	biological_process	coenzyme A biosynthetic process	x	x	0	0	x		v
GO:0015938	biological_process	coenzyme A catabolic process	x	x	0	0	x		v
GO:0015939	biological_process	pantothenate metabolic process	x	x	0	0	x		v
GO:0015942	biological_process	formate metabolic process	x	x	0	0	x		v
GO:0015961	biological_process	diadenosine polyphosphate catabolic process	x	x	x	0	x		v
GO:0015976	biological_process	carbon utilization	x	x	x	1	x		v
GO:0015977	biological_process	carbon utilization by fixation of carbon dioxide	x	x	x	2	x		v
GO:0015980	biological_process	energy derivation by oxidation of organic compounds	x	x	0	0	x		v
GO:0015986	biological_process	ATP synthesis coupled proton transport	x	x	0	0	x		v
GO:0015988	biological_process	energy coupled proton transport, against electrochemical gradient	x	x	0	0	x		v
GO:0015991	biological_process	ATP hydrolysis coupled proton transport	x	x	0	0	x		v
GO:0015992	biological_process	proton transport	x	x	0	0	x		v
GO:0015993	biological_process	molecular hydrogen transport	x	x	0	0	x		v
GO:0016032	biological_process	viral reproduction	x	x	0	0	x		v
GO:0016042	biological_process	lipid catabolic process	x	x	0	0	v		x
GO:0016043	biological_process	cellular component organization	x	x	0	0	v		x
GO:0016044	biological_process	membrane organization	x	x	0	0	v		x
GO:0016045	biological_process	detection of bacterium	x	x	0	0	v		x
GO:0016046	biological_process	detection of fungus	x	x	0	0	v		x
GO:0016048	biological_process	detection of temperature stimulus	x	v	0	0	v		x
GO:0016049	biological_process	cell growth	x	x	0	0	x		v
GO:0016050	biological_process	vesicle organization	x	x	0	0	v		x
GO:0016051	biological_process	carbohydrate biosynthetic process	x	x	0	0	x		v
GO:0016052	biological_process	carbohydrate catabolic process	x	x	0	0	x		v
GO:0016055	biological_process	Wnt receptor signaling pathway	v	x	0	0	v		x
GO:0016056	biological_process	rhodopsin mediated signaling pathway	x	x	0	0	x		v
GO:0016058	biological_process	maintenance of membrane potential in photoreceptor cell by rhodopsin mediated signaling	v	x	0	0	x		x
GO:0016064	biological_process	immunoglobulin mediated immune response	v	x	0	0	0		x
GO:0016068	biological_process	type I hypersensitivity	v	x	0	0	0		x
GO:0016070	biological_process	RNA metabolic process	x	x	0	0	v		x
GO:0016071	biological_process	mRNA metabolic process	x	x	0	0	x		v
GO:0016072	biological_process	rRNA metabolic process	x	x	0	0	x		v
GO:0016074	biological_process	snoRNA metabolic process	x	x	0	0	x		v
GO:0016075	biological_process	rRNA catabolic process	x	x	0	0	x		v
GO:0016078	biological_process	tRNA catabolic process	x	x	0	0	x		v
GO:0016079	biological_process	synaptic vesicle exocytosis	v	x	0	0	x		x
GO:0016080	biological_process	synaptic vesicle targeting	x	x	0	0	x		v
GO:0016081	biological_process	synaptic vesicle docking during exocytosis	x	x	0	0	x		v
GO:0016082	biological_process	synaptic vesicle priming	x	x	0	0	x		v
GO:0016117	biological_process	carotenoid biosynthetic process	x	x	0	0	x		v
GO:0016119	biological_process	carotene metabolic process	x	x	0	0	x		v
GO:0016125	biological_process	sterol metabolic process	x	x	0	0	v		x
GO:0016126	biological_process	sterol biosynthetic process	x	x	0	0	x		v
GO:0016139	biological_process	glycoside catabolic process	x	x	0	0	x		v
GO:0016142	biological_process	O-glycoside catabolic process	x	x	0	0	x		v
GO:0016180	biological_process	snRNA processing	x	x	0	0	x		v
GO:0016183	biological_process	synaptic vesicle coating	x	x	0	0	x		v
GO:0016188	biological_process	synaptic vesicle maturation	x	x	x	0	x		v
GO:0016189	biological_process	synaptic vesicle to endosome fusion	x	x	0	0	x		v
GO:0016192	biological_process	vesicle-mediated transport	x	x	0	0	v		x
GO:0016197	biological_process	endosome transport	x	x	0	0	x		v
GO:0016198	biological_process	axon choice point recognition	v	x	0	0	0		x
GO:0016199	biological_process	axon midline choice point recognition	v	x	0	0	0		x
GO:0016202	biological_process	regulation of striated muscle development	x	x	0	0	v		x
GO:0016226	biological_process	iron-sulfur cluster assembly	x	x	x	0	x		v
GO:0016239	biological_process	positive regulation of macroautophagy	x	x	0	0	x		v
GO:0016242	biological_process	negative regulation of macroautophagy	x	x	0	0	x		v
GO:0016246	biological_process	RNA interference	x	x	0	0	x		v
GO:0016254	biological_process	preassembly of GPI anchor in ER membrane	x	x	0	0	x		v
GO:0016255	biological_process	attachment of GPI anchor to protein	x	x	0	0	x		v
GO:0016256	biological_process	N-glycan processing to lysosome	x	x	0	0	x		v
GO:0016260	biological_process	selenocysteine biosynthetic process	x	x	x	0	x		v
GO:0016264	biological_process	gap junction assembly	x	x	0	0	x		v
GO:0016265	biological_process	death	x	x	0	0	v		x
GO:0016266	biological_process	O-glycan processing	x	x	0	0	x		v
GO:0016269	biological_process	O-glycan processing, core 3	x	x	0	0	x		v
GO:0016310	biological_process	phosphorylation	x	x	0	0	v		x
GO:0016311	biological_process	dephosphorylation	x	x	0	0	x		v
GO:0016320	biological_process	endoplasmic reticulum membrane fusion	x	x	0	0	x		v
GO:0016322	biological_process	neuron remodeling	v	x	0	0	0		x
GO:0016331	biological_process	morphogenesis of embryonic epithelium	x	x	0	0	v		x
GO:0016333	biological_process	morphogenesis of follicular epithelium	x	x	0	0	x		v
GO:0016337	biological_process	cell-cell adhesion	x	x	0	0	v		x
GO:0016338	biological_process	calcium-independent cell-cell adhesion	x	x	0	0	x		v
GO:0016339	biological_process	calcium-dependent cell-cell adhesion	x	x	0	0	x		v
GO:0016340	biological_process	calcium-dependent cell-matrix adhesion	x	x	0	0	x		v
GO:0016344	biological_process	meiotic chromosome movement towards spindle pole	x	x	0	0	x		v
GO:0016358	biological_process	dendrite development	v	v	0	0	0		x
GO:0016444	biological_process	somatic cell DNA recombination	x	x	0	0	v		x
GO:0016445	biological_process	somatic diversification of immunoglobulins	v	x	0	0	0		x
GO:0016446	biological_process	somatic hypermutation of immunoglobulin genes	v	x	0	0	0		x
GO:0016447	biological_process	somatic recombination of immunoglobulin gene segments	v	x	0	0	v		x
GO:0016458	biological_process	gene silencing	x	x	0	0	x		v
GO:0016477	biological_process	cell migration	x	x	0	0	v		x
GO:0016480	biological_process	negative regulation of transcription from RNA polymerase III promoter	x	x	0	0	x		v
GO:0016481	biological_process	negative regulation of transcription	v	v	0	0	0		x
GO:0016482	biological_process	cytoplasmic transport	x	x	0	0	x		v
GO:0016485	biological_process	protein processing	x	x	0	0	v		x
GO:0016486	biological_process	peptide hormone processing	x	x	0	0	v		x
GO:0016525	biological_process	negative regulation of angiogenesis	x	x	0	0	x		v
GO:0016539	biological_process	intein-mediated protein splicing	x	x	x	x	x		v
GO:0016540	biological_process	protein autoprocessing	x	x	0	0	x		v
GO:0016553	biological_process	base conversion or substitution editing	x	x	0	0	x		v
GO:0016554	biological_process	cytidine to uridine editing	x	x	0	0	x		v
GO:0016556	biological_process	mRNA modification	x	x	0	0	x		v
GO:0016557	biological_process	peroxisome membrane biogenesis	x	x	0	0	x		v
GO:0016558	biological_process	protein import into peroxisome matrix	x	x	0	0	x		v
GO:0016559	biological_process	peroxisome fission	x	x	0	0	x		v
GO:0016560	biological_process	protein import into peroxisome matrix, docking	x	x	0	0	x		v
GO:0016561	biological_process	protein import into peroxisome matrix, translocation	x	x	0	0	x		v
GO:0016567	biological_process	protein ubiquitination	x	x	0	0	x		v
GO:0016568	biological_process	chromatin modification	x	x	0	0	x		v
GO:0016570	biological_process	histone modification	x	x	0	0	x		v
GO:0016571	biological_process	histone methylation	x	x	0	0	x		v
GO:0016572	biological_process	histone phosphorylation	x	x	0	0	x		v
GO:0016573	biological_process	histone acetylation	x	x	0	0	x		v
GO:0016574	biological_process	histone ubiquitination	x	x	x	0	x		v
GO:0016575	biological_process	histone deacetylation	x	x	0	0	x		v
GO:0016577	biological_process	histone demethylation	x	x	0	0	x		v
GO:0016578	biological_process	histone deubiquitination	x	x	0	0	x		v
GO:0016579	biological_process	protein deubiquitination	x	x	0	0	x		v
GO:0016584	biological_process	nucleosome positioning	x	x	0	0	x		v
GO:0016598	biological_process	protein arginylation	x	x	x	0	x		v
GO:0016601	biological_process	Rac protein signal transduction	x	x	x	0	x		v
GO:0016925	biological_process	protein sumoylation	x	x	v	0	x	http://www.courses.vcu.edu/micr505/slides/JAK-STAT.pdf	x
GO:0016926	biological_process	protein desumoylation	x	x	v	0	x	http://www.courses.vcu.edu/micr505/slides/JAK-STAT.pdf	x
GO:0016973	biological_process	poly(A)+ mRNA export from nucleus	x	x	0	0	x		v
GO:0016998	biological_process	cell wall catabolic process	x	x	0	0	x		v
GO:0017000	biological_process	antibiotic biosynthetic process	x	x	0	0	x		v
GO:0017004	biological_process	cytochrome complex assembly	x	x	0	0	x		v
GO:0017015	biological_process	regulation of transforming growth factor beta receptor signaling pathway	v	x	0	0	0		x
GO:0017055	biological_process	negative regulation of transcriptional preinitiation complex assembly	x	x	0	0	x		v
GO:0017121	biological_process	phospholipid scrambling	x	x	0	0	x		v
GO:0017144	biological_process	drug metabolic process	x	x	0	0	x		v
GO:0017145	biological_process	stem cell division	v	x	0	0	0		x
GO:0017148	biological_process	negative regulation of translation	x	x	0	0	x		v
GO:0017156	biological_process	calcium ion-dependent exocytosis	x	x	0	0	x		v
GO:0017157	biological_process	regulation of exocytosis	x	x	0	0	v		x
GO:0017158	biological_process	regulation of calcium ion-dependent exocytosis	x	x	0	0	x		v
GO:0017183	biological_process	peptidyl-diphthamide biosynthetic process from peptidyl-histidine	x	x	x	0	x		v
GO:0017187	biological_process	peptidyl-glutamic acid carboxylation	x	x	0	0	x		v
GO:0018009	biological_process	N-terminal peptidyl-L-cysteine N-palmitoylation	x	x	0	0	x		v
GO:0018076	biological_process	N-terminal peptidyl-lysine acetylation	x	x	0	0	x		v
GO:0018101	biological_process	peptidyl-citrulline biosynthetic process from peptidyl-arginine	x	x	x	0	x		v
GO:0018105	biological_process	peptidyl-serine phosphorylation	x	x	0	0	v		x
GO:0018106	biological_process	peptidyl-histidine phosphorylation	x	x	0	0	x		v
GO:0018107	biological_process	peptidyl-threonine phosphorylation	x	v	0	0	0		x
GO:0018108	biological_process	peptidyl-tyrosine phosphorylation	x	x	0	0	v		x
GO:0018119	biological_process	peptidyl-cysteine S-nitrosylation	x	x	0	0	x		v
GO:0018120	biological_process	peptidyl-arginine ADP-ribosylation	x	x	0	0	x		v
GO:0018125	biological_process	peptidyl-cysteine methylation	x	x	0	0	x		v
GO:0018126	biological_process	protein amino acid hydroxylation	x	x	0	0	x		v
GO:0018144	biological_process	RNA-protein covalent cross-linking	x	x	0	0	x		v
GO:0018146	biological_process	keratan sulfate biosynthetic process	x	x	0	0	x		v
GO:0018149	biological_process	peptide cross-linking	x	x	0	0	x		v
GO:0018153	biological_process	isopeptide cross-linking via N6-(L-isoglutamyl)-L-lysine	x	x	0	0	x		v
GO:0018158	biological_process	protein amino acid oxidation	x	x	0	0	x		v
GO:0018184	biological_process	protein amino acid polyamination	x	x	0	0	x		v
[truncated: 7,457 more rows]
