# Supplementary material for: The Neural/Immune Gene Ontology: clipping the Gene Ontology for neurological and immunological systems
Source: BMC Bioinformatics. 2010 Sep 12;11:458. doi: 10.1186/1471-2105-11-458 (PMC2949890; doi:10.1186/1471-2105-11-458)
Supplement: Additional file 3 — GSEA analysis results. This file contains a summary of the GSEA analysis results for each of the microarray studies used to test the performance of NIGO, GO and GO-slim. [file 1471-2105-11-458-S3.XLS]

## Sheet: GSE6509
	GSE6509 - Gene Profile of RU486 effect on LPS induced gene expression in CNS [Mus musculus]
	Gene Ontology Term	Full GO	NIGO	Generic GO slim
	Viral capsid	Not Found	0.522253	Not Found
	Structural molecule activity	Not Found	0.456971	Not Found
	Viral infectious cycle	Not Found	0.406196	Not Found
	Viral envelope	Not Found	0.365577	Not Found
	Plasma membrane	Not Found	0.553399	Not Found
	Protein binding †	0.504518	Not Found	Not Found
	Binding †	0.56242	Not Found	Not Found
	Structural molecule activity	Not Found	0.456971*	0.505641
	External side of plasma membrane	0.744269	0.508488*	Not Found
	All terms passed nomPval < 0.05 and state the FDR values (Upregulated in LPS_Dmso)
	* indicates the best FDR value for that term.
	† indicates terms that were not included in the NIGO subset.

## Sheet: GSE6675
	GSE6675 - Astroglial gene expression program elicited by fibroblast growth factor-2 [Mus musculus]
	Gene Ontology Term	Full GO	NIGO	Generic GO slim
	Integral to membrane	Not Found	0.16	Not Found
	Regulation of cell growth	Not Found	0.16	Not Found
	Membrane	Not Found	0.16	Not Found
	Immune response	Not Found	0.16	Not Found
	MHC class I protein complex	Not Found	0.186667	Not Found
	Antigen processing & presentation	Not Found	0.224	Not Found
	Nucleus	Not Found	0.16*	0.19
	All terms passed FDR < 0.25 and state the FDR values (Upregulated in Control in comparison to FGF2 treatment).
	* indicates the best FDR value for that term.

## Sheet: GSE6476
	GSE6476 - Effect of chronic fluoxetine treatment on hippocampal gene expression [Mus musculus]
	Gene Ontology Term	Full GO	NIGO	Generic GO slim
	External side of plasma membrane	Not Found	0.14	Not Found
	Immune response	Not Found	0.14	Not Found
	Antigen processing and presentation of peptide antigen via MHC class I	Not Found	0.170194	Not Found
	Peptide antigen binding	Not Found	0.176371	Not Found
	MHC class I protein complex	Not Found	0.186667	Not Found
	Defense response	Not Found	0.196994	Not Found
	Binding	Not Found	0.200462	Not Found
	Positive regulation of T cell mediated cytotoxicity	Not Found	0.201567	Not Found
	Transport	Not Found	0.214781	Not Found
	Mitochondrion	Not Found	0.231303	Not Found
	Antigen processing and presentation of exogenous peptide antigen via MHC class I	Not Found	0.235161	Not Found
	Protein self-association †	0.247254	Not Found	Not Found
	Defense response to bacterium	0.239803	0.156774*	Not Found
	Response to superoxide	0.24346	0.176879*	Not Found
	Plasma membrane	0.246877	0.155097*	0.21
	Transporter activity	Not Found	0.187933*	0.21
	All terms passed FDR < 0.25 and state the FDR values (Upregulated in hippocampus treated with Fluoxetine).
	* indicates the best FDR value for that term.
	† indicates terms that were not included in the NIGO subset.

## Sheet: GSE3779
	GSE3779 - p107 knockout vs. wild type neurospheres [mus musculus]
	Gene Ontology Term	Full GO	NIGO	Generic GO slim
	mitochondrial inner membrane	Not found	0.669179	Not found
	response to superoxide	Not found	0.585532	Not found
	positive regulation of cell proliferation	Not found	0.623109	Not found
	positive regulation of transcription from RNA polymerase II promoter	Not found	0.596017	Not found
	multicellular organismal development	Not found	0.571183	Not found
	notochord development	Not found	0.548336	Not found
	anatomical structure morphogenesis	Not found	0.527246	Not found
	sequence-specific DNA binding	Not found	0.507718	Not found
	transcription factor activity	Not found	0.489586	Not found
	neural tube closure	Not found	0.472703	Not found
	neural plate morphogenesis	Not found	0.456947	Not found
	neuropeptide signaling pathway	Not found	0.83044	Not found
	binding	Not found	1	Not found
	synapse	1	Not found	Not found
	heparin binding †	0.921419	Not found	Not found
	DNA-directed DNA polymerase activity †	0.780727	Not found	Not found
	induction of apoptosis by extracellular signals	0.689151	Not found	Not found
	negative regulation of cell proliferation	0.663627	Not found	Not found
	cell cycle arrest	0.705655	Not found	Not found
	viral reproduction †	1	Not found	Not found
	nucleotide binding †	Not found	Not found	0.497655
	protein binding	Not found	0.579071	0.283903*
	Transport	0.675082	0.720299	0.376154*
	transporter activity	1	0.540224	0.25077*
	cysteine-type peptidase activity	1	0.781815*	Not found
	nucleobase, nucleoside, nucleotide and nucleic acid metabolic process	0.878318	0.758864	0.423661*
	mitochondrion	Not found	0.624567	0.476799*
	All terms passed nomPval < 0.01 and state the FDR values (Upregulated in p107KO)
	* indicates the best FDR value for that term.
	† indicates terms that were not included in the NIGO subset.

## Sheet: GSE8425
	GSE8425 - Ras-GRF1 deficiency effect on the hippocampus [Mus musculus]
	Gene Ontology Term	Full GO	NIGO	Generic GO slim
	Cytoplasm	0.211116	Not Found	Not Found
	positive regulation of transcription from RNA polymerase II promoter	0.352232	Not Found	Not Found
	copper ion binding †	0.827837	Not Found	Not Found
	calcium ion binding	0.509122	Not Found	Not Found
	hydrolase activity	0.621239	Not Found	Not Found
	cytokine production	0.572449	Not Found	Not Found
	nucleus	0.164077	0.05*	0.07
	transport	0.52734*	0.585735	0.544085
	transporter activity	0.567905	0.532486	0.453404*
	metal ion binding	0.623775*	0.769777	Not Found
	cell cycle arrest	0.654689	0.648267*	Not Found
	cell adhesion	0.66227*	0.871664	Not Found
	RNA binding	Not Found	0.584283*	0.609592
	All terms passed nomPval < 0.05 and state the FDR values (Upregulated in hippocampus wild type)
	* indicates the best FDR value for that term.
	† indicates terms that were not included in the NIGO subset.

## Sheet: GSE6690
	GSE6690 - ANA-1 macrophages infected with Chlamydia pneumoniae [Mus musculus]
	Gene Ontology Term	Full GO	NIGO	Generic GO slim
	endopeptidase inhibitor activity †	0.885694	Not found	Not found
	negative regulation of cell adhesion †	1	Not found	Not found
	cytoplasm	0.404194	0.285657	0.25222057*
	transport vesicle	0.421198	0.32527754*	Not found
	intracellular	0.446559	0.3166	0.29027575*
	extracellular region	0.505871	0.35992	0.28984132*
	complement activation	0.521141	0.35334417*	Not found
	nucleus	0.540227	0.1	0.1
	complement activation, classical pathway	0.594839	0.2900082*	Not found
	viral envelope	0.666673	0.3130129*	Not found
	nucleic acid binding	0.706711	0.480016	0.1*
	structural molecule activity	0.72728	0.375615	0.2743107*
	viral capsid	0.800008	0.41735053*	Not found
	viral infectious cycle	0.888898	0.3414686*	Not found
	inflammatory response	0.906782	0.8944148*	Not found
	positive regulation of phagocytosis	0.928898	0.9232669*	Not found
	positive regulation of type IIa hypersensitivity	0.9521206*	0.954042	Not found
	extracellular space	1	0.729789	0.6365291*
	DNA binding	1	0.684172	0.33112797*
	cytoskeleton	1	1	0.51708895*
	exocytosis	1	1	Not found
	All terms passed nomPval < 0.01 and state the FDR values (Upregulated in infected macrophages)
	* indicates the best FDR value for that term.
	† indicates terms that were not included in the NIGO subset.

## Sheet: GSE6136
	GSE6136 - Expression data from murine BRD2-mediated lymphomas [Mus musculus]
	Gene Ontology Term	Full GO	NIGO	Generic GO slim
	induction of apoptosis by extracellular signals	Not found	1	Not found
	negative regulation of cell proliferation	Not found	0.881611	Not found
	oxidoreductase activity	1	Not found	Not found
	platelet alpha granule	0.885158	Not found	Not found
	blood circulation	0.758707	Not found	Not found
	cytoplasm	0.70172	1	0.26369342*
	All terms passed nomPval < 0.05 and state the FDR values (Upregulated in resting B-cells)
	* indicates the best FDR value for that term.

## Sheet: GSE9659
	GSE9659 - Expression data for rat CNS mixed glial cultures treated with cytokines [Rattus norvegicus]
	Gene Ontology Term	Full GO	NIGO
	carbohydrate phosphorylation †	0.636685	Not found
	glucokinase activity †	0.694565	Not found
	protein amino acid autophosphorylation †	0.764022	Not found
	cofactor binding †	0.83675	Not found
	glucose binding †	0.955027	Not found
	blood coagulation †	1	Not found
	integral to membrane	0.661015	0.57656187*
	regulation of growth	0.688578	0.62119496*
	growth cone	0.734484	0.67766726*
	membrane	0.77317363*	1
	tissue regeneration	0.786947	0.745434*
	signal transduction	0.788909	0.5872569*
	extracellular region	0.797832	0.6528118*
	negative regulation of cell proliferation	0.808762	0.6289107*
	inflammatory response	0.816827	0.67094547*
	response to mechanical stimulus	0.830045	0.7187551*
	peptidyl-tyrosine phosphorylation	0.84891295*	0.949811
	positive regulation of protein transport	0.85247844*	1
	complement activation, classical pathway	0.857669	0.6901154*
	cytokine activity	0.8761584*	1
	positive regulation of mitosis	0.901192	0.60985285*
	apoptosis	0.927697	0.6491982*
	cell activation	0.955809	0.6708381*
	positive regulation of neuron apoptosis	0.985678	0.6939705*
	negative regulation of apoptosis	1	1
	caveola	1	0.7915095*
	ATPase activity	1	0.67843676*
	protein kinase activity	1	0.5936321*
	peptidyl-serine phosphorylation	1	1
	peptidyl-threonine phosphorylation	1	1
	antigen processing and presentation of peptide antigen via MHC class I	1	0.7053102*
	MHC class I protein complex	1	0.61714643*
	antigen processing and presentation	1	0.65828955*
	immune response	1	0.58084375*
	negative regulation of glucose import	1	1
	positive regulation of synaptic transmission	1	0.95834017*
	tumor necrosis factor receptor binding	1	0.91477925*
	positive regulation of I-kappaB kinase/NF-kappaB cascade	1	0.87500626*
	negative regulation of L-glutamate transport	1	0.83854765*
	macrophage activation	1	0.8050058*
	calcium-mediated signaling	1	0.774044*
	induction of apoptosis	1	0.7453757*
	All terms passed nomPval < 0.01 and state the FDR values (Upregulated inTh1 cytokine treatment)
	* indicates the best FDR value for that term.
	† indicates terms that were not included in the NIGO subset.

## Sheet: GSE8788
	GSE8788 - Comparison of gene expression pattern between Wild-type and Trib1-deficient mice [Mus musculus]
	Gene Ontology Term	Full GO	NIGO	Generic GO slim
	serine-type endopeptidase inhibitor activity †	0.17	Not found	Not found
	suckling behavior †	0.187	Not found	Not found
	blood coagulation †	0.198194	Not found	Not found
	embryonic development †	0.23375	Not found	0.16*
	cellular copper ion homeostasis †	0.311667	Not found	Not found
	serine-type endopeptidase activity †	0.336514	Not found	Not found
	extracellular matrix organization †	0.935	Not found	Not found
	forebrain development	0.20777775*	0.255	Not found
	locomotory behavior	0.26714283*	0.34	Not found
	peptidase activity	0.31407934*	0.415312	0.71
	intracellular	0.34384277*	0.395105	0.430667
	protein binding	0.35079643*	0.382599	0.526667
	calcium ion binding	0.35207447*	0.37141	0.385555
	proteolysis	0.36239922*	0.474643	Not found
	mating behavior	0.37399992*	1	Not found
	extracellular region	0.39421442*	0.505913	0.435
	regulation of Rho protein signal transduction	0.40920398*	0.424932	Not found
	Rho guanyl-nucleotide exchange factor activity	0.4238184*	0.446179	Not found
	regulation of epidermal growth factor receptor activity	0.4675	0.17*	Not found
	neuromuscular process controlling balance	0.623333	0.20400001*	Not found
	midbrain development	1	0.51000005*	Not found
	All terms passed nomPval < 0.01 and state the average of FDR values (Upregulated in wild-type macrophage treated with LPS)
	* indicates the best FDR value for that term.
	† indicates terms that were not included in the NIGO subset.
	Gene Ontology Term	Full GO	NIGO	Generic GO slim
	serine-type endopeptidase inhibitor activity †	0.258528	Not found	Not found
	suckling behavior †	0.284381	Not found	Not found
	blood coagulation †	0.267612	Not found	Not found
	embryonic development †	0.355476	Not found	0.18*
	cellular copper ion homeostasis †	0.473968	Not found	Not found
	serine-type endopeptidase activity †	0.361484	Not found	Not found
	extracellular matrix organization †	0.978333	Not found	Not found
	forebrain development	0.315979	0.21*	Not found
	locomotory behavior	0.406258	0.28*	Not found
	peptidase activity	0.33688*	0.341336	0.566666
	intracellular	0.412184	0.371992*	0.443556
	protein binding	0.396374	0.36534177*	0.565555
	calcium ion binding	0.408182	0.352997*	0.410518
	proteolysis	0.3899693*	0.39	Not found
	mating behavior	0.56876187*	0.833333	Not found
	extracellular region	0.4005	0.35825102*	0.415
	regulation of Rho protein signal transduction	0.419721	0.3945*	Not found
	Rho guanyl-nucleotide exchange factor activity	0.434711	0.414229*	Not found
	regulation of epidermal growth factor receptor activity	0.710952	0.14*	Not found
	neuromuscular process controlling balance	0.874444	0.168*	Not found
	midbrain development	1	0.42*	Not found
	All terms passed nomPval < 0.01 and state the average of FDR values (Upregulated in wild-type macrophage treated with LPS)
	* indicates the best FDR value for that term.
	To test the effect of stochasticity, the analysis of this profile were also conducted after averaging FDR values for three independent GSEA analyses
	† indicates terms that were not included in the NIGO subset.

## Sheet: GSE7407
	GSE7407 - Regulation of Gene Expression by Sirt1 in the heart [Mus musculus]
	Gene Ontology Term	Full GO	NIGO	Generic GO slim
	ATP binding †	1	Not found	Not found
	mRNA cleavage †	1	Not found	Not found
	positive regulation of mRNA 3'-end processing †	1	Not found	Not found
	translation initiation factor activity †	0.862651	Not found	Not found
	integrase activity †	0.682273	Not found	Not found
	Binding	0.716129	1	0.450909*
	hydrolase activity	0.933603	1	0.814545*
	RNA metabolic process	0.934539	0.633245*	Not found
	All terms passed nomPval < 0.01 and state the FDR values (Upregulated in control)
	* indicates the best FDR value for that term.
	† indicates terms that were not included in the NIGO subset.

[truncated: 2 more sheets: GSE2259, GSE8191]
