# Supplementary material for: The Neural/Immune Gene Ontology: clipping the Gene Ontology for neurological and immunological systems
Source: BMC Bioinformatics. 2010 Sep 12;11:458. doi: 10.1186/1471-2105-11-458 (PMC2949890; doi:10.1186/1471-2105-11-458)
Supplement: Additional file 4 — Ontologizer analysis results. This file contains a summary of the Ontologizer analysis results for each of the microarray studies used to test the performance of NIGO, GO and GO-slim. [file 1471-2105-11-458-S4.XLS]

## Sheet: GSE6509
	GSE6509 - Gene Profile of RU486 effect on LPS induced gene expression in CNS [Mus musculus]
	Gene Ontology Term	Full GO	NIGO	Generic GO slim
	locomotion	Not Found	7.84978e-05	Not Found
	mRNA metabolic process †	1.57655e-05	Not Found	Not Found
	immune system process	1.07985e-11	7.43E-12*	Not Found
	defense response	1.07985e-11	7.43E-12*	Not Found
	immune response	1.07985e-11	7.43E-12*	Not Found
	response to biotic stimulus	4.68483e-11	3.22e-11	8.70E-12*
	response to other organism	2.47487e-09	1.70E-09*	Not Found
	leukocyte migration	6.29094e-09	4.33E-09*	Not Found
	response to bacterium	1.65574e-07	1.14E-07*	Not Found
	inflammatory response	2.1818e-07	1.50E-07*	Not Found
	response to stimulus	2.57577e-07	1.77E-07*	Not Found
	multi-organism process	5.94036e-07	4.09E-07*	Not Found
	response to cytokine stimulus	1.26066e-06	8.68E-07*	Not Found
	response to molecule of bacterial origin	1.32049e-06	9.09E-07*	Not Found
	chemokine activity	1.62228e-06	1.11E-06*	Not Found
	antigen processing and presentation	1.82943e-06	1.25E-06*	Not Found
	chemokine receptor binding	1.82943e-06	1.25E-06*	Not Found
	taxis	8.3912e-06	5.77E-06*	Not Found
	chemotaxis	8.3912e-06	5.77E-06*	Not Found
	response to stress	8.3912e-06	5.77e-06	3.38E-06*
	leukocyte chemotaxis	9.09309e-06	6.26E-06*	Not Found
	cell chemotaxis	1.48661e-05	0.000010*	Not Found
	antigen processing and presentation of peptide antigen	1.48661e-05	0.000010*	Not Found
	antigen processing and presentation of peptide antigen via MHC class I	1.99663e-05	0.000014*	Not Found
	response to chemical stimulus	4.16798e-05	0.000029*	Not Found
	response to wounding	4.97607e-05	0.000035*	Not Found
	Genes were selected after cutoff of 1.2 fold change
	All terms passed adjusted Pval < 0.0001 (Upregulated in LPS_Dmso)
	* indicates the best P value for that term.
	† indicates terms that were not included in the NIGO subset.

## Sheet: GSE6675
	GSE6675 - Astroglial gene expression program elicited by fibroblast growth factor-2 [Mus musculus]
	Gene Ontology Term	Full GO	NIGO	Generic GO slim
	organic cation transport †	0.00969348	Not Found	Not Found
	DNA metabolic process	Not Found	Not Found	0.00233635
	cell cycle †	Not Found	Not Found	0.00244472
	regulation of biological process	Not Found	Not Found	0.00244472
	multicellular organismal development	Not Found	Not Found	0.00394693
	chromosome	Not Found	Not Found	0.0132704
	response to external stimulus	Not Found	Not Found	0.014434
	receptor binding	Not Found	Not Found	0.014434
	biosynthetic process	Not Found	Not Found	0.0326262
	signal transducer activity	Not Found	Not Found	0.0484137
	DNA binding	Not Found	Not Found	0.0484137
	receptor activity	Not Found	Not Found	0.0484137
	extracellular region part	0.00767707	0.005289*	Not Found
	extracellular region	0.00767707	0.005289*	0.0288095
	Genes were selected after cutoff of 2.5 fold change
	All terms passed adjusted Pval < 0.05 (Upregulated in Control in comparison to FGF2 treatment).
	* indicates the best P value for that term.
	† indicates terms that were not included in the NIGO subset.

## Sheet: GSE6476
	GSE6476 - Effect of chronic fluoxetine treatment on hippocampal gene expression [Mus musculus]
	Gene Ontology Term	Full GO	NIGO	Generic GO slim
	extracellular matrix	Not Found	7.83187e-05	Not Found
	neuropeptide signaling pathway	Not Found	9.96171e-05	Not Found
	extracellular region	Not Found	Not Found	1.51478e-16
	extracellular space	Not Found	Not Found	5.91537e-05
	extracellular region	2.8172e-15	1.99E-15*	Not Found
	inflammatory response	1.09655e-09	7.75E-10*	Not Found
	response to external stimulus	1.91058e-09	1.35e-09	1.546E-10*
	extracellular region part	2.37429e-09	1.67E-09*	Not Found
	response to wounding	2.63812e-09	1.86E-09*	Not Found
	defense response	2.50359e-08	1.76E-08*	Not Found
	acute inflammatory response	1.37135e-06	9.69E-07*	Not Found
	complement activation	3.06096e-06	2.16E-06*	Not Found
	regulation of immune system process	3.20405e-06	2.26E-06*	Not Found
	regulation of response to stimulus	3.63317e-06	2.56E-06*	Not Found
	immune system process	3.94509e-06	2.78E-06*	Not Found
	humoral immune response mediated by circulating immunoglobulin	6.96367e-06	4.92E-06*	Not Found
	activation of plasma proteins during acute inflammatory response	6.96367e-06	4.92E-06*	Not Found
	humoral immune response	6.96367e-06	4.92E-06*	Not Found
	complement activation, classical pathway	6.96367e-06	4.92E-06*	Not Found
	response to stress	3.02198e-05	2.1e-05	8.66E-06*
	G-protein coupled receptor protein signaling pathway	5.93656e-05	0.000041*	Not Found
	proteinaceous extracellular matrix	Not Found	8.1281e-05	0.0000293*
	Genes were selected after cutoff of 1.5 fold change
	All terms passed adjusted Pval < 0.0001 (Upregulated in hippocampus treated with Fluoxetine).
	* indicates the best P value for that term.

## Sheet: GSE3779
	GSE3779 - p107 knockout vs. wild type neurospheres [mus musculus]
	Gene Ontology Term	Full GO	NIGO	Generic GO slim
	virion part	0.0660982	0.0480497*	Not Found
	virion	0.0660982	0.0480497*	Not Found
	Genes were selected after cutoff of 1.3 fold change
	All terms passed adjusted Pval < 0.1 (Upregulated in p107KO)
	* indicates the best P value for that term.

## Sheet: GSE8425
	GSE8425 - Ras-GRF1 deficiency effect on the hippocampus [Mus musculus]
	Gene Ontology Term	Full GO	NIGO	Generic GO slim
	Genes were selected after cutoff of 1.3 fold change
	All terms passed adjusted Pval < 0.1 (Upregulated in hippocampus wild type)
	* indicates the best P value for that term.

## Sheet: GSE6690
	GSE6690 - ANA-1 macrophages infected with Chlamydia pneumoniae [Mus musculus]
	Gene Ontology Term	Full GO	NIGO	Generic GO slim
	response to bacterium	Not Found	0.000816043	Not Found
	hemopoiesis	Not Found	0.000816043	Not Found
	immune response	1.54585e-08	8.78E-09*	Not Found
	response to biotic stimulus	1.80659e-07	1.02e-07	1.56E-08*
	immune system process	1.80659e-07	1.02E-07*	Not Found
	response to other organism	9.10964e-06	5.17E-06*	Not Found
	multi-organism process	0.000135583	0.000077*	Not Found
	myeloid cell differentiation	0.000593568	0.000337*	Not Found
	immune system development	0.000663874	0.000377*	Not Found
	defense response	0.000663874	0.000377*	Not Found
	I-kappaB kinase/NF-kappaB cascade	0.000663874	0.000377*	Not Found
	hemopoietic or lymphoid organ development	0.000850233	0.000483*	Not Found
	Genes were selected after cutoff of 2.5 fold change
	All terms passed adjusted Pval < 0.001 (Upregulated in infected macrophages)
	* indicates the best P value for that term.

## Sheet: GSE6136
	GSE6136 - Expression data from murine BRD2-mediated lymphomas [Mus musculus]
	Gene Ontology Term	Full GO	NIGO	Generic GO slim
	hemopoietic or lymphoid organ development	Not Found	7.59646e-07	Not Found
	immune system process	1.13031e-15	7.78E-16*	Not Found
	external side of plasma membrane	1.82054e-12	1.25E-12*	Not Found
	response to external stimulus	1.82054e-12	1.25e-12	1.71E-13*
	response to stimulus	2.4053e-12	1.65E-12*	Not Found
	immune response	2.45301e-11	1.68E-11*	Not Found
	antigen binding	3.5622e-11	2.45E-11*	Not Found
	lymphocyte activation	9.41132e-11	6.47E-11*	Not Found
	leukocyte activation	4.41838e-10	3.04E-10*	Not Found
	cell surface	5.79871e-10	3.99E-10*	Not Found
	cell activation	7.37779e-10	5.07E-10*	Not Found
	regulation of immune system process	1.27531e-09	8.77E-10*	Not Found
	positive regulation of immune system process	1.32625e-09	9.12E-10*	Not Found
	biological regulation	2.19819e-09	1.51E-09*	Not Found
	adaptive immune response	3.86997e-09	2.66E-09*	Not Found
	adaptive immune response based on somatic recombination of immune receptors built from immunoglobulin superfamily domains	3.86997e-09	2.66E-09*	Not Found
	T cell activation	1.09586e-08	7.54E-09*	Not Found
	cell communication	1.54151e-08	1.06e-08	4.55E-09*
	regulation of biological process	1.95654e-08	1.34e-08	4.55E-09*
	molecular transducer activity	2.61781e-08	1.80E-08*	Not Found
	signal transducer activity	2.61781e-08	1.80192e-08	4.55E-09*
	signal transduction	2.61781e-08	1.8e-08	4.55E-09*
	leukocyte mediated immunity	2.76129e-08	1.90E-08*	Not Found
	lymphocyte mediated immunity	2.98891e-08	2.05E-08*	Not Found
	regulation of cellular process	3.83161e-08	2.63E-08*	Not Found
	receptor activity	7.14082e-08	4.91e-08	1.23E-08*
	defense response	7.84836e-08	5.40E-08*	Not Found
	intracellular signaling cascade	9.84099e-08	6.77E-08*	Not Found
	T cell differentiation	1.57943e-07	1.08E-07*	Not Found
	regulation of adaptive immune response based on somatic recombination of immune receptors built from immunoglobulin superfamily domains	1.7759e-07	1.22E-07*	Not Found
	regulation of adaptive immune response	1.7759e-07	1.22E-07*	Not Found
	immunoglobulin complex, circulating	1.7759e-07	1.22E-07*	Not Found
	response to stress	1.7759e-07	1.22e-07	3.36E-08*
	immunoglobulin mediated immune response	1.85966e-07	1.28E-07*	Not Found
	leukocyte differentiation	2.05699e-07	1.41E-07*	Not Found
	regulation of immune response	2.51374e-07	1.73E-07*	Not Found
	immune system development	2.52576e-07	1.73E-07*	Not Found
	B cell mediated immunity	2.65025e-07	1.82E-07*	Not Found
	hemopoiesis	2.79371e-07	1.92E-07*	Not Found
	regulation of B cell mediated immunity	2.85314e-07	1.96E-07*	Not Found
	regulation of immunoglobulin mediated immune response	2.85314e-07	1.96E-07*	Not Found
	immune effector process	3.56748e-07	2.45E-07*	Not Found
	regulation of lymphocyte mediated immunity	3.84753e-07	2.64E-07*	Not Found
	regulation of leukocyte mediated immunity	7.18219e-07	4.94E-07*	Not Found
	lymphocyte differentiation	7.26187e-07	4.99E-07*	Not Found
	Genes were selected after cutoff of 3 fold change
	All terms passed adjusted Pval < 0.000001 (Upregulated in resting B-cells)
	* indicates the best P value for that term.

## Sheet: GSE9659
	GSE9659 - Expression data for rat CNS mixed glial cultures treated with cytokines [Rattus norvegicus]
	Gene Ontology Term	Full GO	NIGO
	response to wounding	Not Found	0.000610081
	response to chemical stimulus	Not Found	0.000660526
	neutrophil chemotaxis	Not Found	0.000777317
	immune system process	2.53671e-18	1.52E-18*
	immune response	6.58817e-16	3.95E-16*
	antigen processing and presentation	4.68983e-11	2.81E-11*
	response to stimulus	2.02557e-08	1.21E-08*
	response to biotic stimulus	2.53094e-07	1.52E-07*
	MHC class I protein complex	2.53094e-07	1.52E-07*
	antigen processing and presentation of peptide antigen	5.66604e-07	3.40E-07*
	defense response	8.24398e-07	4.94E-07*
	response to other organism	1.05387e-06	6.32E-07*
	MHC protein complex	1.865e-06	1.12E-06*
	multi-organism process	1.92303e-06	0.0000011*
	leukocyte migration	2.08078e-06	1.24E-06*
	antigen processing and presentation of peptide antigen via MHC class I	5.11449e-06	0.000003*
	positive regulation of cellular process	9.96699e-06	5.98E-06*
	response to stress	9.96699e-06	5.98E-06*
	regulation of immune system process	2.73131e-05	0.000016*
	chemokine receptor binding	2.73131e-05	0.000016*
	chemokine activity	2.73131e-05	0.000016*
	positive regulation of biological process	2.90673e-05	0.000017*
	response to bacterium	3.84215e-05	0.000023*
	cytokine activity	4.55489e-05	0.000027*
	response to external stimulus	5.57007e-05	0.000033*
	cell chemotaxis	6.51494e-05	0.000039*
	positive regulation of immune system process	6.51494e-05	0.000039*
	cytokine biosynthetic process	6.51494e-05	0.000039*
	cytokine metabolic process	6.51494e-05	0.000039*
	leukocyte chemotaxis	6.51494e-05	0.000039*
	taxis	0.000118992	0.000071*
	chemotaxis	0.000118992	0.000071*
	cytokine production	0.00026154	0.000157*
	inflammatory response	0.00026154	0.000157*
	response to molecule of bacterial origin	0.000591329	0.000355*
	regulation of developmental process	0.000591329	0.000355*
	Genes were selected after cutoff of 1.5 fold change
	All terms passed adjusted Pval < 0.001 (Upregulated inTh1 cytokine treatment)
	* indicates the best P value for that term.

## Sheet: GSE8788
	GSE8788 - Comparison of gene expression pattern between Wild-type and Trib1-deficient mice [Mus musculus]
	Gene Ontology Term	Full GO	NIGO	Generic GO slim
	positive regulation of cell activation	Not Found	0.00751695	Not Found
	innate immune response	Not Found	0.00784312	Not Found
	immune system process	0.00015243	0.000097*	Not Found
	immune response	0.00137627	0.000876*	Not Found
	extracellular region	0.00528042	0.00336305	0.000621*
	defense response	0.0071773	0.004571*	Not Found
	response to virus	0.0071773	0.004571*	Not Found
	Genes were selected after cutoff of 1.5 fold change
	All terms passed adjusted Pval < 0.01 (Upregulated in wild-type macrophage treated with LPS)
	* indicates the best P value for that term.

## Sheet: GSE7407
	GSE7407 - Regulation of Gene Expression by Sirt1 in the heart [Mus musculus]
	Gene Ontology Term	Full GO	NIGO	Generic GO slim
	biotin synthase activity †	1.57655e-21	Not Found	Not Found
	adenosylmethionine-8-amino-7-oxononanoate transaminase activity †	1.57655e-21	Not Found	Not Found
	dethiobiotin synthase activity †	1.57655e-21	Not Found	Not Found
	biotin metabolic process †	1.57655e-21	Not Found	Not Found
	8-amino-7-oxononanoate synthase activity †	1.57655e-21	Not Found	Not Found
	biotin biosynthetic process †	1.57655e-21	Not Found	Not Found
	cobalamin metabolic process †	1.57655e-21	Not Found	Not Found
	cobalamin biosynthetic process †	1.57655e-21	Not Found	Not Found
	cobyrinic acid a,c-diamide synthase activity †	1.57655e-21	Not Found	Not Found
	radical SAM enzyme activity †	1.73845e-20	Not Found	Not Found
	cyclo-ligase activity †	1.73845e-20	Not Found	Not Found
	glutaminase activity †	1.73845e-20	Not Found	Not Found
	sulfurtransferase activity †	3.08272e-18	Not Found	Not Found
	water-soluble vitamin biosynthetic process †	1.02431e-16	Not Found	Not Found
	vitamin biosynthetic process †	2.57691e-16	Not Found	Not Found
	transaminase activity †	5.69541e-16	Not Found	Not Found
	transferase activity, transferring nitrogenous groups †	5.98606e-15	Not Found	Not Found
	2 iron, 2 sulfur cluster binding †	1.0445e-14	Not Found	Not Found
	tetrapyrrole biosynthetic process †	1.0445e-14	Not Found	Not Found
	porphyrin biosynthetic process †	1.0445e-14	Not Found	Not Found
	4 iron, 4 sulfur cluster binding †	3.54264e-14	Not Found	Not Found
	tetrapyrrole metabolic process †	1.07057e-13	Not Found	Not Found
	porphyrin metabolic process †	1.07057e-13	Not Found	Not Found
	hydrolase activity, acting on carbon-nitrogen (but not peptide) bonds, in linear amides †	8.31156e-13	Not Found	Not Found
	vitamin B6 binding †	1.23785e-12	Not Found	Not Found
	pyridoxal phosphate binding †	1.23785e-12	Not Found	Not Found
	iron-sulfur cluster binding †	5.11981e-11	Not Found	Not Found
	metal cluster binding †	5.11981e-11	Not Found	Not Found
	cofactor biosynthetic process †	5.57611e-11	Not Found	Not Found
	vitamin metabolic process	5.29402e-10	Not Found	Not Found
	vitamin binding †	5.75033e-10	Not Found	Not Found
	carboxylic acid metabolic process	6.40073e-10	Not Found	Not Found
	organic acid metabolic process	6.86553e-10	Not Found	Not Found
	transferase activity, transferring sulfur-containing groups	5.69E-16*	5.98018e-15	Not Found
	sulfur compound biosynthetic process	3.54E-14*	2.51632e-13	Not Found
	monocarboxylic acid metabolic process	7.33E-12*	4.37761e-11	Not Found
	steroid binding	2.93E-11*	1.28388e-10	Not Found
	transferase activity, transferring one-carbon groups	3.89E-11*	1.28388e-10	Not Found
	methyltransferase activity	3.89E-11*	1.28388e-10	Not Found
	water-soluble vitamin metabolic process	5.11E-11*	1.58112e-10	Not Found
	hydrolase activity, acting on carbon-nitrogen (but not peptide) bonds	9.35E-11*	2.6723e-10	Not Found
	sulfur metabolic process	2.88E-10*	7.52181e-10	Not Found
	Genes were selected after cutoff of 1.5 fold change
	All terms passed adjusted Pval < 0.0000000001 (Upregulated in control)
	* indicates the best P value for that term.
	† indicates terms that were not included in the NIGO subset.

[truncated: 3 more sheets: GSE2259, GSE8191, Summary]
