# Supplementary material for: The Neural/Immune Gene Ontology: clipping the Gene Ontology for neurological and immunological systems
Source: BMC Bioinformatics. 2010 Sep 12;11:458. doi: 10.1186/1471-2105-11-458 (PMC2949890; doi:10.1186/1471-2105-11-458)
Supplement: Additional file 6 — NIGO. This file contains the NIGO ontology in the OWL format. [file 1471-2105-11-458-S6.ZIP › NIGO_OWL.owl]

<?xml version="1.0"?>


<!DOCTYPE Ontology [
    <!ENTITY owl "http://www.w3.org/2002/07/owl#" >
    <!ENTITY go "http://www.geneontology.org/go#" >
    <!ENTITY owl2 "http://www.w3.org/2006/12/owl2#" >
    <!ENTITY xsd "http://www.w3.org/2001/XMLSchema#" >
    <!ENTITY owl2xml "http://www.w3.org/2006/12/owl2-xml#" >
    <!ENTITY rdfs "http://www.w3.org/2000/01/rdf-schema#" >
    <!ENTITY rdf "http://www.w3.org/1999/02/22-rdf-syntax-ns#" >
    <!ENTITY null "file:/U:/Nophar/Ontology/NIGO/NIGO_OBO_OWLtry.obo#" >
]>


<!-- Axioms: 37202 -->

<Ontology xmlns="http://www.w3.org/2006/12/owl2-xml#"
     xml:base="http://www.w3.org/2006/12/owl2-xml#"
     xmlns:null="file:/U:/Nophar/Ontology/NIGO/NIGO_OBO_OWLtry.obo#"
     xmlns:rdfs="http://www.w3.org/2000/01/rdf-schema#"
     xmlns:owl2xml="http://www.w3.org/2006/12/owl2-xml#"
     xmlns:owl="http://www.w3.org/2002/07/owl#"
     xmlns:xsd="http://www.w3.org/2001/XMLSchema#"
     xmlns:rdf="http://www.w3.org/1999/02/22-rdf-syntax-ns#"
     xmlns:owl2="http://www.w3.org/2006/12/owl2#"
     xmlns:go="http://www.geneontology.org/go#"
     URI="file:/U:/Nophar/Ontology/NIGO/NIGO_OBO_OWLtry.obo">
    <Annotation annotationURI="&go;saved-by">
        <Constant>gifman</Constant>
    </Annotation>
    <Annotation annotationURI="&go;subsetdef">
        <Constant
            >goslim_goa &quot;GOA and proteome slim&quot;</Constant>
    </Annotation>
    <Annotation annotationURI="&go;date">
        <Constant
            >30:11:2009 11:56</Constant>
    </Annotation>
    <Annotation annotationURI="&go;subsetdef">
        <Constant
            >goslim_pir &quot;PIR GO slim&quot;</Constant>
    </Annotation>
    <Annotation annotationURI="&go;subsetdef">
        <Constant
            >goslim_yeast &quot;Yeast GO slim&quot;</Constant>
    </Annotation>
    <Annotation annotationURI="&go;auto-generated-by">
        <Constant>OBO-Edit 1.101</Constant>
    </Annotation>
    <Annotation annotationURI="&go;subsetdef">
        <Constant
            >gosubset_prok &quot;Prokaryotic GO subset&quot;</Constant>
    </Annotation>
    <Annotation annotationURI="&go;format-version">
        <Constant>1.0</Constant>
    </Annotation>
    <Annotation annotationURI="&go;subsetdef">
        <Constant
            >goslim_candida &quot;Candida GO slim&quot;</Constant>
    </Annotation>
    <Annotation annotationURI="&go;subsetdef">
        <Constant
            >goslim_plant &quot;Plant GO slim&quot;</Constant>
    </Annotation>
    <Annotation annotationURI="&go;remark">
        <Constant
            >cvs version: $Revision: 1.470 $</Constant>
    </Annotation>
    <Annotation annotationURI="&go;default-namespace">
        <Constant>gene_ontology</Constant>
    </Annotation>
    <Annotation annotationURI="&go;subsetdef">
        <Constant
            >goslim_generic &quot;Generic GO slim&quot;</Constant>
    </Annotation>
    <SubClassOf>
        <OWLClass URI="&go;GO_0000003"/>
        <OWLClass URI="&go;GO_0008150"/>
    </SubClassOf>
    <EntityAnnotation>
        <OWLClass URI="&go;GO_0000003"/>
        <Annotation annotationURI="&go;def">
            <Constant
                >&quot;The production by an organism of new individuals that contain some portion of their genetic material inherited from that organism.&quot; [GOC:go_curators, GOC:isa_complete, ISBN:0198506732 &quot;Oxford Dictionary of Biochemistry and Molecular Biology&quot;]</Constant>
        </Annotation>
    </EntityAnnotation>
    <EntityAnnotation>
        <OWLClass URI="&go;GO_0000003"/>
        <Annotation annotationURI="&go;exact_synonym">
            <Constant
                >&quot;reproductive physiological process&quot; []</Constant>
        </Annotation>
    </EntityAnnotation>
    <EntityAnnotation>
        <OWLClass URI="&go;GO_0000003"/>
        <Annotation annotationURI="&go;namespace">
            <Constant
                >biological_process</Constant>
        </Annotation>
    </EntityAnnotation>
    <EntityAnnotation>
        <OWLClass URI="&go;GO_0000003"/>
        <Annotation annotationURI="&go;subset">
            <Constant>goslim_generic</Constant>
        </Annotation>
    </EntityAnnotation>
    <EntityAnnotation>
        <OWLClass URI="&go;GO_0000003"/>
        <Annotation annotationURI="&go;subset">
            <Constant>goslim_pir</Constant>
        </Annotation>
    </EntityAnnotation>
    <EntityAnnotation>
        <OWLClass URI="&go;GO_0000003"/>
        <Annotation annotationURI="&go;subset">
            <Constant>goslim_plant</Constant>
        </Annotation>
    </EntityAnnotation>
    <EntityAnnotation>
        <OWLClass URI="&go;GO_0000003"/>
        <Annotation annotationURI="&go;subset">
            <Constant>gosubset_prok</Constant>
        </Annotation>
    </EntityAnnotation>
    <EntityAnnotation>
        <OWLClass URI="&go;GO_0000003"/>
        <Annotation annotationURI="&go;xref_analog">
            <Constant
                >Wikipedia:Reproduction</Constant>
        </Annotation>
    </EntityAnnotation>
    <EntityAnnotation>
        <OWLClass URI="&go;GO_0000003"/>
        <Annotation annotationURI="&rdfs;label">
            <Constant>reproduction</Constant>
        </Annotation>
    </EntityAnnotation>
    <SubClassOf>
        <OWLClass URI="&go;GO_0000012"/>
        <OWLClass URI="&go;GO_0006281"/>
    </SubClassOf>
    <EntityAnnotation>
        <OWLClass URI="&go;GO_0000012"/>
        <Annotation annotationURI="&go;def">
            <Constant
                >&quot;The repair of single strand breaks in DNA. Repair of such breaks is mediated by the same enzyme systems as are used in base excision repair.&quot; [http://www.ultranet.com/~jkimball/BiologyPages/D/DNArepair.html]</Constant>
        </Annotation>
    </EntityAnnotation>
    <EntityAnnotation>
        <OWLClass URI="&go;GO_0000012"/>
        <Annotation annotationURI="&go;namespace">
            <Constant
                >biological_process</Constant>
        </Annotation>
    </EntityAnnotation>
    <EntityAnnotation>
        <OWLClass URI="&go;GO_0000012"/>
        <Annotation annotationURI="&go;subset">
            <Constant>gosubset_prok</Constant>
        </Annotation>
    </EntityAnnotation>
    <EntityAnnotation>
        <OWLClass URI="&go;GO_0000012"/>
        <Annotation annotationURI="&rdfs;label">
            <Constant
                >single strand break repair</Constant>
        </Annotation>
    </EntityAnnotation>
    <SubClassOf>
        <OWLClass URI="&go;GO_0000015"/>
        <OWLClass URI="&go;GO_0043234"/>
    </SubClassOf>
    <SubClassOf>
        <OWLClass URI="&go;GO_0000015"/>
        <OWLClass URI="&go;GO_0044445"/>
    </SubClassOf>
    <EntityAnnotation>
        <OWLClass URI="&go;GO_0000015"/>
        <Annotation annotationURI="&go;def">
            <Constant
                >&quot;A multimeric enzyme complex, usually a dimer or an octamer, that catalyzes the conversion of 2-phospho-D-glycerate to phosphoenolpyruvate and water.&quot; [GOC:jl, ISBN:0198506732 &quot;Oxford Dictionary of Biochemistry and Molecular Biology&quot;]</Constant>
        </Annotation>
    </EntityAnnotation>
    <EntityAnnotation>
        <OWLClass URI="&go;GO_0000015"/>
        <Annotation annotationURI="&go;exact_synonym">
            <Constant
                >&quot;enolase complex&quot; []</Constant>
        </Annotation>
    </EntityAnnotation>
    <EntityAnnotation>
        <OWLClass URI="&go;GO_0000015"/>
        <Annotation annotationURI="&go;namespace">
            <Constant
                >cellular_component</Constant>
        </Annotation>
    </EntityAnnotation>
    <EntityAnnotation>
        <OWLClass URI="&go;GO_0000015"/>
        <Annotation annotationURI="&go;subset">
            <Constant>gosubset_prok</Constant>
        </Annotation>
    </EntityAnnotation>
    <EntityAnnotation>
        <OWLClass URI="&go;GO_0000015"/>
        <Annotation annotationURI="&rdfs;label">
            <Constant
                >phosphopyruvate hydratase complex</Constant>
        </Annotation>
    </EntityAnnotation>
    <SubClassOf>
        <OWLClass URI="&go;GO_0000018"/>
        <OWLClass URI="&go;GO_0051052"/>
    </SubClassOf>
    <SubClassOf>
        <OWLClass URI="&go;GO_0000018"/>
        <ObjectSomeValuesFrom>
            <ObjectProperty URI="&go;regulates"/>
            <OWLClass URI="&go;GO_0006310"/>
        </ObjectSomeValuesFrom>
    </SubClassOf>
    <EntityAnnotation>
        <OWLClass URI="&go;GO_0000018"/>
        <Annotation annotationURI="&go;def">
            <Constant
                >&quot;Any process that modulates the frequency, rate or extent of DNA recombination, a process by which a new genotype is formed by reassortment of genes resulting in gene combinations different from those that were present in the parents.&quot; [GOC:go_curators, ISBN:0198506732 &quot;Oxford Dictionary of Biochemistry and Molecular Biology&quot;]</Constant>
        </Annotation>
    </EntityAnnotation>
    <EntityAnnotation>
        <OWLClass URI="&go;GO_0000018"/>
        <Annotation annotationURI="&go;namespace">
            <Constant
                >biological_process</Constant>
        </Annotation>
    </EntityAnnotation>
    <EntityAnnotation>
        <OWLClass URI="&go;GO_0000018"/>
        <Annotation annotationURI="&go;subset">
            <Constant>gosubset_prok</Constant>
        </Annotation>
    </EntityAnnotation>
    <EntityAnnotation>
        <OWLClass URI="&go;GO_0000018"/>
        <Annotation annotationURI="&rdfs;label">
            <Constant
                >regulation of DNA recombination</Constant>
        </Annotation>
    </EntityAnnotation>
    <SubClassOf>
        <OWLClass URI="&go;GO_0000045"/>
        <OWLClass URI="&go;GO_0016050"/>
    </SubClassOf>
    <EntityAnnotation>
        <OWLClass URI="&go;GO_0000045"/>
        <Annotation annotationURI="&go;def">
            <Constant
                >&quot;The formation of a double membrane-bounded structure, the autophagosome, that occurs when a specialized membrane sac, called the isolation membrane, starts to enclose a portion of the cytoplasm.&quot; [PMID:9412464]</Constant>
        </Annotation>
    </EntityAnnotation>
    <EntityAnnotation>
        <OWLClass URI="&go;GO_0000045"/>
        <Annotation annotationURI="&go;exact_synonym">
            <Constant
                >&quot;autophagosome biosynthesis&quot; []</Constant>
        </Annotation>
    </EntityAnnotation>
    <EntityAnnotation>
        <OWLClass URI="&go;GO_0000045"/>
        <Annotation annotationURI="&go;exact_synonym">
            <Constant
                >&quot;autophagosome formation&quot; []</Constant>
        </Annotation>
    </EntityAnnotation>
    <EntityAnnotation>
        <OWLClass URI="&go;GO_0000045"/>
        <Annotation annotationURI="&go;namespace">
            <Constant
                >biological_process</Constant>
        </Annotation>
    </EntityAnnotation>
    <EntityAnnotation>
        <OWLClass URI="&go;GO_0000045"/>
        <Annotation annotationURI="&go;narrow_synonym">
            <Constant
                >&quot;PAS formation&quot; []</Constant>
        </Annotation>
    </EntityAnnotation>
    <EntityAnnotation>
        <OWLClass URI="&go;GO_0000045"/>
        <Annotation annotationURI="&rdfs;label">
            <Constant
                >autophagic vacuole formation</Constant>
        </Annotation>
    </EntityAnnotation>
    <SubClassOf>
        <OWLClass URI="&go;GO_0000046"/>
        <OWLClass URI="&go;GO_0006944"/>
    </SubClassOf>
    <SubClassOf>
        <OWLClass URI="&go;GO_0000046"/>
        <OWLClass URI="&go;GO_0048284"/>
    </SubClassOf>
    <EntityAnnotation>
        <OWLClass URI="&go;GO_0000046"/>
        <Annotation annotationURI="&go;def">
            <Constant
                >&quot;The fusion of an autophagic vacuole with a vacuole (yeast) or lysosome (e.g. mammals and insects). In the case of yeast, inner membrane-bounded structures (autophagic bodies) appear in the vacuole.&quot; [PMID:11099404]</Constant>
        </Annotation>
    </EntityAnnotation>
    <EntityAnnotation>
        <OWLClass URI="&go;GO_0000046"/>
        <Annotation annotationURI="&go;namespace">
            <Constant
                >biological_process</Constant>
        </Annotation>
    </EntityAnnotation>
    <EntityAnnotation>
        <OWLClass URI="&go;GO_0000046"/>
        <Annotation annotationURI="&go;narrow_synonym">
            <Constant
                >&quot;fusion of autophagosome with lysosome&quot; []</Constant>
        </Annotation>
    </EntityAnnotation>
    <EntityAnnotation>
        <OWLClass URI="&go;GO_0000046"/>
        <Annotation annotationURI="&rdfs;label">
            <Constant
                >autophagic vacuole fusion</Constant>
        </Annotation>
    </EntityAnnotation>
    <SubClassOf>
        <OWLClass URI="&go;GO_0000052"/>
        <OWLClass URI="&go;GO_0019794"/>
    </SubClassOf>
    <EntityAnnotation>
        <OWLClass URI="&go;GO_0000052"/>
        <Annotation annotationURI="&go;def">
            <Constant
                >&quot;The chemical reactions and pathways involving citrulline, N5-carbamoyl-L-ornithine, an alpha amino acid not found in proteins.&quot; [ISBN:0198506732 &quot;Oxford Dictionary of Biochemistry and Molecular Biology&quot;]</Constant>
        </Annotation>
    </EntityAnnotation>
    <EntityAnnotation>
        <OWLClass URI="&go;GO_0000052"/>
        <Annotation annotationURI="&go;exact_synonym">
            <Constant
                >&quot;citrulline metabolism&quot; []</Constant>
        </Annotation>
    </EntityAnnotation>
    <EntityAnnotation>
        <OWLClass URI="&go;GO_0000052"/>
        <Annotation annotationURI="&go;namespace">
            <Constant
                >biological_process</Constant>
        </Annotation>
    </EntityAnnotation>
    <EntityAnnotation>
        <OWLClass URI="&go;GO_0000052"/>
        <Annotation annotationURI="&go;subset">
            <Constant>gosubset_prok</Constant>
        </Annotation>
    </EntityAnnotation>
    <EntityAnnotation>
        <OWLClass URI="&go;GO_0000052"/>
        <Annotation annotationURI="&rdfs;label">
            <Constant
                >citrulline metabolic process</Constant>
        </Annotation>
    </EntityAnnotation>
    <SubClassOf>
        <OWLClass URI="&go;GO_0000059"/>
        <OWLClass URI="&go;GO_0043623"/>
    </SubClassOf>
    <EntityAnnotation>
        <OWLClass URI="&go;GO_0000059"/>
        <Annotation annotationURI="&go;def">
            <Constant
                >&quot;The aggregation, arrangement and bonding together of the nuclear localization signal of a protein with nuclear envelope proteins such as importins.&quot; [GOC:isa_complete, PMID:7878057]</Constant>
        </Annotation>
    </EntityAnnotation>
    <EntityAnnotation>
        <OWLClass URI="&go;GO_0000059"/>
        <Annotation annotationURI="&go;exact_synonym">
            <Constant
                >&quot;protein docking during protein import into nucleus&quot; []</Constant>
        </Annotation>
    </EntityAnnotation>
    <EntityAnnotation>
        <OWLClass URI="&go;GO_0000059"/>
        <Annotation annotationURI="&go;exact_synonym">
            <Constant
                >&quot;protein docking during protein transport from cytoplasm to nucleus&quot; []</Constant>
        </Annotation>
    </EntityAnnotation>
    <EntityAnnotation>
        <OWLClass URI="&go;GO_0000059"/>
        <Annotation annotationURI="&go;exact_synonym">
            <Constant
                >&quot;protein docking during protein-nucleus import&quot; []</Constant>
        </Annotation>
    </EntityAnnotation>
    <EntityAnnotation>
        <OWLClass URI="&go;GO_0000059"/>
        <Annotation annotationURI="&go;exact_synonym">
            <Constant
                >&quot;protein transport from cytoplasm to nucleus, docking&quot; []</Constant>
        </Annotation>
    </EntityAnnotation>
    <EntityAnnotation>
        <OWLClass URI="&go;GO_0000059"/>
        <Annotation annotationURI="&go;exact_synonym">
            <Constant
                >&quot;protein-nucleus import, docking&quot; []</Constant>
        </Annotation>
    </EntityAnnotation>
    <EntityAnnotation>
        <OWLClass URI="&go;GO_0000059"/>
        <Annotation annotationURI="&go;namespace">
            <Constant
                >biological_process</Constant>
        </Annotation>
    </EntityAnnotation>
    <EntityAnnotation>
        <OWLClass URI="&go;GO_0000059"/>
        <Annotation annotationURI="&rdfs;label">
            <Constant
                >protein import into nucleus, docking</Constant>
        </Annotation>
    </EntityAnnotation>
    <SubClassOf>
        <OWLClass URI="&go;GO_0000060"/>
        <OWLClass URI="&go;GO_0006886"/>
    </SubClassOf>
    <EntityAnnotation>
        <OWLClass URI="&go;GO_0000060"/>
        <Annotation annotationURI="&go;def">
            <Constant
                >&quot;The vectorial transfer of a protein from the cytoplasm into the nucleus, through the nuclear pore and across the nuclear envelope.&quot; [GOC:jl, GOC:vw, ISBN:0198506732 &quot;Oxford Dictionary of Biochemistry and Molecular Biology&quot;]</Constant>
        </Annotation>
    </EntityAnnotation>
    <EntityAnnotation>
        <OWLClass URI="&go;GO_0000060"/>
        <Annotation annotationURI="&go;exact_synonym">
            <Constant
                >&quot;protein import into cell nucleus, translocation&quot; []</Constant>
        </Annotation>
    </EntityAnnotation>
    <EntityAnnotation>
        <OWLClass URI="&go;GO_0000060"/>
        <Annotation annotationURI="&go;exact_synonym">
            <Constant
                >&quot;protein translocation during protein import into nucleus&quot; []</Constant>
        </Annotation>
    </EntityAnnotation>
    <EntityAnnotation>
        <OWLClass URI="&go;GO_0000060"/>
        <Annotation annotationURI="&go;exact_synonym">
            <Constant
                >&quot;protein translocation during protein transport from cytoplasm to nucleus&quot; []</Constant>
        </Annotation>
    </EntityAnnotation>
    <EntityAnnotation>
        <OWLClass URI="&go;GO_0000060"/>
        <Annotation annotationURI="&go;exact_synonym">
            <Constant
                >&quot;protein translocation during protein-nucleus import&quot; []</Constant>
        </Annotation>
    </EntityAnnotation>
    <EntityAnnotation>
        <OWLClass URI="&go;GO_0000060"/>
        <Annotation annotationURI="&go;exact_synonym">
            <Constant
                >&quot;protein transport from cytoplasm to nucleus, translocation&quot; []</Constant>
        </Annotation>
    </EntityAnnotation>
    <EntityAnnotation>
        <OWLClass URI="&go;GO_0000060"/>
        <Annotation annotationURI="&go;exact_synonym">
            <Constant
                >&quot;protein-nucleus import, translocation&quot; []</Constant>
        </Annotation>
    </EntityAnnotation>
    <EntityAnnotation>
        <OWLClass URI="&go;GO_0000060"/>
        <Annotation annotationURI="&go;namespace">
            <Constant
                >biological_process</Constant>
        </Annotation>
    </EntityAnnotation>
    <EntityAnnotation>
        <OWLClass URI="&go;GO_0000060"/>
        <Annotation annotationURI="&rdfs;label">
            <Constant
                >protein import into nucleus, translocation</Constant>
        </Annotation>
    </EntityAnnotation>
    <SubClassOf>
        <OWLClass URI="&go;GO_0000072"/>
        <OWLClass URI="&go;GO_0007017"/>
    </SubClassOf>
    <EntityAnnotation>
        <OWLClass URI="&go;GO_0000072"/>
        <Annotation annotationURI="&go;def">
            <Constant
                >&quot;A microtubule-based process that occurs only during M phase of the cell cycle.&quot; [GOC:mah]</Constant>
        </Annotation>
    </EntityAnnotation>
    <EntityAnnotation>
        <OWLClass URI="&go;GO_0000072"/>
        <Annotation annotationURI="&go;exact_synonym">
            <Constant
                >&quot;M-phase specific microtubule process&quot; []</Constant>
        </Annotation>
    </EntityAnnotation>
    <EntityAnnotation>
        <OWLClass URI="&go;GO_0000072"/>
        <Annotation annotationURI="&go;namespace">
            <Constant
                >biological_process</Constant>
        </Annotation>
    </EntityAnnotation>
    <EntityAnnotation>
        <OWLClass URI="&go;GO_0000072"/>
        <Annotation annotationURI="&rdfs;label">
            <Constant
                >M phase specific microtubule process</Constant>
        </Annotation>
    </EntityAnnotation>
    <SubClassOf>
        <OWLClass URI="&go;GO_0000075"/>
        <OWLClass URI="&go;GO_0051726"/>
    </SubClassOf>
    <EntityAnnotation>
        <OWLClass URI="&go;GO_0000075"/>
        <Annotation annotationURI="&go;def">
            <Constant
                >&quot;The cell cycle regulatory process by which progression through the cycle can be halted until conditions are suitable for the cell to proceed to the next stage.&quot; [GOC:mah, ISBN:0815316194]</Constant>
        </Annotation>
    </EntityAnnotation>
    <EntityAnnotation>
        <OWLClass URI="&go;GO_0000075"/>
        <Annotation annotationURI="&go;namespace">
            <Constant
                >biological_process</Constant>
        </Annotation>
    </EntityAnnotation>
    <EntityAnnotation>
        <OWLClass URI="&go;GO_0000075"/>
        <Annotation annotationURI="&go;xref_analog">
            <Constant>Reactome:212094</Constant>
        </Annotation>
    </EntityAnnotation>
    <EntityAnnotation>
        <OWLClass URI="&go;GO_0000075"/>
        <Annotation annotationURI="&go;xref_analog">
            <Constant>Reactome:221853</Constant>
        </Annotation>
    </EntityAnnotation>
    <EntityAnnotation>
        <OWLClass URI="&go;GO_0000075"/>
        <Annotation annotationURI="&go;xref_analog">
            <Constant>Reactome:230421</Constant>
        </Annotation>
    </EntityAnnotation>
    <EntityAnnotation>
        <OWLClass URI="&go;GO_0000075"/>
        <Annotation annotationURI="&go;xref_analog">
            <Constant>Reactome:238463</Constant>
        </Annotation>
    </EntityAnnotation>
    <EntityAnnotation>
        <OWLClass URI="&go;GO_0000075"/>
        <Annotation annotationURI="&go;xref_analog">
            <Constant>Reactome:245004</Constant>
        </Annotation>
    </EntityAnnotation>
    <EntityAnnotation>
        <OWLClass URI="&go;GO_0000075"/>
        <Annotation annotationURI="&go;xref_analog">
            <Constant>Reactome:249905</Constant>
        </Annotation>
    </EntityAnnotation>
    <EntityAnnotation>
        <OWLClass URI="&go;GO_0000075"/>
        <Annotation annotationURI="&go;xref_analog">
            <Constant>Reactome:252621</Constant>
        </Annotation>
    </EntityAnnotation>
    <EntityAnnotation>
        <OWLClass URI="&go;GO_0000075"/>
        <Annotation annotationURI="&go;xref_analog">
            <Constant>Reactome:255806</Constant>
        </Annotation>
    </EntityAnnotation>
    <EntityAnnotation>
        <OWLClass URI="&go;GO_0000075"/>
        <Annotation annotationURI="&go;xref_analog">
            <Constant>Reactome:259199</Constant>
        </Annotation>
    </EntityAnnotation>
    <EntityAnnotation>
        <OWLClass URI="&go;GO_0000075"/>
        <Annotation annotationURI="&go;xref_analog">
            <Constant>Reactome:262557</Constant>
        </Annotation>
    </EntityAnnotation>
    <EntityAnnotation>
        <OWLClass URI="&go;GO_0000075"/>
        <Annotation annotationURI="&go;xref_analog">
            <Constant>Reactome:265381</Constant>
        </Annotation>
    </EntityAnnotation>
    <EntityAnnotation>
        <OWLClass URI="&go;GO_0000075"/>
        <Annotation annotationURI="&go;xref_analog">
            <Constant>Reactome:268515</Constant>
        </Annotation>
    </EntityAnnotation>
    <EntityAnnotation>
        <OWLClass URI="&go;GO_0000075"/>
        <Annotation annotationURI="&go;xref_analog">
            <Constant>Reactome:274237</Constant>
        </Annotation>
    </EntityAnnotation>
    <EntityAnnotation>
        <OWLClass URI="&go;GO_0000075"/>
        <Annotation annotationURI="&go;xref_analog">
            <Constant>Reactome:280705</Constant>
        </Annotation>
    </EntityAnnotation>
    <EntityAnnotation>
        <OWLClass URI="&go;GO_0000075"/>
        <Annotation annotationURI="&go;xref_analog">
            <Constant>Reactome:282912</Constant>
        </Annotation>
    </EntityAnnotation>
    <EntityAnnotation>
        <OWLClass URI="&go;GO_0000075"/>
        <Annotation annotationURI="&go;xref_analog">
            <Constant>Reactome:286730</Constant>
        </Annotation>
    </EntityAnnotation>
    <EntityAnnotation>
        <OWLClass URI="&go;GO_0000075"/>
        <Annotation annotationURI="&go;xref_analog">
            <Constant>Reactome:69620</Constant>
        </Annotation>
    </EntityAnnotation>
    <EntityAnnotation>
        <OWLClass URI="&go;GO_0000075"/>
        <Annotation annotationURI="&go;xref_analog">
            <Constant
                >Wikipedia:Cell_cycle_checkpoint</Constant>
        </Annotation>
    </EntityAnnotation>
    <EntityAnnotation>
        <OWLClass URI="&go;GO_0000075"/>
        <Annotation annotationURI="&rdfs;label">
            <Constant
                >cell cycle checkpoint</Constant>
        </Annotation>
    </EntityAnnotation>
    <SubClassOf>
        <OWLClass URI="&go;GO_0000077"/>
        <OWLClass URI="&go;GO_0031570"/>
    </SubClassOf>
    <SubClassOf>
        <OWLClass URI="&go;GO_0000077"/>
        <OWLClass URI="&go;GO_0042770"/>
    </SubClassOf>
    <EntityAnnotation>
        <OWLClass URI="&go;GO_0000077"/>
        <Annotation annotationURI="&go;def">
            <Constant
                >&quot;A signal transduction pathway, induced by DNA damage, that blocks cell cycle progression (in G1, G2 or metaphase) or slows the rate at which S phase proceeds.&quot; [PMID:11891124]</Constant>
        </Annotation>
    </EntityAnnotation>
    <EntityAnnotation>
        <OWLClass URI="&go;GO_0000077"/>
        <Annotation annotationURI="&go;namespace">
            <Constant
                >biological_process</Constant>
        </Annotation>
    </EntityAnnotation>
    <EntityAnnotation>
        <OWLClass URI="&go;GO_0000077"/>
        <Annotation annotationURI="&go;narrow_synonym">
            <Constant
                >&quot;DNA damage response, signal transduction resulting in cell cycle arrest&quot; []</Constant>
        </Annotation>
    </EntityAnnotation>
    <EntityAnnotation>
        <OWLClass URI="&go;GO_0000077"/>
        <Annotation annotationURI="&go;xref_analog">
            <Constant
                >Wikipedia:DNA_damage_checkpoint</Constant>
        </Annotation>
    </EntityAnnotation>
    <EntityAnnotation>
        <OWLClass URI="&go;GO_0000077"/>
        <Annotation annotationURI="&go;xref_analog">
            <Constant
                >Wikipedia:Postreplication_checkpoint</Constant>
        </Annotation>
    </EntityAnnotation>
    <EntityAnnotation>
        <OWLClass URI="&go;GO_0000077"/>
        <Annotation annotationURI="&rdfs;label">
            <Constant
                >DNA damage checkpoint</Constant>
        </Annotation>
    </EntityAnnotation>
    <SubClassOf>
        <OWLClass URI="&go;GO_0000096"/>
        <OWLClass URI="&go;GO_0006520"/>
    </SubClassOf>
    <SubClassOf>
        <OWLClass URI="&go;GO_0000096"/>
        <OWLClass URI="&go;GO_0006790"/>
    </SubClassOf>
    <EntityAnnotation>
        <OWLClass URI="&go;GO_0000096"/>
        <Annotation annotationURI="&go;def">
            <Constant
                >&quot;The chemical reactions and pathways involving amino acids containing sulfur, comprising cysteine, homocysteine, methionine and selenocysteine.&quot; [GOC:ai]</Constant>
        </Annotation>
    </EntityAnnotation>
    <EntityAnnotation>
        <OWLClass URI="&go;GO_0000096"/>
        <Annotation annotationURI="&go;exact_synonym">
            <Constant
                >&quot;sulfur amino acid metabolism&quot; []</Constant>
        </Annotation>
    </EntityAnnotation>
    <EntityAnnotation>
        <OWLClass URI="&go;GO_0000096"/>
        <Annotation annotationURI="&go;exact_synonym">
            <Constant
                >&quot;sulphur amino acid metabolic process&quot; []</Constant>
        </Annotation>
    </EntityAnnotation>
    <EntityAnnotation>
        <OWLClass URI="&go;GO_0000096"/>
        <Annotation annotationURI="&go;exact_synonym">
            <Constant
                >&quot;sulphur amino acid metabolism&quot; []</Constant>
        </Annotation>
    </EntityAnnotation>
    <EntityAnnotation>
        <OWLClass URI="&go;GO_0000096"/>
        <Annotation annotationURI="&go;namespace">
            <Constant
                >biological_process</Constant>
        </Annotation>
    </EntityAnnotation>
    <EntityAnnotation>
        <OWLClass URI="&go;GO_0000096"/>
        <Annotation annotationURI="&go;subset">
            <Constant>gosubset_prok</Constant>
        </Annotation>
    </EntityAnnotation>
    <EntityAnnotation>
        <OWLClass URI="&go;GO_0000096"/>
        <Annotation annotationURI="&rdfs;label">
            <Constant
                >sulfur amino acid metabolic process</Constant>
        </Annotation>
    </EntityAnnotation>
    <SubClassOf>
        <OWLClass URI="&go;GO_0000097"/>
        <OWLClass URI="&go;GO_0000096"/>
    </SubClassOf>
    <SubClassOf>
        <OWLClass URI="&go;GO_0000097"/>
        <OWLClass URI="&go;GO_0008652"/>
    </SubClassOf>
    <SubClassOf>
        <OWLClass URI="&go;GO_0000097"/>
        <OWLClass URI="&go;GO_0044272"/>
    </SubClassOf>
    <EntityAnnotation>
        <OWLClass URI="&go;GO_0000097"/>
        <Annotation annotationURI="&go;def">
            <Constant
                >&quot;The chemical reactions and pathways resulting in the formation of amino acids containing sulfur, comprising cysteine, methionine and selenocysteine.&quot; [GOC:ai]</Constant>
        </Annotation>
    </EntityAnnotation>
    <EntityAnnotation>
        <OWLClass URI="&go;GO_0000097"/>
        <Annotation annotationURI="&go;exact_synonym">
            <Constant
                >&quot;sulfur amino acid anabolism&quot; []</Constant>
        </Annotation>
    </EntityAnnotation>
    <EntityAnnotation>
        <OWLClass URI="&go;GO_0000097"/>
        <Annotation annotationURI="&go;exact_synonym">
            <Constant
                >&quot;sulfur amino acid biosynthesis&quot; []</Constant>
        </Annotation>
    </EntityAnnotation>
    <EntityAnnotation>
        <OWLClass URI="&go;GO_0000097"/>
        <Annotation annotationURI="&go;exact_synonym">
            <Constant
                >&quot;sulfur amino acid formation&quot; []</Constant>
        </Annotation>
    </EntityAnnotation>
    <EntityAnnotation>
        <OWLClass URI="&go;GO_0000097"/>
        <Annotation annotationURI="&go;exact_synonym">
            <Constant
                >&quot;sulfur amino acid synthesis&quot; []</Constant>
        </Annotation>
    </EntityAnnotation>
    <EntityAnnotation>
        <OWLClass URI="&go;GO_0000097"/>
        <Annotation annotationURI="&go;exact_synonym">
            <Constant
                >&quot;sulphur amino acid biosynthesis&quot; []</Constant>
        </Annotation>
    </EntityAnnotation>
    <EntityAnnotation>
        <OWLClass URI="&go;GO_0000097"/>
        <Annotation annotationURI="&go;exact_synonym">
            <Constant
                >&quot;sulphur amino acid biosynthetic process&quot; []</Constant>
        </Annotation>
    </EntityAnnotation>
    <EntityAnnotation>
        <OWLClass URI="&go;GO_0000097"/>
        <Annotation annotationURI="&go;namespace">
            <Constant
                >biological_process</Constant>
        </Annotation>
    </EntityAnnotation>
    <EntityAnnotation>
        <OWLClass URI="&go;GO_0000097"/>
        <Annotation annotationURI="&go;subset">
            <Constant>gosubset_prok</Constant>
        </Annotation>
    </EntityAnnotation>
    <EntityAnnotation>
        <OWLClass URI="&go;GO_0000097"/>
        <Annotation annotationURI="&rdfs;label">
            <Constant
                >sulfur amino acid biosynthetic process</Constant>
        </Annotation>
    </EntityAnnotation>
    <SubClassOf>
        <OWLClass URI="&go;GO_0000103"/>
        <OWLClass URI="&go;GO_0006791"/>
    </SubClassOf>
    <EntityAnnotation>
        <OWLClass URI="&go;GO_0000103"/>
        <Annotation annotationURI="&go;def">
            <Constant
                >&quot;The pathways by which inorganic sulfate is processed and incorporated into sulfated compounds.&quot; [GOC:jl]</Constant>
        </Annotation>
    </EntityAnnotation>
    <EntityAnnotation>
        <OWLClass URI="&go;GO_0000103"/>
        <Annotation annotationURI="&go;exact_synonym">
            <Constant
                >&quot;sulphate assimilation&quot; []</Constant>
        </Annotation>
    </EntityAnnotation>
    <EntityAnnotation>
        <OWLClass URI="&go;GO_0000103"/>
        <Annotation annotationURI="&go;namespace">
            <Constant
                >biological_process</Constant>
        </Annotation>
    </EntityAnnotation>
    <EntityAnnotation>
        <OWLClass URI="&go;GO_0000103"/>
        <Annotation annotationURI="&go;narrow_synonym">
            <Constant
                >&quot;sulfate assimilation, phosphoadenylyl sulfate reduction by an oxidoreductase, acting on sulfur group of donors, NAD or NADP as acceptor&quot; []</Constant>
        </Annotation>
    </EntityAnnotation>
    <EntityAnnotation>
        <OWLClass URI="&go;GO_0000103"/>
        <Annotation annotationURI="&go;narrow_synonym">
            <Constant
                >&quot;sulphate assimilation, phosphoadenylyl sulphate reduction by an oxidoreductase, acting on sulphur group of donors, NAD or NADP as acceptor&quot; []</Constant>
        </Annotation>
    </EntityAnnotation>
    <EntityAnnotation>
        <OWLClass URI="&go;GO_0000103"/>
        <Annotation annotationURI="&go;subset">
            <Constant>gosubset_prok</Constant>
        </Annotation>
    </EntityAnnotation>
    <EntityAnnotation>
        <OWLClass URI="&go;GO_0000103"/>
        <Annotation annotationURI="&go;xref_analog">
            <Constant>MetaCyc:PWY-781</Constant>
        </Annotation>
    </EntityAnnotation>
    <EntityAnnotation>
        <OWLClass URI="&go;GO_0000103"/>
        <Annotation annotationURI="&rdfs;label">
            <Constant
                >sulfate assimilation</Constant>
        </Annotation>
    </EntityAnnotation>
    <SubClassOf>
        <OWLClass URI="&go;GO_0000109"/>
        <OWLClass URI="&go;GO_0043234"/>
    </SubClassOf>
    <SubClassOf>
        <OWLClass URI="&go;GO_0000109"/>
        <OWLClass URI="&go;GO_0044428"/>
    </SubClassOf>
    <EntityAnnotation>
        <OWLClass URI="&go;GO_0000109"/>
        <Annotation annotationURI="&go;comment">
            <Constant
                >Note that process information is included in the term and definition for the purpose of describing and distinguishing the complex.</Constant>
        </Annotation>
    </EntityAnnotation>
    <EntityAnnotation>
        <OWLClass URI="&go;GO_0000109"/>
        <Annotation annotationURI="&go;def">
            <Constant
                >&quot;Any complex formed of proteins that act in nucleotide-excision repair.&quot; [PMID:10915862]</Constant>
        </Annotation>
    </EntityAnnotation>
    <EntityAnnotation>
        <OWLClass URI="&go;GO_0000109"/>
        <Annotation annotationURI="&go;namespace">
            <Constant
                >cellular_component</Constant>
        </Annotation>
    </EntityAnnotation>
    <EntityAnnotation>
        <OWLClass URI="&go;GO_0000109"/>
        <Annotation annotationURI="&go;subset">
            <Constant>goslim_pir</Constant>
        </Annotation>
    </EntityAnnotation>
    <EntityAnnotation>
        <OWLClass URI="&go;GO_0000109"/>
        <Annotation annotationURI="&rdfs;label">
            <Constant
                >nucleotide-excision repair complex</Constant>
        </Annotation>
    </EntityAnnotation>
    <SubClassOf>
        <OWLClass URI="&go;GO_0000118"/>
        <OWLClass URI="&go;GO_0043234"/>
    </SubClassOf>
    <SubClassOf>
        <OWLClass URI="&go;GO_0000118"/>
        <OWLClass URI="&go;GO_0044451"/>
    </SubClassOf>
    <EntityAnnotation>
        <OWLClass URI="&go;GO_0000118"/>
        <Annotation annotationURI="&go;def">
            <Constant
                >&quot;A protein complex that possesses histone deacetylase activity.&quot; [GOC:mah]</Constant>
        </Annotation>
    </EntityAnnotation>
    <EntityAnnotation>
        <OWLClass URI="&go;GO_0000118"/>
        <Annotation annotationURI="&go;exact_synonym">
            <Constant
                >&quot;HDAC complex&quot; []</Constant>
        </Annotation>
    </EntityAnnotation>
    <EntityAnnotation>
        <OWLClass URI="&go;GO_0000118"/>
        <Annotation annotationURI="&go;namespace">
            <Constant
                >cellular_component</Constant>
        </Annotation>
    </EntityAnnotation>
    <EntityAnnotation>
        <OWLClass URI="&go;GO_0000118"/>
        <Annotation annotationURI="&rdfs;label">
            <Constant
                >histone deacetylase complex</Constant>
        </Annotation>
    </EntityAnnotation>
    <SubClassOf>
        <OWLClass URI="&go;GO_0000119"/>
        <OWLClass URI="&go;GO_0043234"/>
    </SubClassOf>
    <SubClassOf>
        <OWLClass URI="&go;GO_0000119"/>
        <OWLClass URI="&go;GO_0044451"/>
    </SubClassOf>
    <SubClassOf>
        <OWLClass URI="&go;GO_0000119"/>
        <ObjectSomeValuesFrom>
            <ObjectProperty URI="&go;part_of"/>
            <OWLClass URI="&go;GO_0016591"/>
        </ObjectSomeValuesFrom>
    </SubClassOf>
    <EntityAnnotation>
        <OWLClass URI="&go;GO_0000119"/>
        <Annotation annotationURI="&go;def">
            <Constant
                >&quot;A protein complex that enables the RNA polymerase II-general RNA polymerase II transcription factor complex to react to transcriptional activator proteins; also enhances the level of basal transcription.&quot; [PMID:10384286, PMID:11114191, PMID:8187178, PMID:9396788, PMID:9774831]</Constant>
        </Annotation>
    </EntityAnnotation>
    <EntityAnnotation>
        <OWLClass URI="&go;GO_0000119"/>
        <Annotation annotationURI="&go;exact_synonym">
            <Constant
                >&quot;S mediator complex&quot; []</Constant>
        </Annotation>
    </EntityAnnotation>
    <EntityAnnotation>
        <OWLClass URI="&go;GO_0000119"/>
        <Annotation annotationURI="&go;namespace">
            <Constant
                >cellular_component</Constant>
        </Annotation>
    </EntityAnnotation>
    <EntityAnnotation>
        <OWLClass URI="&go;GO_0000119"/>
        <Annotation annotationURI="&go;narrow_synonym">
            <Constant
                >&quot;TRAP complex&quot; []</Constant>
        </Annotation>
    </EntityAnnotation>
    <EntityAnnotation>
        <OWLClass URI="&go;GO_0000119"/>
        <Annotation annotationURI="&go;xref_analog">
            <Constant
                >Wikipedia:Mediator_(coactivator)</Constant>
        </Annotation>
    </EntityAnnotation>
    <EntityAnnotation>
        <OWLClass URI="&go;GO_0000119"/>
        <Annotation annotationURI="&rdfs;label">
            <Constant
                >mediator complex</Constant>
        </Annotation>
    </EntityAnnotation>
    <SubClassOf>
        <OWLClass URI="&go;GO_0000120"/>
        <OWLClass URI="&go;GO_0005667"/>
    </SubClassOf>
    <SubClassOf>
        <OWLClass URI="&go;GO_0000120"/>
        <OWLClass URI="&go;GO_0044452"/>
    </SubClassOf>
    <EntityAnnotation>
        <OWLClass URI="&go;GO_0000120"/>
        <Annotation annotationURI="&go;def">
            <Constant
                >&quot;A transcription factor complex that acts at promoters of genes transcribed by RNA polymerase I.&quot; [GOC:mah]</Constant>
        </Annotation>
    </EntityAnnotation>
    <EntityAnnotation>
        <OWLClass URI="&go;GO_0000120"/>
        <Annotation annotationURI="&go;namespace">
            <Constant
                >cellular_component</Constant>
        </Annotation>
    </EntityAnnotation>
    <EntityAnnotation>
        <OWLClass URI="&go;GO_0000120"/>
        <Annotation annotationURI="&rdfs;label">
            <Constant
                >RNA polymerase I transcription factor complex</Constant>
        </Annotation>
    </EntityAnnotation>
    <SubClassOf>
        <OWLClass URI="&go;GO_0000122"/>
        <OWLClass URI="&go;GO_0006357"/>
    </SubClassOf>
    <SubClassOf>
        <OWLClass URI="&go;GO_0000122"/>
        <OWLClass URI="&go;GO_0045892"/>
    </SubClassOf>
    <SubClassOf>
        <OWLClass URI="&go;GO_0000122"/>
        <ObjectSomeValuesFrom>
            <ObjectProperty URI="&go;negatively_regulates"/>
            <OWLClass URI="&go;GO_0006366"/>
        </ObjectSomeValuesFrom>
    </SubClassOf>
    <EntityAnnotation>
        <OWLClass URI="&go;GO_0000122"/>
        <Annotation annotationURI="&go;def">
            <Constant
                >&quot;Any process that stops, prevents or reduces the frequency, rate or extent of transcription from an RNA polymerase II promoter.&quot; [GOC:go_curators]</Constant>
        </Annotation>
    </EntityAnnotation>
    <EntityAnnotation>
        <OWLClass URI="&go;GO_0000122"/>
        <Annotation annotationURI="&go;exact_synonym">
            <Constant
                >&quot;down regulation of transcription from RNA polymerase II promoter&quot; []</Constant>
        </Annotation>
    </EntityAnnotation>
    <EntityAnnotation>
        <OWLClass URI="&go;GO_0000122"/>
        <Annotation annotationURI="&go;exact_synonym">
            <Constant
                >&quot;down-regulation of transcription from RNA polymerase II promoter&quot; []</Constant>
        </Annotation>
    </EntityAnnotation>
    <EntityAnnotation>
        <OWLClass URI="&go;GO_0000122"/>
        <Annotation annotationURI="&go;exact_synonym">
            <Constant
                >&quot;downregulation of transcription from RNA polymerase II promoter&quot; []</Constant>
        </Annotation>
    </EntityAnnotation>
    <EntityAnnotation>
        <OWLClass URI="&go;GO_0000122"/>
        <Annotation annotationURI="&go;exact_synonym">
            <Constant
                >&quot;negative regulation of transcription from Pol II promoter&quot; []</Constant>
        </Annotation>
    </EntityAnnotation>
    <EntityAnnotation>
        <OWLClass URI="&go;GO_0000122"/>
        <Annotation annotationURI="&go;namespace">
            <Constant
                >biological_process</Constant>
        </Annotation>
    </EntityAnnotation>
    <EntityAnnotation>
        <OWLClass URI="&go;GO_0000122"/>
        <Annotation annotationURI="&go;narrow_synonym">
            <Constant
                >&quot;inhibition of transcription from RNA polymerase II promoter&quot; []</Constant>
        </Annotation>
    </EntityAnnotation>
    <EntityAnnotation>
        <OWLClass URI="&go;GO_0000122"/>
        <Annotation annotationURI="&rdfs;label">
            <Constant
                >negative regulation of transcription from RNA polymerase II promoter</Constant>
        </Annotation>
    </EntityAnnotation>
    <SubClassOf>
        <OWLClass URI="&go;GO_0000123"/>
        <OWLClass URI="&go;GO_0043234"/>
    </SubClassOf>
    <SubClassOf>
        <OWLClass URI="&go;GO_0000123"/>
        <OWLClass URI="&go;GO_0044451"/>
    </SubClassOf>
    <EntityAnnotation>
        <OWLClass URI="&go;GO_0000123"/>
        <Annotation annotationURI="&go;def">
            <Constant
                >&quot;A protein complex that possesses histone acetyltransferase activity.&quot; [GOC:mah]</Constant>
        </Annotation>
    </EntityAnnotation>
    <EntityAnnotation>
        <OWLClass URI="&go;GO_0000123"/>
        <Annotation annotationURI="&go;exact_synonym">
            <Constant
                >&quot;histone acetylase complex&quot; []</Constant>
        </Annotation>
    </EntityAnnotation>
    <EntityAnnotation>
        <OWLClass URI="&go;GO_0000123"/>
        <Annotation annotationURI="&go;namespace">
            <Constant
                >cellular_component</Constant>
        </Annotation>
    </EntityAnnotation>
    <EntityAnnotation>
        <OWLClass URI="&go;GO_0000123"/>
        <Annotation annotationURI="&rdfs;label">
            <Constant
                >histone acetyltransferase complex</Constant>
        </Annotation>
    </EntityAnnotation>
    <SubClassOf>
        <OWLClass URI="&go;GO_0000124"/>
        <OWLClass URI="&go;GO_0070461"/>
    </SubClassOf>
    <EntityAnnotation>
        <OWLClass URI="&go;GO_0000124"/>
        <Annotation annotationURI="&go;def">
            <Constant
                >&quot;A SAGA-type histone acetyltransferase complex that contains Spt8 (in budding yeast) or a homolog thereof; additional polypeptides include Spt group, consisting of Spt7, Spt3, and Spt20/Ada5, which interact with the TATA-binding protein (TBP); the Ada group, consisting of Ada1, Ada2, Ada3, Ada4/Gcn5, and Ada5/Spt20, which is functionally linked to the nucleosomal HAT activity; Tra1, an ATM/PI-3 kinase-related protein that targets DNA-bound activators for recruitment to promoters; the TBP-associated factor (TAF) proteins, consisting of Taf5, Taf6, Taf9, Taf10, and Taf12, which mediate nucleosomal HAT activity and are thought to help recruit the basal transcription machinery.&quot; [PMID:10637607, PMID:17337012]</Constant>
        </Annotation>
    </EntityAnnotation>
    <EntityAnnotation>
        <OWLClass URI="&go;GO_0000124"/>
        <Annotation annotationURI="&go;exact_synonym">
            <Constant
                >&quot;Spt-Ada-Gcn5-acetyltransferase complex&quot; []</Constant>
        </Annotation>
    </EntityAnnotation>
    <EntityAnnotation>
        <OWLClass URI="&go;GO_0000124"/>
        <Annotation annotationURI="&go;namespace">
            <Constant
                >cellular_component</Constant>
        </Annotation>
    </EntityAnnotation>
    <EntityAnnotation>
        <OWLClass URI="&go;GO_0000124"/>
        <Annotation annotationURI="&rdfs;label">
            <Constant>SAGA complex</Constant>
        </Annotation>
    </EntityAnnotation>
    <SubClassOf>
        <OWLClass URI="&go;GO_0000125"/>
        <OWLClass URI="&go;GO_0070461"/>
    </SubClassOf>
    <EntityAnnotation>
        <OWLClass URI="&go;GO_0000125"/>
        <Annotation annotationURI="&go;def">
            <Constant
                >&quot;A large multiprotein complex that possesses histone acetyltransferase activity and is involved in regulation of transcription. The composition is similar to that of the SAGA complex, but includes fewer Spt and Ada proteins, and more TAFs.&quot; [PMID:10637607]</Constant>
        </Annotation>
    </EntityAnnotation>
    <EntityAnnotation>
        <OWLClass URI="&go;GO_0000125"/>
        <Annotation annotationURI="&go;exact_synonym">
            <Constant
                >&quot;PCAF histone acetylase-associated complex&quot; []</Constant>
        </Annotation>
    </EntityAnnotation>
    <EntityAnnotation>
        <OWLClass URI="&go;GO_0000125"/>
        <Annotation annotationURI="&go;namespace">
            <Constant
                >cellular_component</Constant>
        </Annotation>
    </EntityAnnotation>
    <EntityAnnotation>
        <OWLClass URI="&go;GO_0000125"/>
        <Annotation annotationURI="&rdfs;label">
            <Constant>PCAF complex</Constant>
        </Annotation>
    </EntityAnnotation>
    <SubClassOf>
        <OWLClass URI="&go;GO_0000126"/>
        <OWLClass URI="&go;GO_0005667"/>
    </SubClassOf>
    <EntityAnnotation>
        <OWLClass URI="&go;GO_0000126"/>
        <Annotation annotationURI="&go;def">
            <Constant
                >&quot;A transcription factor complex that is involved in regulating transcription from RNA polymerase III (Pol III) promoters. TFIIIB contains the TATA-binding protein (TBP) and two Pol III-specific proteins, B&#39;&#39; and BRF.&quot; [GOC:mah, PMID:11433012]</Constant>
        </Annotation>
    </EntityAnnotation>
    <EntityAnnotation>
        <OWLClass URI="&go;GO_0000126"/>
        <Annotation annotationURI="&go;namespace">
            <Constant
                >cellular_component</Constant>
        </Annotation>
    </EntityAnnotation>
    <EntityAnnotation>
        <OWLClass URI="&go;GO_0000126"/>
        <Annotation annotationURI="&rdfs;label">
            <Constant
                >transcription factor TFIIIB complex</Constant>
        </Annotation>
    </EntityAnnotation>
    <SubClassOf>
        <OWLClass URI="&go;GO_0000127"/>
        <OWLClass URI="&go;GO_0005667"/>
    </SubClassOf>
    <EntityAnnotation>
        <OWLClass URI="&go;GO_0000127"/>
        <Annotation annotationURI="&go;def">
            <Constant
                >&quot;A transcription factor complex that is involved in regulating transcription from RNA polymerase III (Pol III) promoters. TFIIIC contains three conserved subunits that associate with the proximal Pol III promoter element, and additional subunits that associate with sequence elements downstream of the promoter and are more diverged among species.&quot; [GOC:mah, PMID:11433012]</Constant>
        </Annotation>
    </EntityAnnotation>
    <EntityAnnotation>
        <OWLClass URI="&go;GO_0000127"/>
        <Annotation annotationURI="&go;namespace">
            <Constant
                >cellular_component</Constant>
        </Annotation>
    </EntityAnnotation>
    <EntityAnnotation>
        <OWLClass URI="&go;GO_0000127"/>
        <Annotation annotationURI="&rdfs;label">
            <Constant
                >transcription factor TFIIIC complex</Constant>
        </Annotation>
    </EntityAnnotation>
    <SubClassOf>
        <OWLClass URI="&go;GO_0000133"/>
        <OWLClass URI="&go;GO_0043234"/>
    </SubClassOf>
    <SubClassOf>
        <OWLClass URI="&go;GO_0000133"/>
        <OWLClass URI="&go;GO_0044448"/>
    </SubClassOf>
    <SubClassOf>
        <OWLClass URI="&go;GO_0000133"/>
        <ObjectSomeValuesFrom>
            <ObjectProperty URI="&go;part_of"/>
            <OWLClass URI="&go;GO_0030427"/>
        </ObjectSomeValuesFrom>
    </SubClassOf>
    <EntityAnnotation>
        <OWLClass URI="&go;GO_0000133"/>
        <Annotation annotationURI="&go;def">
            <Constant
                >&quot;Protein complex that plays a role in determining cell polarity by directing the localized assembly of actin filaments at polarization sites; in Saccharomyces the polarisome includes Bni1p, Spa2p, Pea2p, and Bud6p.&quot; [PMID:14734532, PMID:14998522, PMID:9632790]</Constant>
        </Annotation>
    </EntityAnnotation>
    <EntityAnnotation>
        <OWLClass URI="&go;GO_0000133"/>
        <Annotation annotationURI="&go;namespace">
            <Constant
                >cellular_component</Constant>
        </Annotation>
    </EntityAnnotation>
    <EntityAnnotation>
        <OWLClass URI="&go;GO_0000133"/>
        <Annotation annotationURI="&go;subset">
            <Constant>goslim_pir</Constant>
        </Annotation>
    </EntityAnnotation>
    <EntityAnnotation>
        <OWLClass URI="&go;GO_0000133"/>
        <Annotation annotationURI="&rdfs;label">
            <Constant>polarisome</Constant>
        </Annotation>
    </EntityAnnotation>
    <SubClassOf>
        <OWLClass URI="&go;GO_0000137"/>
        <OWLClass URI="&go;GO_0031985"/>
    </SubClassOf>
    <EntityAnnotation>
        <OWLClass URI="&go;GO_0000137"/>
        <Annotation annotationURI="&go;def">
            <Constant
                >&quot;The Golgi cisterna closest to the endoplasmic reticulum; the first processing compartment through which proteins pass after export from the ER.&quot; [ISBN:0815316194]</Constant>
        </Annotation>
    </EntityAnnotation>
    <EntityAnnotation>
        <OWLClass URI="&go;GO_0000137"/>
        <Annotation annotationURI="&go;namespace">
            <Constant
                >cellular_component</Constant>
        </Annotation>
    </EntityAnnotation>
    <EntityAnnotation>
        <OWLClass URI="&go;GO_0000137"/>
        <Annotation annotationURI="&rdfs;label">
            <Constant
                >Golgi cis cisterna</Constant>
        </Annotation>
    </EntityAnnotation>
    <SubClassOf>
        <OWLClass URI="&go;GO_0000138"/>
        <OWLClass URI="&go;GO_0031985"/>
    </SubClassOf>
    <EntityAnnotation>
        <OWLClass URI="&go;GO_0000138"/>
        <Annotation annotationURI="&go;def">
            <Constant
                >&quot;The Golgi cisterna farthest from the endoplasmic reticulum; the final processing compartment through which proteins pass before exiting the Golgi apparatus; the compartment in which N-linked protein glycosylation is completed.&quot; [ISBN:0815316194]</Constant>
        </Annotation>
    </EntityAnnotation>
    <EntityAnnotation>
        <OWLClass URI="&go;GO_0000138"/>
        <Annotation annotationURI="&go;namespace">
            <Constant
                >cellular_component</Constant>
        </Annotation>
    </EntityAnnotation>
    <EntityAnnotation>
        <OWLClass URI="&go;GO_0000138"/>
        <Annotation annotationURI="&go;related_synonym">
            <Constant
                >&quot;late Golgi&quot; [GOC:mah]</Constant>
        </Annotation>
    </EntityAnnotation>
    <EntityAnnotation>
        <OWLClass URI="&go;GO_0000138"/>
        <Annotation annotationURI="&rdfs;label">
            <Constant
                >Golgi trans cisterna</Constant>
        </Annotation>
    </EntityAnnotation>
    <SubClassOf>
        <OWLClass URI="&go;GO_0000139"/>
        <OWLClass URI="&go;GO_0031090"/>
    </SubClassOf>
    <SubClassOf>
        <OWLClass URI="&go;GO_0000139"/>
        <OWLClass URI="&go;GO_0044431"/>
    </SubClassOf>
    <SubClassOf>
        <OWLClass URI="&go;GO_0000139"/>
        <ObjectSomeValuesFrom>
            <ObjectProperty URI="&go;part_of"/>
            <OWLClass URI="&go;GO_0012505"/>
        </ObjectSomeValuesFrom>
    </SubClassOf>
    <EntityAnnotation>
        <OWLClass URI="&go;GO_0000139"/>
        <Annotation annotationURI="&go;def">
            <Constant
                >&quot;The lipid bilayer surrounding any of the compartments of the Golgi apparatus.&quot; [GOC:mah]</Constant>
        </Annotation>
    </EntityAnnotation>
    <EntityAnnotation>
        <OWLClass URI="&go;GO_0000139"/>
        <Annotation annotationURI="&go;namespace">
            <Constant
                >cellular_component</Constant>
        </Annotation>
    </EntityAnnotation>
    <EntityAnnotation>
        <OWLClass URI="&go;GO_0000139"/>
        <Annotation annotationURI="&rdfs;label">
            <Constant>Golgi membrane</Constant>
        </Annotation>
    </EntityAnnotation>
    <SubClassOf>
        <OWLClass URI="&go;GO_0000145"/>
        <OWLClass URI="&go;GO_0043234"/>
    </SubClassOf>
    <SubClassOf>
        <OWLClass URI="&go;GO_0000145"/>
        <OWLClass URI="&go;GO_0044448"/>
    </SubClassOf>
    <EntityAnnotation>
        <OWLClass URI="&go;GO_0000145"/>
        <Annotation annotationURI="&go;def">
            <Constant
                >&quot;A protein complex peripherally associated with the plasma membrane that determines where secretory vesicles dock and fuse. At least eight complex components are conserved between yeast and mammals.&quot; [PMID:9700152]</Constant>
        </Annotation>
    </EntityAnnotation>
    <EntityAnnotation>
        <OWLClass URI="&go;GO_0000145"/>
        <Annotation annotationURI="&go;exact_synonym">
            <Constant
                >&quot;Sec6/8 complex&quot; []</Constant>
        </Annotation>
    </EntityAnnotation>
    <EntityAnnotation>
        <OWLClass URI="&go;GO_0000145"/>
        <Annotation annotationURI="&go;namespace">
            <Constant
                >cellular_component</Constant>
        </Annotation>
    </EntityAnnotation>
    <EntityAnnotation>
        <OWLClass URI="&go;GO_0000145"/>
        <Annotation annotationURI="&go;xref_analog">
            <Constant
                >Wikipedia:Exocyst</Constant>
        </Annotation>
    </EntityAnnotation>
    <EntityAnnotation>
        <OWLClass URI="&go;GO_0000145"/>
        <Annotation annotationURI="&rdfs;label">
            <Constant>exocyst</Constant>
        </Annotation>
    </EntityAnnotation>
    <SubClassOf>
        <OWLClass URI="&go;GO_0000149"/>
        <OWLClass URI="&go;GO_0005515"/>
    </SubClassOf>
    <EntityAnnotation>
        <OWLClass URI="&go;GO_0000149"/>
        <Annotation annotationURI="&go;def">
            <Constant
                >&quot;Interacting selectively with a SNARE (soluble N-ethylmaleimide-sensitive factor attached protein receptor) protein.&quot; [PMID:12642621]</Constant>
        </Annotation>
    </EntityAnnotation>
    <EntityAnnotation>
        <OWLClass URI="&go;GO_0000149"/>
        <Annotation annotationURI="&go;exact_synonym">
            <Constant
                >&quot;SNAP receptor binding&quot; []</Constant>
        </Annotation>
    </EntityAnnotation>
    <EntityAnnotation>
        <OWLClass URI="&go;GO_0000149"/>
        <Annotation annotationURI="&go;namespace">
            <Constant
                >molecular_function</Constant>
        </Annotation>
    </EntityAnnotation>
    <EntityAnnotation>
        <OWLClass URI="&go;GO_0000149"/>
        <Annotation annotationURI="&rdfs;label">
            <Constant>SNARE binding</Constant>
        </Annotation>
    </EntityAnnotation>
    <SubClassOf>
        <OWLClass URI="&go;GO_0000151"/>
        <OWLClass URI="&go;GO_0043234"/>
    </SubClassOf>
    <SubClassOf>
        <OWLClass URI="&go;GO_0000151"/>
        <OWLClass URI="&go;GO_0044424"/>
    </SubClassOf>
    <EntityAnnotation>
        <OWLClass URI="&go;GO_0000151"/>
        <Annotation annotationURI="&go;def">
            <Constant
                >&quot;A protein complex that includes a ubiquitin-protein ligase (E3) and other proteins that may confer substrate specificity on the complex.&quot; [PMID:9529603]</Constant>
        </Annotation>
    </EntityAnnotation>
    <EntityAnnotation>
        <OWLClass URI="&go;GO_0000151"/>
        <Annotation annotationURI="&go;namespace">
            <Constant
                >cellular_component</Constant>
        </Annotation>
    </EntityAnnotation>
    <EntityAnnotation>
        <OWLClass URI="&go;GO_0000151"/>
        <Annotation annotationURI="&go;subset">
            <Constant>goslim_pir</Constant>
        </Annotation>
    </EntityAnnotation>
    <EntityAnnotation>
        <OWLClass URI="&go;GO_0000151"/>
        <Annotation annotationURI="&go;subset">
            <Constant>gosubset_prok</Constant>
        </Annotation>
    </EntityAnnotation>
    <EntityAnnotation>
        <OWLClass URI="&go;GO_0000151"/>
        <Annotation annotationURI="&rdfs;label">
            <Constant
                >ubiquitin ligase complex</Constant>
        </Annotation>
    </EntityAnnotation>
    <SubClassOf>
        <OWLClass URI="&go;GO_0000152"/>
        <OWLClass URI="&go;GO_0000151"/>
    </SubClassOf>
    <SubClassOf>
        <OWLClass URI="&go;GO_0000152"/>
        <OWLClass URI="&go;GO_0044428"/>
    </SubClassOf>
    <EntityAnnotation>
        <OWLClass URI="&go;GO_0000152"/>
        <Annotation annotationURI="&go;def">
            <Constant
                >&quot;A ubiquitin ligase complex found in the nucleus.&quot; [GOC:mah]</Constant>
        </Annotation>
    </EntityAnnotation>
    <EntityAnnotation>
        <OWLClass URI="&go;GO_0000152"/>
        <Annotation annotationURI="&go;namespace">
            <Constant
                >cellular_component</Constant>
        </Annotation>
    </EntityAnnotation>
    <EntityAnnotation>
        <OWLClass URI="&go;GO_0000152"/>
        <Annotation annotationURI="&rdfs;label">
            <Constant
                >nuclear ubiquitin ligase complex</Constant>
        </Annotation>
    </EntityAnnotation>
    <SubClassOf>
        <OWLClass URI="&go;GO_0000153"/>
        <OWLClass URI="&go;GO_0000151"/>
    </SubClassOf>
    <SubClassOf>
        <OWLClass URI="&go;GO_0000153"/>
        <OWLClass URI="&go;GO_0044444"/>
    </SubClassOf>
    <EntityAnnotation>
        <OWLClass URI="&go;GO_0000153"/>
        <Annotation annotationURI="&go;def">
            <Constant
                >&quot;A ubiquitin ligase complex found in the cytoplasm.&quot; [GOC:mah]</Constant>
        </Annotation>
    </EntityAnnotation>
    <EntityAnnotation>
        <OWLClass URI="&go;GO_0000153"/>
        <Annotation annotationURI="&go;namespace">
            <Constant
                >cellular_component</Constant>
        </Annotation>
    </EntityAnnotation>
    <EntityAnnotation>
        <OWLClass URI="&go;GO_0000153"/>
        <Annotation annotationURI="&rdfs;label">
            <Constant
                >cytoplasmic ubiquitin ligase complex</Constant>
        </Annotation>
    </EntityAnnotation>
    <SubClassOf>
        <OWLClass URI="&go;GO_0000159"/>
        <OWLClass URI="&go;GO_0008287"/>
    </SubClassOf>
    <SubClassOf>
        <OWLClass URI="&go;GO_0000159"/>
        <OWLClass URI="&go;GO_0044424"/>
    </SubClassOf>
    <EntityAnnotation>
        <OWLClass URI="&go;GO_0000159"/>
        <Annotation annotationURI="&go;def">
            <Constant
                >&quot;A heterodimer with protein serine/threonine phosphatase activity that is polycation-stimulated (PCS), being directly stimulated by protamine, polylysine, or histone H1; it constitutes a subclass of several enzymes activated by different histones and polylysine, and consists of catalytic and regulatory subunits.&quot; [GOC:mah, ISBN:0198547684]</Constant>
        </Annotation>
    </EntityAnnotation>
    <EntityAnnotation>
        <OWLClass URI="&go;GO_0000159"/>
        <Annotation annotationURI="&go;namespace">
            <Constant
                >cellular_component</Constant>
        </Annotation>
    </EntityAnnotation>
    <EntityAnnotation>
        <OWLClass URI="&go;GO_0000159"/>
        <Annotation annotationURI="&rdfs;label">
            <Constant
                >protein phosphatase type 2A complex</Constant>
        </Annotation>
    </EntityAnnotation>
    <SubClassOf>
        <OWLClass URI="&go;GO_0000164"/>
        <OWLClass URI="&go;GO_0008287"/>
    </SubClassOf>
    <SubClassOf>
        <OWLClass URI="&go;GO_0000164"/>
        <OWLClass URI="&go;GO_0044444"/>
    </SubClassOf>
    <EntityAnnotation>
        <OWLClass URI="&go;GO_0000164"/>
        <Annotation annotationURI="&go;def">
            <Constant
                >&quot;A protein complex that possesses magnesium-dependent protein serine/threonine phosphatase (AMD phosphatase) activity, and consists of a catalytic subunit and one or more regulatory subunits that dictates the phosphatase&#39;s substrate specificity, function, and activity.&quot; [GOC:mah, GOC:ssd]</Constant>
        </Annotation>
    </EntityAnnotation>
    <EntityAnnotation>
        <OWLClass URI="&go;GO_0000164"/>
        <Annotation annotationURI="&go;namespace">
            <Constant
                >cellular_component</Constant>
        </Annotation>
    </EntityAnnotation>
    <EntityAnnotation>
        <OWLClass URI="&go;GO_0000164"/>
        <Annotation annotationURI="&rdfs;label">
            <Constant
                >protein phosphatase type 1 complex</Constant>
        </Annotation>
    </EntityAnnotation>
    <SubClassOf>
        <OWLClass URI="&go;GO_0000165"/>
        <OWLClass URI="&go;GO_0007243"/>
    </SubClassOf>
    <EntityAnnotation>
        <OWLClass URI="&go;GO_0000165"/>
        <Annotation annotationURI="&go;def">
            <Constant
                >&quot;Cascade of at least three protein kinase activities culminating in the phosphorylation and activation of a MAP kinase. MAPKKK cascades lie downstream of numerous signaling pathways.&quot; [GOC:mah, PMID:9561267]</Constant>
        </Annotation>
    </EntityAnnotation>
    <EntityAnnotation>
        <OWLClass URI="&go;GO_0000165"/>
        <Annotation annotationURI="&go;exact_synonym">
            <Constant
                >&quot;ERK/MAPK cascade&quot; []</Constant>
        </Annotation>
    </EntityAnnotation>
    <EntityAnnotation>
        <OWLClass URI="&go;GO_0000165"/>
        <Annotation annotationURI="&go;exact_synonym">
            <Constant
                >&quot;MAP kinase cascade&quot; []</Constant>
        </Annotation>
    </EntityAnnotation>
    <EntityAnnotation>
        <OWLClass URI="&go;GO_0000165"/>
        <Annotation annotationURI="&go;exact_synonym">
            <Constant
                >&quot;MAP kinase kinase kinase cascade&quot; []</Constant>
        </Annotation>
    </EntityAnnotation>
    <EntityAnnotation>
        <OWLClass URI="&go;GO_0000165"/>
        <Annotation annotationURI="&go;exact_synonym">
            <Constant
                >&quot;MAPK cascade&quot; []</Constant>
        </Annotation>
    </EntityAnnotation>
    <EntityAnnotation>
        <OWLClass URI="&go;GO_0000165"/>
        <Annotation annotationURI="&go;namespace">
            <Constant
                >biological_process</Constant>
        </Annotation>
    </EntityAnnotation>
    <EntityAnnotation>
        <OWLClass URI="&go;GO_0000165"/>
        <Annotation annotationURI="&go;narrow_synonym">
            <Constant
                >&quot;MAPKKK cascade during sporulation (sensu Fungi)&quot; []</Constant>
        </Annotation>
    </EntityAnnotation>
    <EntityAnnotation>
        <OWLClass URI="&go;GO_0000165"/>
        <Annotation annotationURI="&go;narrow_synonym">
            <Constant
                >&quot;MAPKKK cascade during sporulation (sensu Saccharomyces)&quot; []</Constant>
        </Annotation>
    </EntityAnnotation>
    <EntityAnnotation>
        <OWLClass URI="&go;GO_0000165"/>
        <Annotation annotationURI="&go;related_synonym">
            <Constant
                >&quot;MAPK signaling&quot; []</Constant>
        </Annotation>
    </EntityAnnotation>
    <EntityAnnotation>
        <OWLClass URI="&go;GO_0000165"/>
        <Annotation annotationURI="&go;related_synonym">
            <Constant
                >&quot;MAPK signalling&quot; []</Constant>
        </Annotation>
    </EntityAnnotation>
    <EntityAnnotation>
        <OWLClass URI="&go;GO_0000165"/>
        <Annotation annotationURI="&go;xref_analog">
            <Constant>Reactome:109869</Constant>
        </Annotation>
    </EntityAnnotation>
    <EntityAnnotation>
        <OWLClass URI="&go;GO_0000165"/>
        <Annotation annotationURI="&go;xref_analog">
            <Constant>Reactome:211967</Constant>
        </Annotation>
    </EntityAnnotation>
    <EntityAnnotation>
        <OWLClass URI="&go;GO_0000165"/>
        <Annotation annotationURI="&go;xref_analog">
            <Constant>Reactome:221732</Constant>
        </Annotation>
    </EntityAnnotation>
    <EntityAnnotation>
        <OWLClass URI="&go;GO_0000165"/>
        <Annotation annotationURI="&go;xref_analog">
            <Constant>Reactome:230313</Constant>
        </Annotation>
    </EntityAnnotation>
    <EntityAnnotation>
        <OWLClass URI="&go;GO_0000165"/>
        <Annotation annotationURI="&go;xref_analog">
            <Constant>Reactome:238351</Constant>
        </Annotation>
    </EntityAnnotation>
    <EntityAnnotation>
        <OWLClass URI="&go;GO_0000165"/>
        <Annotation annotationURI="&go;xref_analog">
            <Constant>Reactome:244909</Constant>
        </Annotation>
    </EntityAnnotation>
    <EntityAnnotation>
        <OWLClass URI="&go;GO_0000165"/>
        <Annotation annotationURI="&go;xref_analog">
            <Constant>Reactome:249802</Constant>
        </Annotation>
    </EntityAnnotation>
    <EntityAnnotation>
        <OWLClass URI="&go;GO_0000165"/>
        <Annotation annotationURI="&go;xref_analog">
            <Constant>Reactome:252619</Constant>
        </Annotation>
    </EntityAnnotation>
    <EntityAnnotation>
        <OWLClass URI="&go;GO_0000165"/>
        <Annotation annotationURI="&go;xref_analog">
            <Constant>Reactome:255804</Constant>
        </Annotation>
    </EntityAnnotation>
    <EntityAnnotation>
        <OWLClass URI="&go;GO_0000165"/>
        <Annotation annotationURI="&go;xref_analog">
            <Constant>Reactome:259197</Constant>
        </Annotation>
    </EntityAnnotation>
    <EntityAnnotation>
        <OWLClass URI="&go;GO_0000165"/>
        <Annotation annotationURI="&go;xref_analog">
            <Constant>Reactome:262555</Constant>
        </Annotation>
    </EntityAnnotation>
    <EntityAnnotation>
        <OWLClass URI="&go;GO_0000165"/>
        <Annotation annotationURI="&go;xref_analog">
            <Constant>Reactome:268509</Constant>
        </Annotation>
    </EntityAnnotation>
    <EntityAnnotation>
        <OWLClass URI="&go;GO_0000165"/>
        <Annotation annotationURI="&go;xref_analog">
            <Constant>Reactome:274234</Constant>
        </Annotation>
    </EntityAnnotation>
    <EntityAnnotation>
        <OWLClass URI="&go;GO_0000165"/>
        <Annotation annotationURI="&go;xref_analog">
            <Constant>Reactome:280703</Constant>
        </Annotation>
    </EntityAnnotation>
    <EntityAnnotation>
        <OWLClass URI="&go;GO_0000165"/>
        <Annotation annotationURI="&go;xref_analog">
            <Constant>Reactome:286727</Constant>
        </Annotation>
    </EntityAnnotation>
    <EntityAnnotation>
        <OWLClass URI="&go;GO_0000165"/>
        <Annotation annotationURI="&go;xref_analog">
            <Constant
                >Wikipedia:MAPK_cascade</Constant>
        </Annotation>
    </EntityAnnotation>
    <EntityAnnotation>
        <OWLClass URI="&go;GO_0000165"/>
        <Annotation annotationURI="&go;xref_analog">
            <Constant
                >Wikipedia:Mitogen-activated_protein_kinase</Constant>
        </Annotation>
    </EntityAnnotation>
    <EntityAnnotation>
        <OWLClass URI="&go;GO_0000165"/>
        <Annotation annotationURI="&rdfs;label">
            <Constant>MAPKKK cascade</Constant>
        </Annotation>
    </EntityAnnotation>
    <SubClassOf>
        <OWLClass URI="&go;GO_0000170"/>
        <OWLClass URI="&go;GO_0016491"/>
    </SubClassOf>
    <EntityAnnotation>
        <OWLClass URI="&go;GO_0000170"/>
        <Annotation annotationURI="&go;def">
            <Constant
                >&quot;Catalysis of the hydroxylation of sphingolipid long chain bases.&quot; [PMID:9556590]</Constant>
        </Annotation>
    </EntityAnnotation>
    <EntityAnnotation>
        <OWLClass URI="&go;GO_0000170"/>
        <Annotation annotationURI="&go;namespace">
            <Constant
                >molecular_function</Constant>
        </Annotation>
    </EntityAnnotation>
    <EntityAnnotation>
        <OWLClass URI="&go;GO_0000170"/>
        <Annotation annotationURI="&rdfs;label">
            <Constant
                >sphingosine hydroxylase activity</Constant>
        </Annotation>
    </EntityAnnotation>
    <SubClassOf>
        <OWLClass URI="&go;GO_0000172"/>
        <OWLClass URI="&go;GO_0005732"/>
    </SubClassOf>
    <EntityAnnotation>
        <OWLClass URI="&go;GO_0000172"/>
        <Annotation annotationURI="&go;def">
            <Constant
                >&quot;A ribonucleoprotein complex that cleaves the rRNA precursor as part of rRNA transcript processing. It also has other roles: In S. cerevisiae it is involved in cell cycle-regulated degradation of daughter cell-specific mRNAs, while in mammalian cells it also enters the mitochondria and processes RNAs to create RNA primers for DNA replication.&quot; [GOC:sgd_curators, PMID:10690410, PMID:14729943, PMID:7510714]</Constant>
        </Annotation>
    </EntityAnnotation>
    <EntityAnnotation>
        <OWLClass URI="&go;GO_0000172"/>
        <Annotation annotationURI="&go;exact_synonym">
            <Constant
                >&quot;RNase MRP complex&quot; []</Constant>
        </Annotation>
    </EntityAnnotation>
    <EntityAnnotation>
        <OWLClass URI="&go;GO_0000172"/>
        <Annotation annotationURI="&go;exact_synonym">
            <Constant
                >&quot;ribonuclease mitochondrial RNA processing complex&quot; []</Constant>
        </Annotation>
    </EntityAnnotation>
    <EntityAnnotation>
        <OWLClass URI="&go;GO_0000172"/>
        <Annotation annotationURI="&go;namespace">
            <Constant
                >cellular_component</Constant>
        </Annotation>
    </EntityAnnotation>
    <EntityAnnotation>
        <OWLClass URI="&go;GO_0000172"/>
        <Annotation annotationURI="&rdfs;label">
            <Constant
                >ribonuclease MRP complex</Constant>
        </Annotation>
    </EntityAnnotation>
    <SubClassOf>
        <OWLClass URI="&go;GO_0000176"/>
        <OWLClass URI="&go;GO_0000178"/>
    </SubClassOf>
    <SubClassOf>
        <OWLClass URI="&go;GO_0000176"/>
        <OWLClass URI="&go;GO_0044428"/>
    </SubClassOf>
    <EntityAnnotation>
        <OWLClass URI="&go;GO_0000176"/>
        <Annotation annotationURI="&go;def">
            <Constant
                >&quot;Complex of 3&#39;-5&#39; exoribonucleases found in the nucleus.&quot; [PMID:10465791]</Constant>
        </Annotation>
    </EntityAnnotation>
    <EntityAnnotation>
        <OWLClass URI="&go;GO_0000176"/>
        <Annotation annotationURI="&go;exact_synonym">
            <Constant
                >&quot;eukaryotic exosome multienzyme ribonuclease complex&quot; []</Constant>
        </Annotation>
    </EntityAnnotation>
    <EntityAnnotation>
        <OWLClass URI="&go;GO_0000176"/>
        <Annotation annotationURI="&go;exact_synonym">
            <Constant
                >&quot;nuclear exosome (ribonuclease complex)&quot; []</Constant>
        </Annotation>
    </EntityAnnotation>
    <EntityAnnotation>
        <OWLClass URI="&go;GO_0000176"/>
        <Annotation annotationURI="&go;exact_synonym">
            <Constant
                >&quot;nuclear exosome multienzyme ribonuclease complex&quot; []</Constant>
        </Annotation>
    </EntityAnnotation>
    <EntityAnnotation>
        <OWLClass URI="&go;GO_0000176"/>
        <Annotation annotationURI="&go;namespace">
            <Constant
                >cellular_component</Constant>
        </Annotation>
    </EntityAnnotation>
    <EntityAnnotation>
        <OWLClass URI="&go;GO_0000176"/>
        <Annotation annotationURI="&rdfs;label">
            <Constant
                >nuclear exosome (RNase complex)</Constant>
        </Annotation>
    </EntityAnnotation>
    <SubClassOf>
        <OWLClass URI="&go;GO_0000177"/>
        <OWLClass URI="&go;GO_0000178"/>
    </SubClassOf>
    <SubClassOf>
        <OWLClass URI="&go;GO_0000177"/>
        <OWLClass URI="&go;GO_0044444"/>
    </SubClassOf>
    <EntityAnnotation>
        <OWLClass URI="&go;GO_0000177"/>
        <Annotation annotationURI="&go;def">
            <Constant
                >&quot;Complex of 3&#39;-5&#39; exoribonucleases found in the cytoplasm.&quot; [PMID:10465791]</Constant>
        </Annotation>
    </EntityAnnotation>
    <EntityAnnotation>
        <OWLClass URI="&go;GO_0000177"/>
        <Annotation annotationURI="&go;exact_synonym">
            <Constant
                >&quot;cytoplasmic exosome (ribonuclease complex)&quot; []</Constant>
        </Annotation>
    </EntityAnnotation>
    <EntityAnnotation>
        <OWLClass URI="&go;GO_0000177"/>
        <Annotation annotationURI="&go;exact_synonym">
            <Constant
                >&quot;cytoplasmic exosome multienzyme ribonuclease complex&quot; []</Constant>
        </Annotation>
    </EntityAnnotation>
    <EntityAnnotation>
        <OWLClass URI="&go;GO_0000177"/>
        <Annotation annotationURI="&go;exact_synonym">
            <Constant
                >&quot;prokaryotic exosome multienzyme ribonuclease complex&quot; []</Constant>
        </Annotation>
    </EntityAnnotation>
    <EntityAnnotation>
        <OWLClass URI="&go;GO_0000177"/>
        <Annotation annotationURI="&go;namespace">
            <Constant
                >cellular_component</Constant>
        </Annotation>
    </EntityAnnotation>
    <EntityAnnotation>
        <OWLClass URI="&go;GO_0000177"/>
        <Annotation annotationURI="&rdfs;label">
            <Constant
                >cytoplasmic exosome (RNase complex)</Constant>
        </Annotation>
    </EntityAnnotation>
    <SubClassOf>
        <OWLClass URI="&go;GO_0000178"/>
        <OWLClass URI="&go;GO_0043234"/>
    </SubClassOf>
    <SubClassOf>
        <OWLClass URI="&go;GO_0000178"/>
        <OWLClass URI="&go;GO_0044424"/>
    </SubClassOf>
    <EntityAnnotation>
        <OWLClass URI="&go;GO_0000178"/>
        <Annotation annotationURI="&go;comment">
            <Constant
                >Note that this term should not be confused with &#39;exosome&#39; used in the context of vesicles released from multivesicular bodies.</Constant>
        </Annotation>
    </EntityAnnotation>
    <EntityAnnotation>
        <OWLClass URI="&go;GO_0000178"/>
        <Annotation annotationURI="&go;def">
            <Constant
                >&quot;Complex of 3&#39;-5&#39; exoribonucleases.&quot; [PMID:10465791]</Constant>
        </Annotation>
    </EntityAnnotation>
    <EntityAnnotation>
        <OWLClass URI="&go;GO_0000178"/>
        <Annotation annotationURI="&go;exact_synonym">
            <Constant
                >&quot;exosome (ribonucleasease complex)&quot; []</Constant>
        </Annotation>
    </EntityAnnotation>
    <EntityAnnotation>
        <OWLClass URI="&go;GO_0000178"/>
        <Annotation annotationURI="&go;exact_synonym">
            <Constant
                >&quot;exosome multienzyme ribonuclease complex&quot; []</Constant>
        </Annotation>
    </EntityAnnotation>
    <EntityAnnotation>
        <OWLClass URI="&go;GO_0000178"/>
        <Annotation annotationURI="&go;namespace">
            <Constant
                >cellular_component</Constant>
        </Annotation>
    </EntityAnnotation>
    <EntityAnnotation>
        <OWLClass URI="&go;GO_0000178"/>
        <Annotation annotationURI="&go;subset">
            <Constant>goslim_pir</Constant>
        </Annotation>
    </EntityAnnotation>
    <EntityAnnotation>
        <OWLClass URI="&go;GO_0000178"/>
        <Annotation annotationURI="&rdfs;label">
            <Constant
                >exosome (RNase complex)</Constant>
        </Annotation>
    </EntityAnnotation>
    <SubClassOf>
        <OWLClass URI="&go;GO_0000185"/>
        <OWLClass URI="&go;GO_0032147"/>
    </SubClassOf>
    <SubClassOf>
        <OWLClass URI="&go;GO_0000185"/>
        <ObjectSomeValuesFrom>
            <ObjectProperty URI="&go;part_of"/>
            <OWLClass URI="&go;GO_0000165"/>
        </ObjectSomeValuesFrom>
    </SubClassOf>
    <EntityAnnotation>
        <OWLClass URI="&go;GO_0000185"/>
        <Annotation annotationURI="&go;broad_synonym">
            <Constant
                >&quot;positive regulation of MAP kinase kinase kinase activity&quot; []</Constant>
        </Annotation>
    </EntityAnnotation>
    <EntityAnnotation>
        <OWLClass URI="&go;GO_0000185"/>
        <Annotation annotationURI="&go;broad_synonym">
            <Constant
                >&quot;positive regulation of MAPKKK activity&quot; []</Constant>
        </Annotation>
    </EntityAnnotation>
    <EntityAnnotation>
        <OWLClass URI="&go;GO_0000185"/>
        <Annotation annotationURI="&go;def">
            <Constant
                >&quot;Any process that initiates the activity of the inactive enzyme MAP kinase kinase kinase.&quot; [PMID:9561267]</Constant>
        </Annotation>
    </EntityAnnotation>
    <EntityAnnotation>
        <OWLClass URI="&go;GO_0000185"/>
        <Annotation annotationURI="&go;exact_synonym">
            <Constant
                >&quot;activation of MAP kinase kinase kinase&quot; []</Constant>
        </Annotation>
    </EntityAnnotation>
    <EntityAnnotation>
        <OWLClass URI="&go;GO_0000185"/>
        <Annotation annotationURI="&go;namespace">
            <Constant
                >biological_process</Constant>
        </Annotation>
    </EntityAnnotation>
    <EntityAnnotation>
        <OWLClass URI="&go;GO_0000185"/>
        <Annotation annotationURI="&go;narrow_synonym">
            <Constant
                >&quot;activation of MAPKKK during sporulation (sensu Fungi)&quot; []</Constant>
        </Annotation>
    </EntityAnnotation>
    <EntityAnnotation>
        <OWLClass URI="&go;GO_0000185"/>
        <Annotation annotationURI="&go;narrow_synonym">
            <Constant
                >&quot;activation of MAPKKK during sporulation (sensu Saccharomyces)&quot; []</Constant>
        </Annotation>
    </EntityAnnotation>
    <EntityAnnotation>
        <OWLClass URI="&go;GO_0000185"/>
        <Annotation annotationURI="&rdfs;label">
            <Constant
                >activation of MAPKKK activity</Constant>
        </Annotation>
    </EntityAnnotation>
    <SubClassOf>
        <OWLClass URI="&go;GO_0000186"/>
        <OWLClass URI="&go;GO_0006468"/>
    </SubClassOf>
    <SubClassOf>
        <OWLClass URI="&go;GO_0000186"/>
        <OWLClass URI="&go;GO_0032147"/>
    </SubClassOf>
    <SubClassOf>
        <OWLClass URI="&go;GO_0000186"/>
        <ObjectSomeValuesFrom>
            <ObjectProperty URI="&go;part_of"/>
            <OWLClass URI="&go;GO_0000165"/>
        </ObjectSomeValuesFrom>
    </SubClassOf>
    <EntityAnnotation>
        <OWLClass URI="&go;GO_0000186"/>
        <Annotation annotationURI="&go;broad_synonym">
            <Constant
                >&quot;positive regulation of MAPKK activity&quot; []</Constant>
        </Annotation>
    </EntityAnnotation>
    <EntityAnnotation>
        <OWLClass URI="&go;GO_0000186"/>
        <Annotation annotationURI="&go;def">
            <Constant
                >&quot;The initiation of the activity of the inactive enzyme MAP kinase kinase by phosphorylation by a MAPKKK.&quot; [PMID:9561267]</Constant>
        </Annotation>
    </EntityAnnotation>
    <EntityAnnotation>
        <OWLClass URI="&go;GO_0000186"/>
        <Annotation annotationURI="&go;exact_synonym">
            <Constant
                >&quot;activation of MAP kinase kinase activity&quot; []</Constant>
        </Annotation>
    </EntityAnnotation>
    <EntityAnnotation>
        <OWLClass URI="&go;GO_0000186"/>
        <Annotation annotationURI="&go;exact_synonym">
            <Constant
                >&quot;activation of MAP/ERK kinase kinase&quot; []</Constant>
        </Annotation>
    </EntityAnnotation>
    <EntityAnnotation>
        <OWLClass URI="&go;GO_0000186"/>
        <Annotation annotationURI="&go;namespace">
            <Constant
                >biological_process</Constant>
        </Annotation>
    </EntityAnnotation>
    <EntityAnnotation>
        <OWLClass URI="&go;GO_0000186"/>
        <Annotation annotationURI="&go;narrow_synonym">
            <Constant
                >&quot;activation of MAPKK during sporulation (sensu Fungi)&quot; []</Constant>
        </Annotation>
    </EntityAnnotation>
    <EntityAnnotation>
        <OWLClass URI="&go;GO_0000186"/>
        <Annotation annotationURI="&go;narrow_synonym">
            <Constant
                >&quot;activation of MAPKK during sporulation (sensu Saccharomyces)&quot; []</Constant>
        </Annotation>
    </EntityAnnotation>
    <EntityAnnotation>
        <OWLClass URI="&go;GO_0000186"/>
        <Annotation annotationURI="&go;xref_analog">
            <Constant>Reactome:110049</Constant>
        </Annotation>
    </EntityAnnotation>
    <EntityAnnotation>
        <OWLClass URI="&go;GO_0000186"/>
        <Annotation annotationURI="&go;xref_analog">
            <Constant>Reactome:211601</Constant>
        </Annotation>
    </EntityAnnotation>
    <EntityAnnotation>
        <OWLClass URI="&go;GO_0000186"/>
        <Annotation annotationURI="&go;xref_analog">
            <Constant>Reactome:221376</Constant>
        </Annotation>
    </EntityAnnotation>
    <EntityAnnotation>
        <OWLClass URI="&go;GO_0000186"/>
        <Annotation annotationURI="&go;xref_analog">
            <Constant>Reactome:230014</Constant>
        </Annotation>
    </EntityAnnotation>
    <EntityAnnotation>
        <OWLClass URI="&go;GO_0000186"/>
        <Annotation annotationURI="&go;xref_analog">
            <Constant>Reactome:238032</Constant>
        </Annotation>
    </EntityAnnotation>
    <EntityAnnotation>
        <OWLClass URI="&go;GO_0000186"/>
        <Annotation annotationURI="&go;xref_analog">
            <Constant>Reactome:244648</Constant>
        </Annotation>
    </EntityAnnotation>
    <EntityAnnotation>
        <OWLClass URI="&go;GO_0000186"/>
        <Annotation annotationURI="&go;xref_analog">
            <Constant>Reactome:249583</Constant>
        </Annotation>
    </EntityAnnotation>
    <EntityAnnotation>
        <OWLClass URI="&go;GO_0000186"/>
        <Annotation annotationURI="&rdfs;label">
            <Constant
                >activation of MAPKK activity</Constant>
        </Annotation>
    </EntityAnnotation>
    <SubClassOf>
        <OWLClass URI="&go;GO_0000187"/>
        <OWLClass URI="&go;GO_0006468"/>
    </SubClassOf>
    <SubClassOf>
        <OWLClass URI="&go;GO_0000187"/>
        <OWLClass URI="&go;GO_0043406"/>
    </SubClassOf>
    <SubClassOf>
        <OWLClass URI="&go;GO_0000187"/>
        <ObjectSomeValuesFrom>
            <ObjectProperty URI="&go;part_of"/>
            <OWLClass URI="&go;GO_0000165"/>
        </ObjectSomeValuesFrom>
    </SubClassOf>
    <EntityAnnotation>
        <OWLClass URI="&go;GO_0000187"/>
        <Annotation annotationURI="&go;def">
            <Constant
                >&quot;The initiation of the activity of the inactive enzyme MAP kinase by phosphorylation by a MAPKK.&quot; [PMID:9561267]</Constant>
        </Annotation>
    </EntityAnnotation>
    <EntityAnnotation>
        <OWLClass URI="&go;GO_0000187"/>
        <Annotation annotationURI="&go;exact_synonym">
            <Constant
                >&quot;MAPK activation&quot; []</Constant>
        </Annotation>
    </EntityAnnotation>
    <EntityAnnotation>
        <OWLClass URI="&go;GO_0000187"/>
        <Annotation annotationURI="&go;exact_synonym">
            <Constant
                >&quot;activation of MAP kinase&quot; []</Constant>
        </Annotation>
    </EntityAnnotation>
    <EntityAnnotation>
        <OWLClass URI="&go;GO_0000187"/>
        <Annotation annotationURI="&go;namespace">
            <Constant
                >biological_process</Constant>
        </Annotation>
    </EntityAnnotation>
    <EntityAnnotation>
        <OWLClass URI="&go;GO_0000187"/>
        <Annotation annotationURI="&go;narrow_synonym">
            <Constant
                >&quot;activation of MAPK during sporulation (sensu Fungi)&quot; []</Constant>
        </Annotation>
    </EntityAnnotation>
    <EntityAnnotation>
        <OWLClass URI="&go;GO_0000187"/>
        <Annotation annotationURI="&go;narrow_synonym">
            <Constant
                >&quot;activation of MAPK during sporulation (sensu Saccharomyces)&quot; []</Constant>
        </Annotation>
    </EntityAnnotation>
    <EntityAnnotation>
        <OWLClass URI="&go;GO_0000187"/>
        <Annotation annotationURI="&go;xref_analog">
            <Constant>Reactome:112409</Constant>
        </Annotation>
    </EntityAnnotation>
    <EntityAnnotation>
        <OWLClass URI="&go;GO_0000187"/>
        <Annotation annotationURI="&go;xref_analog">
            <Constant>Reactome:212039</Constant>
        </Annotation>
    </EntityAnnotation>
    <EntityAnnotation>
        <OWLClass URI="&go;GO_0000187"/>
        <Annotation annotationURI="&go;xref_analog">
            <Constant>Reactome:221803</Constant>
        </Annotation>
    </EntityAnnotation>
    <EntityAnnotation>
        <OWLClass URI="&go;GO_0000187"/>
        <Annotation annotationURI="&go;xref_analog">
            <Constant>Reactome:230377</Constant>
        </Annotation>
    </EntityAnnotation>
    <EntityAnnotation>
        <OWLClass URI="&go;GO_0000187"/>
        <Annotation annotationURI="&go;xref_analog">
            <Constant>Reactome:238416</Constant>
        </Annotation>
    </EntityAnnotation>
    <EntityAnnotation>
        <OWLClass URI="&go;GO_0000187"/>
        <Annotation annotationURI="&go;xref_analog">
            <Constant>Reactome:244963</Constant>
        </Annotation>
    </EntityAnnotation>
    <EntityAnnotation>
        <OWLClass URI="&go;GO_0000187"/>
        <Annotation annotationURI="&go;xref_analog">
            <Constant>Reactome:249842</Constant>
        </Annotation>
    </EntityAnnotation>
    <EntityAnnotation>
        <OWLClass URI="&go;GO_0000187"/>
        <Annotation annotationURI="&go;xref_analog">
            <Constant>Reactome:252574</Constant>
        </Annotation>
    </EntityAnnotation>
    <EntityAnnotation>
        <OWLClass URI="&go;GO_0000187"/>
        <Annotation annotationURI="&go;xref_analog">
            <Constant>Reactome:255755</Constant>
        </Annotation>
    </EntityAnnotation>
    <EntityAnnotation>
        <OWLClass URI="&go;GO_0000187"/>
        <Annotation annotationURI="&go;xref_analog">
            <Constant>Reactome:259149</Constant>
        </Annotation>
    </EntityAnnotation>
    <EntityAnnotation>
        <OWLClass URI="&go;GO_0000187"/>
        <Annotation annotationURI="&go;xref_analog">
            <Constant>Reactome:262506</Constant>
        </Annotation>
    </EntityAnnotation>
    <EntityAnnotation>
        <OWLClass URI="&go;GO_0000187"/>
        <Annotation annotationURI="&go;xref_analog">
            <Constant>Reactome:268461</Constant>
        </Annotation>
    </EntityAnnotation>
    <EntityAnnotation>
        <OWLClass URI="&go;GO_0000187"/>
        <Annotation annotationURI="&go;xref_analog">
            <Constant>Reactome:274183</Constant>
        </Annotation>
    </EntityAnnotation>
    <EntityAnnotation>
        <OWLClass URI="&go;GO_0000187"/>
        <Annotation annotationURI="&go;xref_analog">
            <Constant>Reactome:280656</Constant>
        </Annotation>
    </EntityAnnotation>
    <EntityAnnotation>
        <OWLClass URI="&go;GO_0000187"/>
        <Annotation annotationURI="&go;xref_analog">
            <Constant>Reactome:286675</Constant>
        </Annotation>
    </EntityAnnotation>
    <EntityAnnotation>
        <OWLClass URI="&go;GO_0000187"/>
        <Annotation annotationURI="&rdfs;label">
            <Constant
                >activation of MAPK activity</Constant>
        </Annotation>
    </EntityAnnotation>
    <SubClassOf>
        <OWLClass URI="&go;GO_0000188"/>
        <OWLClass URI="&go;GO_0043407"/>
    </SubClassOf>
    <SubClassOf>
        <OWLClass URI="&go;GO_0000188"/>
        <ObjectSomeValuesFrom>
            <ObjectProperty URI="&go;part_of"/>
            <OWLClass URI="&go;GO_0000165"/>
        </ObjectSomeValuesFrom>
    </SubClassOf>
    <EntityAnnotation>
        <OWLClass URI="&go;GO_0000188"/>
        <Annotation annotationURI="&go;def">
            <Constant
                >&quot;Any process that terminates the activity of the active enzyme MAP kinase.&quot; [PMID:9561267]</Constant>
        </Annotation>
    </EntityAnnotation>
    <EntityAnnotation>
        <OWLClass URI="&go;GO_0000188"/>
        <Annotation annotationURI="&go;exact_synonym">
            <Constant
                >&quot;termination of MAPK activity&quot; []</Constant>
        </Annotation>
    </EntityAnnotation>
    <EntityAnnotation>
        <OWLClass URI="&go;GO_0000188"/>
        <Annotation annotationURI="&go;namespace">
            <Constant
                >biological_process</Constant>
        </Annotation>
    </EntityAnnotation>
    <EntityAnnotation>
        <OWLClass URI="&go;GO_0000188"/>
        <Annotation annotationURI="&go;narrow_synonym">
            <Constant
                >&quot;inactivation of MAPK during sporulation (sensu Fungi)&quot; []</Constant>
        </Annotation>
    </EntityAnnotation>
    <EntityAnnotation>
        <OWLClass URI="&go;GO_0000188"/>
        <Annotation annotationURI="&go;narrow_synonym">
            <Constant
                >&quot;inactivation of MAPK during sporulation (sensu Saccharomyces)&quot; []</Constant>
        </Annotation>
    </EntityAnnotation>
    <EntityAnnotation>
        <OWLClass URI="&go;GO_0000188"/>
        <Annotation annotationURI="&rdfs;label">
            <Constant
                >inactivation of MAPK activity</Constant>
        </Annotation>
    </EntityAnnotation>
    <SubClassOf>
        <OWLClass URI="&go;GO_0000214"/>
        <OWLClass URI="&go;GO_0043234"/>
    </SubClassOf>
    <SubClassOf>
        <OWLClass URI="&go;GO_0000214"/>
        <OWLClass URI="&go;GO_0044428"/>
    </SubClassOf>
    <EntityAnnotation>
        <OWLClass URI="&go;GO_0000214"/>
        <Annotation annotationURI="&go;def">
            <Constant
                >&quot;A complex that catalyzes the endonucleolytic cleavage of pre-tRNA, producing 5&#39;-hydroxyl and 2&#39;,3&#39;-cyclic phosphate termini, and specifically removing the intron.&quot; [EC:3.1.27.9]</Constant>
        </Annotation>
    </EntityAnnotation>
    <EntityAnnotation>
        <OWLClass URI="&go;GO_0000214"/>
        <Annotation annotationURI="&go;namespace">
            <Constant
                >cellular_component</Constant>
        </Annotation>
    </EntityAnnotation>
    <EntityAnnotation>
        <OWLClass URI="&go;GO_0000214"/>
        <Annotation annotationURI="&rdfs;label">
            <Constant
                >tRNA-intron endonuclease complex</Constant>
        </Annotation>
    </EntityAnnotation>
    <SubClassOf>
        <OWLClass URI="&go;GO_0000221"/>
        <OWLClass URI="&go;GO_0033180"/>
    </SubClassOf>
    <SubClassOf>
        <OWLClass URI="&go;GO_0000221"/>
        <OWLClass URI="&go;GO_0044437"/>
    </SubClassOf>
    <SubClassOf>
        <OWLClass URI="&go;GO_0000221"/>
        <ObjectSomeValuesFrom>
            <ObjectProperty URI="&go;part_of"/>
            <OWLClass URI="&go;GO_0016471"/>
        </ObjectSomeValuesFrom>
    </SubClassOf>
    <EntityAnnotation>
        <OWLClass URI="&go;GO_0000221"/>
        <Annotation annotationURI="&go;comment">
            <Constant
                >Note that this domain generally consists of eight subunits.</Constant>
        </Annotation>
    </EntityAnnotation>
    <EntityAnnotation>
        <OWLClass URI="&go;GO_0000221"/>
        <Annotation annotationURI="&go;def">
            <Constant
                >&quot;The V1 domain of a proton-transporting V-type ATPase found in the vacuolar membrane.&quot; [GOC:mah, PMID:16449553]</Constant>
        </Annotation>
    </EntityAnnotation>
    <EntityAnnotation>
        <OWLClass URI="&go;GO_0000221"/>
        <Annotation annotationURI="&go;exact_synonym">
            <Constant
                >&quot;vacuolar hydrogen ion-transporting ATPase V1 domain&quot; []</Constant>
        </Annotation>
    </EntityAnnotation>
    <EntityAnnotation>
        <OWLClass URI="&go;GO_0000221"/>
        <Annotation annotationURI="&go;namespace">
            <Constant
                >cellular_component</Constant>
        </Annotation>
    </EntityAnnotation>
    <EntityAnnotation>
        <OWLClass URI="&go;GO_0000221"/>
        <Annotation annotationURI="&rdfs;label">
            <Constant
                >vacuolar proton-transporting V-type ATPase, V1 domain</Constant>
        </Annotation>
    </EntityAnnotation>
    <SubClassOf>
        <OWLClass URI="&go;GO_0000226"/>
        <OWLClass URI="&go;GO_0007017"/>
    </SubClassOf>
    <EntityAnnotation>
        <OWLClass URI="&go;GO_0000226"/>
        <Annotation annotationURI="&go;def">
            <Constant
                >&quot;A process that is carried out at the cellular level which results in the formation, arrangement of constituent parts, or disassembly of cytoskeletal structures comprising microtubules and their associated proteins.&quot; [GOC:mah]</Constant>
        </Annotation>
    </EntityAnnotation>
    <EntityAnnotation>
        <OWLClass URI="&go;GO_0000226"/>
        <Annotation annotationURI="&go;exact_synonym">
            <Constant
                >&quot;microtubule cytoskeleton organization and biogenesis&quot; []</Constant>
        </Annotation>
    </EntityAnnotation>
    <EntityAnnotation>
        <OWLClass URI="&go;GO_0000226"/>
        <Annotation annotationURI="&go;namespace">
            <Constant
                >biological_process</Constant>
        </Annotation>
    </EntityAnnotation>
    <EntityAnnotation>
        <OWLClass URI="&go;GO_0000226"/>
        <Annotation annotationURI="&rdfs;label">
            <Constant
                >microtubule cytoskeleton organization</Constant>
        </Annotation>
    </EntityAnnotation>
    <SubClassOf>
        <OWLClass URI="&go;GO_0000228"/>
        <OWLClass URI="&go;GO_0005694"/>
    </SubClassOf>
    <SubClassOf>
        <OWLClass URI="&go;GO_0000228"/>
        <OWLClass URI="&go;GO_0044428"/>
    </SubClassOf>
    <EntityAnnotation>
        <OWLClass URI="&go;GO_0000228"/>
        <Annotation annotationURI="&go;def">
            <Constant
                >&quot;A chromosome found in the nucleus of a eukaryotic cell.&quot; [GOC:mah]</Constant>
        </Annotation>
    </EntityAnnotation>
    <EntityAnnotation>
        <OWLClass URI="&go;GO_0000228"/>
        <Annotation annotationURI="&go;namespace">
            <Constant
                >cellular_component</Constant>
        </Annotation>
    </EntityAnnotation>
    <EntityAnnotation>
        <OWLClass URI="&go;GO_0000228"/>
        <Annotation annotationURI="&go;narrow_synonym">
            <Constant
                >&quot;nuclear interphase chromosome&quot; []</Constant>
        </Annotation>
    </EntityAnnotation>
    <EntityAnnotation>
        <OWLClass URI="&go;GO_0000228"/>
        <Annotation annotationURI="&go;subset">
            <Constant>goslim_generic</Constant>
        </Annotation>
    </EntityAnnotation>
    <EntityAnnotation>
        <OWLClass URI="&go;GO_0000228"/>
        <Annotation annotationURI="&rdfs;label">
            <Constant
                >nuclear chromosome</Constant>
        </Annotation>
    </EntityAnnotation>
    <SubClassOf>
        <OWLClass URI="&go;GO_0000229"/>
        <OWLClass URI="&go;GO_0005694"/>
    </SubClassOf>
    <SubClassOf>
        <OWLClass URI="&go;GO_0000229"/>
        <OWLClass URI="&go;GO_0044444"/>
    </SubClassOf>
    <EntityAnnotation>
        <OWLClass URI="&go;GO_0000229"/>
        <Annotation annotationURI="&go;def">
            <Constant
                >&quot;A chromosome found in the cytoplasm.&quot; [GOC:mah]</Constant>
        </Annotation>
    </EntityAnnotation>
    <EntityAnnotation>
        <OWLClass URI="&go;GO_0000229"/>
        <Annotation annotationURI="&go;namespace">
            <Constant
                >cellular_component</Constant>
        </Annotation>
    </EntityAnnotation>
    <EntityAnnotation>
        <OWLClass URI="&go;GO_0000229"/>
        <Annotation annotationURI="&go;narrow_synonym">
            <Constant
                >&quot;cytoplasmic interphase chromosome&quot; []</Constant>
        </Annotation>
    </EntityAnnotation>
    <EntityAnnotation>
        <OWLClass URI="&go;GO_0000229"/>
        <Annotation annotationURI="&go;subset">
            <Constant>goslim_generic</Constant>
        </Annotation>
    </EntityAnnotation>
    <EntityAnnotation>
        <OWLClass URI="&go;GO_0000229"/>
        <Annotation annotationURI="&go;subset">
            <Constant>gosubset_prok</Constant>
        </Annotation>
    </EntityAnnotation>
    <EntityAnnotation>
        <OWLClass URI="&go;GO_0000229"/>
        <Annotation annotationURI="&rdfs;label">
            <Constant
                >cytoplasmic chromosome</Constant>
        </Annotation>
    </EntityAnnotation>
    <SubClassOf>
        <OWLClass URI="&go;GO_0000235"/>
        <OWLClass URI="&go;GO_0005876"/>
    </SubClassOf>
    <SubClassOf>
        <OWLClass URI="&go;GO_0000235"/>
        <OWLClass URI="&go;GO_0005881"/>
    </SubClassOf>
    <EntityAnnotation>
        <OWLClass URI="&go;GO_0000235"/>
        <Annotation annotationURI="&go;def">
            <Constant
                >&quot;Any of the spindle microtubules that radiate in all directions from the spindle poles and are thought to contribute to the forces that separate the poles and position them in relation to the rest of the cell.&quot; [ISBN:0815316194]</Constant>
        </Annotation>
    </EntityAnnotation>
    <EntityAnnotation>
        <OWLClass URI="&go;GO_0000235"/>
        <Annotation annotationURI="&go;namespace">
            <Constant
                >cellular_component</Constant>
        </Annotation>
    </EntityAnnotation>
    <EntityAnnotation>
        <OWLClass URI="&go;GO_0000235"/>
        <Annotation annotationURI="&rdfs;label">
            <Constant
                >astral microtubule</Constant>
        </Annotation>
    </EntityAnnotation>
    <SubClassOf>
        <OWLClass URI="&go;GO_0000242"/>
        <OWLClass URI="&go;GO_0044450"/>
    </SubClassOf>
    <SubClassOf>
        <OWLClass URI="&go;GO_0000242"/>
        <ObjectSomeValuesFrom>
            <ObjectProperty URI="&go;part_of"/>
            <OWLClass URI="&go;GO_0005813"/>
        </ObjectSomeValuesFrom>
    </SubClassOf>
    <EntityAnnotation>
        <OWLClass URI="&go;GO_0000242"/>
        <Annotation annotationURI="&go;def">
            <Constant
                >&quot;A network of small fibers that surrounds the centrioles in cells; contains the microtubule nucleating activity of the centrosome.&quot; [GOC:clt, ISBN:0815316194]</Constant>
        </Annotation>
    </EntityAnnotation>
    <EntityAnnotation>
        <OWLClass URI="&go;GO_0000242"/>
        <Annotation annotationURI="&go;namespace">
            <Constant
                >cellular_component</Constant>
        </Annotation>
    </EntityAnnotation>
    <EntityAnnotation>
        <OWLClass URI="&go;GO_0000242"/>
        <Annotation annotationURI="&rdfs;label">
            <Constant
                >pericentriolar material</Constant>
        </Annotation>
    </EntityAnnotation>
    <SubClassOf>
        <OWLClass URI="&go;GO_0000245"/>
        <OWLClass URI="&go;GO_0022618"/>
    </SubClassOf>
    <EntityAnnotation>
        <OWLClass URI="&go;GO_0000245"/>
        <Annotation annotationURI="&go;def">
            <Constant
                >&quot;The aggregation, arrangement and bonding together of the spliceosome, a ribonucleoprotein apparatus that catalyzes nuclear mRNA splicing via transesterification reactions.&quot; [PMID:9476892]</Constant>
        </Annotation>
    </EntityAnnotation>
    <EntityAnnotation>
        <OWLClass URI="&go;GO_0000245"/>
        <Annotation annotationURI="&go;namespace">
            <Constant
                >biological_process</Constant>
        </Annotation>
    </EntityAnnotation>
    <EntityAnnotation>
        <OWLClass URI="&go;GO_0000245"/>
        <Annotation annotationURI="&rdfs;label">
            <Constant
                >spliceosome assembly</Constant>
        </Annotation>
    </EntityAnnotation>
    <SubClassOf>
        <OWLClass URI="&go;GO_0000262"/>
        <OWLClass URI="&go;GO_0000229"/>
    </SubClassOf>
    <SubClassOf>
        <OWLClass URI="&go;GO_0000262"/>
        <OWLClass URI="&go;GO_0044429"/>
    </SubClassOf>
    <EntityAnnotation>
        <OWLClass URI="&go;GO_0000262"/>
        <Annotation annotationURI="&go;def">
            <Constant
                >&quot;A chromosome found in the mitochondrion of a eukaryotic cell.&quot; [GOC:mah]</Constant>
        </Annotation>
    </EntityAnnotation>
    <EntityAnnotation>
        <OWLClass URI="&go;GO_0000262"/>
        <Annotation annotationURI="&go;namespace">
            <Constant
                >cellular_component</Constant>
        </Annotation>
    </EntityAnnotation>
    <EntityAnnotation>
        <OWLClass URI="&go;GO_0000262"/>
        <Annotation annotationURI="&go;narrow_synonym">
            <Constant
                >&quot;mitochondrial DNA&quot; []</Constant>
        </Annotation>
    </EntityAnnotation>
    <EntityAnnotation>
        <OWLClass URI="&go;GO_0000262"/>
        <Annotation annotationURI="&go;narrow_synonym">
            <Constant>&quot;mtDNA&quot; []</Constant>
        </Annotation>
    </EntityAnnotation>
    <EntityAnnotation>
        <OWLClass URI="&go;GO_0000262"/>
        <Annotation annotationURI="&go;related_synonym">
            <Constant
                >&quot;mitochondrial genome&quot; []</Constant>
        </Annotation>
    </EntityAnnotation>
    <EntityAnnotation>
        <OWLClass URI="&go;GO_0000262"/>
        <Annotation annotationURI="&rdfs;label">
            <Constant
                >mitochondrial chromosome</Constant>
        </Annotation>
    </EntityAnnotation>
    <SubClassOf>
        <OWLClass URI="&go;GO_0000266"/>
        <OWLClass URI="&go;GO_0007005"/>
    </SubClassOf>
    <SubClassOf>
        <OWLClass URI="&go;GO_0000266"/>
        <OWLClass URI="&go;GO_0048285"/>
    </SubClassOf>
    <EntityAnnotation>
        <OWLClass URI="&go;GO_0000266"/>
        <Annotation annotationURI="&go;def">
            <Constant
                >&quot;The division of a mitochondrion within a cell to form two or more separate mitochondrial compartments.&quot; [PMID:11038192]</Constant>
        </Annotation>
    </EntityAnnotation>
    <EntityAnnotation>
        <OWLClass URI="&go;GO_0000266"/>
        <Annotation annotationURI="&go;exact_synonym">
            <Constant
                >&quot;mitochondrial division&quot; []</Constant>
        </Annotation>
    </EntityAnnotation>
    <EntityAnnotation>
        <OWLClass URI="&go;GO_0000266"/>
        <Annotation annotationURI="&go;namespace">
            <Constant
                >biological_process</Constant>
        </Annotation>
    </EntityAnnotation>
    <EntityAnnotation>
        <OWLClass URI="&go;GO_0000266"/>
        <Annotation annotationURI="&go;related_synonym">
            <Constant
                >&quot;mitochondrial proliferation&quot; []</Constant>
        </Annotation>
    </EntityAnnotation>
    <EntityAnnotation>
        <OWLClass URI="&go;GO_0000266"/>
        <Annotation annotationURI="&rdfs;label">
            <Constant
                >mitochondrial fission</Constant>
        </Annotation>
    </EntityAnnotation>
    <SubClassOf>
        <OWLClass URI="&go;GO_0000267"/>
        <OWLClass URI="&go;GO_0044464"/>
    </SubClassOf>
    <EntityAnnotation>
        <OWLClass URI="&go;GO_0000267"/>
        <Annotation annotationURI="&go;comment">
            <Constant
                >Note that this term refers to disrupted cells, and does not necessarily correspond to any specific structure(s) in an intact cell.</Constant>
        </Annotation>
    </EntityAnnotation>
    <EntityAnnotation>
        <OWLClass URI="&go;GO_0000267"/>
        <Annotation annotationURI="&go;def">
            <Constant
                >&quot;A generic term for parts of cells prepared by disruptive biochemical techniques.&quot; [GOC:ma]</Constant>
        </Annotation>
    </EntityAnnotation>
    <EntityAnnotation>
        <OWLClass URI="&go;GO_0000267"/>
        <Annotation annotationURI="&go;namespace">
            <Constant
                >cellular_component</Constant>
        </Annotation>
    </EntityAnnotation>
    <EntityAnnotation>
        <OWLClass URI="&go;GO_0000267"/>
        <Annotation annotationURI="&go;subset">
            <Constant>goslim_pir</Constant>
        </Annotation>
    </EntityAnnotation>
    <EntityAnnotation>
        <OWLClass URI="&go;GO_0000267"/>
        <Annotation annotationURI="&go;subset">
            <Constant>gosubset_prok</Constant>
        </Annotation>
    </EntityAnnotation>
    <EntityAnnotation>
        <OWLClass URI="&go;GO_0000267"/>
        <Annotation annotationURI="&rdfs;label">
            <Constant>cell fraction</Constant>
        </Annotation>
    </EntityAnnotation>
    <SubClassOf>
        <OWLClass URI="&go;GO_0000275"/>
        <OWLClass URI="&go;GO_0044455"/>
    </SubClassOf>
    <SubClassOf>
        <OWLClass URI="&go;GO_0000275"/>
        <OWLClass URI="&go;GO_0045261"/>
    </SubClassOf>
    <SubClassOf>
        <OWLClass URI="&go;GO_0000275"/>
        <ObjectSomeValuesFrom>
            <ObjectProperty URI="&go;part_of"/>
            <OWLClass URI="&go;GO_0005753"/>
        </ObjectSomeValuesFrom>
    </SubClassOf>
    <EntityAnnotation>
        <OWLClass URI="&go;GO_0000275"/>
        <Annotation annotationURI="&go;broad_synonym">
            <Constant
                >&quot;hydrogen-transporting ATP synthase, F1 sector&quot; []</Constant>
        </Annotation>
    </EntityAnnotation>
    <EntityAnnotation>
        <OWLClass URI="&go;GO_0000275"/>
        <Annotation annotationURI="&go;def">
            <Constant
                >&quot;The catalytic sector of the mitochondrial hydrogen-transporting ATP synthase; it comprises the catalytic core and central stalk, and is peripherally associated with the mitochondrial inner membrane when the entire ATP synthase is assembled.&quot; [GOC:mtg_sensu, PMID:10838056]</Constant>
        </Annotation>
    </EntityAnnotation>
    <EntityAnnotation>
        <OWLClass URI="&go;GO_0000275"/>
        <Annotation annotationURI="&go;exact_synonym">
            <Constant
                >&quot;proton-transporting ATP synthase complex, catalytic core F(1) (sensu Eukaryota)&quot; []</Constant>
        </Annotation>
    </EntityAnnotation>
    <EntityAnnotation>
        <OWLClass URI="&go;GO_0000275"/>
        <Annotation annotationURI="&go;namespace">
            <Constant
                >cellular_component</Constant>
        </Annotation>
    </EntityAnnotation>
    <EntityAnnotation>
        <OWLClass URI="&go;GO_0000275"/>
        <Annotation annotationURI="&rdfs;label">
            <Constant
                >mitochondrial proton-transporting ATP synthase complex, catalytic core F(1)</Constant>
        </Annotation>
    </EntityAnnotation>
    <SubClassOf>
        <OWLClass URI="&go;GO_0000276"/>
        <OWLClass URI="&go;GO_0044455"/>
    </SubClassOf>
    <SubClassOf>
        <OWLClass URI="&go;GO_0000276"/>
        <OWLClass URI="&go;GO_0045263"/>
    </SubClassOf>
    <SubClassOf>
        <OWLClass URI="&go;GO_0000276"/>
        <ObjectSomeValuesFrom>
            <ObjectProperty URI="&go;part_of"/>
            <OWLClass URI="&go;GO_0005753"/>
        </ObjectSomeValuesFrom>
    </SubClassOf>
    <EntityAnnotation>
        <OWLClass URI="&go;GO_0000276"/>
        <Annotation annotationURI="&go;broad_synonym">
            <Constant
                >&quot;hydrogen-transporting ATP synthase, F0 sector&quot; []</Constant>
        </Annotation>
    </EntityAnnotation>
    <EntityAnnotation>
        <OWLClass URI="&go;GO_0000276"/>
        <Annotation annotationURI="&go;def">
            <Constant
                >&quot;All non-F1 subunits of the mitochondrial hydrogen-transporting ATP synthase, including integral and peripheral mitochondrial inner membrane proteins.&quot; [GOC:mtg_sensu, PMID:10838056]</Constant>
        </Annotation>
    </EntityAnnotation>
    <EntityAnnotation>
        <OWLClass URI="&go;GO_0000276"/>
        <Annotation annotationURI="&go;exact_synonym">
            <Constant
                >&quot;proton-transporting ATP synthase complex, coupling factor F(0) (sensu Eukaryota)&quot; []</Constant>
        </Annotation>
    </EntityAnnotation>
    <EntityAnnotation>
        <OWLClass URI="&go;GO_0000276"/>
        <Annotation annotationURI="&go;exact_synonym">
            <Constant
                >&quot;proton-transporting ATP synthase complex, coupling factor F(o) (sensu Eukaryota)&quot; []</Constant>
        </Annotation>
    </EntityAnnotation>
    <EntityAnnotation>
        <OWLClass URI="&go;GO_0000276"/>
        <Annotation annotationURI="&go;namespace">
            <Constant
                >cellular_component</Constant>
        </Annotation>
    </EntityAnnotation>
    <EntityAnnotation>
        <OWLClass URI="&go;GO_0000276"/>
        <Annotation annotationURI="&rdfs;label">
            <Constant
                >mitochondrial proton-transporting ATP synthase complex, coupling factor F(o)</Constant>
        </Annotation>
    </EntityAnnotation>
    <SubClassOf>
        <OWLClass URI="&go;GO_0000299"/>
        <OWLClass URI="&go;GO_0005624"/>
    </SubClassOf>
    <EntityAnnotation>
        <OWLClass URI="&go;GO_0000299"/>
        <Annotation annotationURI="&go;comment">
            <Constant
                >Note that this term refers to disrupted cells, and does not necessarily correspond to any specific structure(s) in an intact cell.</Constant>
        </Annotation>
    </EntityAnnotation>
    <EntityAnnotation>
        <OWLClass URI="&go;GO_0000299"/>
        <Annotation annotationURI="&go;def">
            <Constant
                >&quot;Integral to that fraction of cells, prepared by disruptive biochemical methods, that includes the plasma and other membranes; require detergents, such as Triton X-100, to be released from membranes.&quot; [PMID:10512869]</Constant>
        </Annotation>
    </EntityAnnotation>
    <EntityAnnotation>
        <OWLClass URI="&go;GO_0000299"/>
        <Annotation annotationURI="&go;namespace">
            <Constant
                >cellular_component</Constant>
        </Annotation>
    </EntityAnnotation>
    <EntityAnnotation>
        <OWLClass URI="&go;GO_0000299"/>
        <Annotation annotationURI="&rdfs;label">
            <Constant
                >integral to membrane of membrane fraction</Constant>
        </Annotation>
    </EntityAnnotation>
    <SubClassOf>
        <OWLClass URI="&go;GO_0000300"/>
        <OWLClass URI="&go;GO_0005624"/>
    </SubClassOf>
    <EntityAnnotation>
        <OWLClass URI="&go;GO_0000300"/>
        <Annotation annotationURI="&go;comment">
            <Constant
                >Note that this term refers to disrupted cells, and does not necessarily correspond to any specific structure(s) in an intact cell.</Constant>
        </Annotation>
    </EntityAnnotation>
    <EntityAnnotation>
        <OWLClass URI="&go;GO_0000300"/>
        <Annotation annotationURI="&go;def">
            <Constant
                >&quot;Peripheral to that fraction of cells, prepared by disruptive biochemical methods, that includes the plasma and other membranes; can be extracted from membrane fraction with high concentrations of salt or high pH.&quot; [PMID:10512869]</Constant>
        </Annotation>
    </EntityAnnotation>
    <EntityAnnotation>
        <OWLClass URI="&go;GO_0000300"/>
        <Annotation annotationURI="&go;namespace">
            <Constant
                >cellular_component</Constant>
        </Annotation>
    </EntityAnnotation>
    <EntityAnnotation>
        <OWLClass URI="&go;GO_0000300"/>
        <Annotation annotationURI="&rdfs;label">
            <Constant
                >peripheral to membrane of membrane fraction</Constant>
        </Annotation>
    </EntityAnnotation>
    <SubClassOf>
        <OWLClass URI="&go;GO_0000302"/>
        <OWLClass URI="&go;GO_0006979"/>
    </SubClassOf>
    <EntityAnnotation>
        <OWLClass URI="&go;GO_0000302"/>
        <Annotation annotationURI="&go;def">
            <Constant
                >&quot;A change in state or activity of a cell or an organism (in terms of movement, secretion, enzyme production, gene expression, etc.) as a result of a reactive oxygen species stimulus. Reactive oxygen species include singlet oxygen, superoxide, and oxygen free radicals.&quot; [GOC:krc]</Constant>
        </Annotation>
    </EntityAnnotation>
    <EntityAnnotation>
        <OWLClass URI="&go;GO_0000302"/>
        <Annotation annotationURI="&go;exact_synonym">
            <Constant
                >&quot;response to AOS&quot; []</Constant>
        </Annotation>
    </EntityAnnotation>
    <EntityAnnotation>
        <OWLClass URI="&go;GO_0000302"/>
        <Annotation annotationURI="&go;exact_synonym">
            <Constant
                >&quot;response to ROI&quot; []</Constant>
        </Annotation>
    </EntityAnnotation>
    <EntityAnnotation>
        <OWLClass URI="&go;GO_0000302"/>
        <Annotation annotationURI="&go;exact_synonym">
            <Constant
                >&quot;response to ROS&quot; []</Constant>
        </Annotation>
    </EntityAnnotation>
    <EntityAnnotation>
        <OWLClass URI="&go;GO_0000302"/>
        <Annotation annotationURI="&go;exact_synonym">
            <Constant
                >&quot;response to active oxygen species&quot; []</Constant>
        </Annotation>
    </EntityAnnotation>
    <EntityAnnotation>
        <OWLClass URI="&go;GO_0000302"/>
        <Annotation annotationURI="&go;exact_synonym">
            <Constant
                >&quot;response to reactive oxidative species&quot; []</Constant>
        </Annotation>
    </EntityAnnotation>
    <EntityAnnotation>
        <OWLClass URI="&go;GO_0000302"/>
        <Annotation annotationURI="&go;exact_synonym">
            <Constant
                >&quot;response to reactive oxygen intermediate&quot; []</Constant>
        </Annotation>
    </EntityAnnotation>
    <EntityAnnotation>
        <OWLClass URI="&go;GO_0000302"/>
        <Annotation annotationURI="&go;namespace">
            <Constant
                >biological_process</Constant>
        </Annotation>
    </EntityAnnotation>
    <EntityAnnotation>
        <OWLClass URI="&go;GO_0000302"/>
        <Annotation annotationURI="&go;subset">
            <Constant>gosubset_prok</Constant>
        </Annotation>
    </EntityAnnotation>
    <EntityAnnotation>
        <OWLClass URI="&go;GO_0000302"/>
        <Annotation annotationURI="&rdfs;label">
            <Constant
                >response to reactive oxygen species</Constant>
        </Annotation>
    </EntityAnnotation>
    <SubClassOf>
        <OWLClass URI="&go;GO_0000303"/>
        <OWLClass URI="&go;GO_0000305"/>
    </SubClassOf>
    <EntityAnnotation>
        <OWLClass URI="&go;GO_0000303"/>
        <Annotation annotationURI="&go;def">
            <Constant
                >&quot;A change in state or activity of a cell or an organism (in terms of movement, secretion, enzyme production, gene expression, etc.) as a result of a superoxide stimulus. Superoxide is the anion, oxygen-, formed by addition of one electron to dioxygen (O2) or any compound containing the superoxide anion.&quot; [GOC:krc, ISBN:0198506732 &quot;Oxford Dictionary of Biochemistry and Molecular Biology&quot;]</Constant>
        </Annotation>
    </EntityAnnotation>
    <EntityAnnotation>
        <OWLClass URI="&go;GO_0000303"/>
        <Annotation annotationURI="&go;namespace">
            <Constant
                >biological_process</Constant>
        </Annotation>
    </EntityAnnotation>
    <EntityAnnotation>
        <OWLClass URI="&go;GO_0000303"/>
        <Annotation annotationURI="&go;subset">
            <Constant>gosubset_prok</Constant>
        </Annotation>
    </EntityAnnotation>
    <EntityAnnotation>
        <OWLClass URI="&go;GO_0000303"/>
        <Annotation annotationURI="&rdfs;label">
            <Constant
                >response to superoxide</Constant>
        </Annotation>
    </EntityAnnotation>
    <SubClassOf>
        <OWLClass URI="&go;GO_0000305"/>
        <OWLClass URI="&go;GO_0000302"/>
    </SubClassOf>
    <EntityAnnotation>
        <OWLClass URI="&go;GO_0000305"/>
        <Annotation annotationURI="&go;def">
            <Constant
                >&quot;A change in state or activity of a cell or an organism (in terms of movement, secretion, enzyme production, gene expression, etc.) as a result of an oxygen radical stimulus. An oxygen radical is any oxygen species that carries a free electron; examples include hydroxyl radicals and the superoxide anion.&quot; [GOC:krc, ISBN:0124325653]</Constant>
        </Annotation>
    </EntityAnnotation>
    <EntityAnnotation>
        <OWLClass URI="&go;GO_0000305"/>
        <Annotation annotationURI="&go;namespace">
            <Constant
                >biological_process</Constant>
        </Annotation>
    </EntityAnnotation>
    <EntityAnnotation>
        <OWLClass URI="&go;GO_0000305"/>
        <Annotation annotationURI="&go;subset">
            <Constant>gosubset_prok</Constant>
        </Annotation>
    </EntityAnnotation>
    <EntityAnnotation>
        <OWLClass URI="&go;GO_0000305"/>
        <Annotation annotationURI="&rdfs;label">
            <Constant
                >response to oxygen radical</Constant>
        </Annotation>
    </EntityAnnotation>
    <SubClassOf>
        <OWLClass URI="&go;GO_0000307"/>
        <OWLClass URI="&go;GO_0043234"/>
    </SubClassOf>
    <SubClassOf>
        <OWLClass URI="&go;GO_0000307"/>
        <OWLClass URI="&go;GO_0044424"/>
    </SubClassOf>
    <EntityAnnotation>
        <OWLClass URI="&go;GO_0000307"/>
        <Annotation annotationURI="&go;def">
            <Constant
                >&quot;Cyclin-dependent protein kinases (CDKs) are heterodimeric enzymes that contain a kinase catalytic subunit associated with a regulatory cyclin partner.&quot; [GOC:krc, PMID:11602261]</Constant>
        </Annotation>
    </EntityAnnotation>
    <EntityAnnotation>
        <OWLClass URI="&go;GO_0000307"/>
        <Annotation annotationURI="&go;exact_synonym">
            <Constant
                >&quot;CDK holoenzyme&quot; []</Constant>
        </Annotation>
    </EntityAnnotation>
    <EntityAnnotation>
        <OWLClass URI="&go;GO_0000307"/>
        <Annotation annotationURI="&go;namespace">
            <Constant
                >cellular_component</Constant>
        </Annotation>
    </EntityAnnotation>
    <EntityAnnotation>
        <OWLClass URI="&go;GO_0000307"/>
        <Annotation annotationURI="&go;subset">
            <Constant>goslim_pir</Constant>
        </Annotation>
    </EntityAnnotation>
    <EntityAnnotation>
        <OWLClass URI="&go;GO_0000307"/>
        <Annotation annotationURI="&rdfs;label">
            <Constant
                >cyclin-dependent protein kinase holoenzyme complex</Constant>
        </Annotation>
    </EntityAnnotation>
    <SubClassOf>
        <OWLClass URI="&go;GO_0000313"/>
        <OWLClass URI="&go;GO_0005840"/>
    </SubClassOf>
    <EntityAnnotation>
        <OWLClass URI="&go;GO_0000313"/>
        <Annotation annotationURI="&go;def">
            <Constant
                >&quot;A ribosome contained within a subcellular organelle.&quot; [GOC:mcc]</Constant>
        </Annotation>
    </EntityAnnotation>
    <EntityAnnotation>
        <OWLClass URI="&go;GO_0000313"/>
        <Annotation annotationURI="&go;namespace">
            <Constant
                >cellular_component</Constant>
        </Annotation>
    </EntityAnnotation>
    <EntityAnnotation>
        <OWLClass URI="&go;GO_0000313"/>
        <Annotation annotationURI="&rdfs;label">
            <Constant
                >organellar ribosome</Constant>
        </Annotation>
    </EntityAnnotation>
    <SubClassOf>
        <OWLClass URI="&go;GO_0000314"/>
        <OWLClass URI="&go;GO_0015935"/>
    </SubClassOf>
    <SubClassOf>
        <OWLClass URI="&go;GO_0000314"/>
        <ObjectSomeValuesFrom>
            <ObjectProperty URI="&go;part_of"/>
            <OWLClass URI="&go;GO_0000313"/>
        </ObjectSomeValuesFrom>
    </SubClassOf>
    <EntityAnnotation>
        <OWLClass URI="&go;GO_0000314"/>
        <Annotation annotationURI="&go;def">
            <Constant
                >&quot;The smaller of the two subunits of an organellar ribosome.&quot; [GOC:mcc]</Constant>
        </Annotation>
    </EntityAnnotation>
    <EntityAnnotation>
        <OWLClass URI="&go;GO_0000314"/>
        <Annotation annotationURI="&go;namespace">
            <Constant
                >cellular_component</Constant>
        </Annotation>
    </EntityAnnotation>
    <EntityAnnotation>
        <OWLClass URI="&go;GO_0000314"/>
        <Annotation annotationURI="&rdfs;label">
            <Constant
                >organellar small ribosomal subunit</Constant>
        </Annotation>
    </EntityAnnotation>
    <SubClassOf>
        <OWLClass URI="&go;GO_0000315"/>
        <OWLClass URI="&go;GO_0015934"/>
    </SubClassOf>
    <SubClassOf>
        <OWLClass URI="&go;GO_0000315"/>
        <ObjectSomeValuesFrom>
            <ObjectProperty URI="&go;part_of"/>
            <OWLClass URI="&go;GO_0000313"/>
        </ObjectSomeValuesFrom>
    </SubClassOf>
    <EntityAnnotation>
        <OWLClass URI="&go;GO_0000315"/>
        <Annotation annotationURI="&go;def">
            <Constant
                >&quot;The larger of the two subunits of an organellar ribosome. Two sites on the ribosomal large subunit are involved in translation: the aminoacyl site (A site) and peptidyl site (P site).&quot; [GOC:mcc]</Constant>
        </Annotation>
    </EntityAnnotation>
    <EntityAnnotation>
        <OWLClass URI="&go;GO_0000315"/>
        <Annotation annotationURI="&go;namespace">
            <Constant
                >cellular_component</Constant>
        </Annotation>
    </EntityAnnotation>
    <EntityAnnotation>
        <OWLClass URI="&go;GO_0000315"/>
        <Annotation annotationURI="&rdfs;label">
            <Constant
                >organellar large ribosomal subunit</Constant>
        </Annotation>
    </EntityAnnotation>
    <SubClassOf>
        <OWLClass URI="&go;GO_0000323"/>
        <OWLClass URI="&go;GO_0005773"/>
    </SubClassOf>
    <EntityAnnotation>
        <OWLClass URI="&go;GO_0000323"/>
        <Annotation annotationURI="&go;def">
            <Constant
                >&quot;A vacuole that is maintained at an acidic pH and which contains degradative enzymes, including a wide variety of acid hydrolases.&quot; [GOC:krc]</Constant>
        </Annotation>
    </EntityAnnotation>
    <EntityAnnotation>
        <OWLClass URI="&go;GO_0000323"/>
        <Annotation annotationURI="&go;namespace">
            <Constant
                >cellular_component</Constant>
        </Annotation>
    </EntityAnnotation>
    <EntityAnnotation>
        <OWLClass URI="&go;GO_0000323"/>
        <Annotation annotationURI="&rdfs;label">
            <Constant>lytic vacuole</Constant>
        </Annotation>
    </EntityAnnotation>
    <SubClassOf>
        <OWLClass URI="&go;GO_0000334"/>
        <OWLClass URI="&go;GO_0016702"/>
    </SubClassOf>
    <EntityAnnotation>
        <OWLClass URI="&go;GO_0000334"/>
        <Annotation annotationURI="&go;def">
            <Constant
                >&quot;Catalysis of the reaction: 3-hydroxyanthranilate + O2 = 2-amino-3-carboxymuconate semialdehyde.&quot; [EC:1.13.11.6]</Constant>
        </Annotation>
    </EntityAnnotation>
    <EntityAnnotation>
        <OWLClass URI="&go;GO_0000334"/>
        <Annotation annotationURI="&go;exact_synonym">
            <Constant
                >&quot;3-hydroxyanthranilate oxygenase activity&quot; [EC:1.13.11.6]</Constant>
        </Annotation>
    </EntityAnnotation>
    <EntityAnnotation>
        <OWLClass URI="&go;GO_0000334"/>
        <Annotation annotationURI="&go;exact_synonym">
            <Constant
                >&quot;3-hydroxyanthranilate:oxygen 3,4-oxidoreductase (decyclizing)&quot; [EC:1.13.11.6]</Constant>
        </Annotation>
    </EntityAnnotation>
    <EntityAnnotation>
        <OWLClass URI="&go;GO_0000334"/>
        <Annotation annotationURI="&go;exact_synonym">
            <Constant
                >&quot;3-hydroxyanthranilic acid dioxygenase activity&quot; [EC:1.13.11.6]</Constant>
        </Annotation>
    </EntityAnnotation>
    <EntityAnnotation>
        <OWLClass URI="&go;GO_0000334"/>
        <Annotation annotationURI="&go;exact_synonym">
            <Constant
                >&quot;3-hydroxyanthranilic acid oxygenase activity&quot; [EC:1.13.11.6]</Constant>
        </Annotation>
    </EntityAnnotation>
    <EntityAnnotation>
        <OWLClass URI="&go;GO_0000334"/>
        <Annotation annotationURI="&go;exact_synonym">
            <Constant
                >&quot;3-hydroxyanthranilic oxygenase activity&quot; [EC:1.13.11.6]</Constant>
        </Annotation>
    </EntityAnnotation>
    <EntityAnnotation>
        <OWLClass URI="&go;GO_0000334"/>
        <Annotation annotationURI="&go;namespace">
            <Constant
                >molecular_function</Constant>
        </Annotation>
    </EntityAnnotation>
    <EntityAnnotation>
        <OWLClass URI="&go;GO_0000334"/>
        <Annotation annotationURI="&go;related_synonym">
            <Constant
                >&quot;3HAO&quot; [EC:1.13.11.6]</Constant>
        </Annotation>
    </EntityAnnotation>
    <EntityAnnotation>
        <OWLClass URI="&go;GO_0000334"/>
        <Annotation annotationURI="&go;subset">
            <Constant>gosubset_prok</Constant>
        </Annotation>
    </EntityAnnotation>
    <EntityAnnotation>
        <OWLClass URI="&go;GO_0000334"/>
        <Annotation annotationURI="&go;xref_analog">
            <Constant>EC:1.13.11.6</Constant>
        </Annotation>
    </EntityAnnotation>
    <EntityAnnotation>
        <OWLClass URI="&go;GO_0000334"/>
        <Annotation annotationURI="&go;xref_analog">
            <Constant
                >MetaCyc:1.13.11.6-RXN</Constant>
        </Annotation>
    </EntityAnnotation>
    <EntityAnnotation>
        <OWLClass URI="&go;GO_0000334"/>
        <Annotation annotationURI="&go;xref_analog">
            <Constant>Reactome:23302</Constant>
        </Annotation>
    </EntityAnnotation>
    <EntityAnnotation>
        <OWLClass URI="&go;GO_0000334"/>
        <Annotation annotationURI="&go;xref_analog">
            <Constant
                >UM-BBD_enzymeID:e0633</Constant>
        </Annotation>
    </EntityAnnotation>
    <EntityAnnotation>
        <OWLClass URI="&go;GO_0000334"/>
        <Annotation annotationURI="&rdfs;label">
            <Constant
                >3-hydroxyanthranilate 3,4-dioxygenase activity</Constant>
        </Annotation>
    </EntityAnnotation>
    <SubClassOf>
        <OWLClass URI="&go;GO_0000387"/>
        <OWLClass URI="&go;GO_0022613"/>
    </SubClassOf>
    <EntityAnnotation>
        <OWLClass URI="&go;GO_0000387"/>
        <Annotation annotationURI="&go;def">
            <Constant
                >&quot;The formation and assembly from one or more snRNA and multiple protein components of a ribonucleoprotein complex that in involved in formation of the spliceosome.&quot; [GOC:krc, ISBN:0879695897]</Constant>
        </Annotation>
    </EntityAnnotation>
    <EntityAnnotation>
        <OWLClass URI="&go;GO_0000387"/>
        <Annotation annotationURI="&go;namespace">
            <Constant
                >biological_process</Constant>
        </Annotation>
    </EntityAnnotation>
    <EntityAnnotation>
        <OWLClass URI="&go;GO_0000387"/>
        <Annotation annotationURI="&rdfs;label">
            <Constant
                >spliceosomal snRNP biogenesis</Constant>
        </Annotation>
    </EntityAnnotation>
    <SubClassOf>
        <OWLClass URI="&go;GO_0000421"/>
        <OWLClass URI="&go;GO_0005774"/>
    </SubClassOf>
    <SubClassOf>
        <OWLClass URI="&go;GO_0000421"/>
        <ObjectSomeValuesFrom>
            <ObjectProperty URI="&go;part_of"/>
            <OWLClass URI="&go;GO_0005776"/>
        </ObjectSomeValuesFrom>
    </SubClassOf>
    <EntityAnnotation>
        <OWLClass URI="&go;GO_0000421"/>
        <Annotation annotationURI="&go;def">
            <Constant
                >&quot;The lipid bilayer surrounding an autophagic vacuole, a double-membrane-bounded vesicle in which endogenous cellular material is sequestered.&quot; [GOC:isa_complete]</Constant>
        </Annotation>
    </EntityAnnotation>
    <EntityAnnotation>
        <OWLClass URI="&go;GO_0000421"/>
        <Annotation annotationURI="&go;exact_synonym">
            <Constant
                >&quot;autophagosome membrane&quot; []</Constant>
        </Annotation>
    </EntityAnnotation>
    <EntityAnnotation>
        <OWLClass URI="&go;GO_0000421"/>
        <Annotation annotationURI="&go;namespace">
            <Constant
                >cellular_component</Constant>
        </Annotation>
    </EntityAnnotation>
    <EntityAnnotation>
        <OWLClass URI="&go;GO_0000421"/>
        <Annotation annotationURI="&rdfs;label">
            <Constant
                >autophagic vacuole membrane</Constant>
        </Annotation>
    </EntityAnnotation>
    <SubClassOf>
        <OWLClass URI="&go;GO_0000428"/>
        <OWLClass URI="&go;GO_0030880"/>
    </SubClassOf>
    <EntityAnnotation>
        <OWLClass URI="&go;GO_0000428"/>
        <Annotation annotationURI="&go;def">
            <Constant
                >&quot;A protein complex that possesses DNA-directed RNA polymerase activity.&quot; [GOC:krc]</Constant>
        </Annotation>
    </EntityAnnotation>
    <EntityAnnotation>
        <OWLClass URI="&go;GO_0000428"/>
        <Annotation annotationURI="&go;namespace">
            <Constant
                >cellular_component</Constant>
        </Annotation>
    </EntityAnnotation>
    <EntityAnnotation>
        <OWLClass URI="&go;GO_0000428"/>
        <Annotation annotationURI="&rdfs;label">
            <Constant
                >DNA-directed RNA polymerase complex</Constant>
        </Annotation>
    </EntityAnnotation>
    <SubClassOf>
        <OWLClass URI="&go;GO_0000439"/>
        <OWLClass URI="&go;GO_0043234"/>
    </SubClassOf>
    <SubClassOf>
        <OWLClass URI="&go;GO_0000439"/>
        <ObjectSomeValuesFrom>
            <ObjectProperty URI="&go;part_of"/>
            <OWLClass URI="&go;GO_0000441"/>
        </ObjectSomeValuesFrom>
    </SubClassOf>
    <EntityAnnotation>
        <OWLClass URI="&go;GO_0000439"/>
        <Annotation annotationURI="&go;def">
            <Constant
                >&quot;A complex that contains kinase activity directed towards the C-terminal Domain (CTD) of the largest subunit of RNA polymerase II and is essential for initiation at RNA polymerase II promoters in vitro. In S. cerevisiae, it is composed of the 5-subunit core (Rad3p, Tfb1p, Tfb2p, Ssl1p and Tfb4p), Ssl2p, and TFIIK (Kin28p, Ccl1p, and Tfb3p). All of the subunits have equivalents in humans: the 5 subunit core is composed of XPD, p62, p55, p44, p34; the equivalent of the TFIIK subcomplex is composed of MO15, Mat1, and a cyclin; the human equivalent of Ssl2p is XPB.&quot; [GOC:krc, PMID:14500720, PMID:7813015]</Constant>
        </Annotation>
    </EntityAnnotation>
    <EntityAnnotation>
        <OWLClass URI="&go;GO_0000439"/>
        <Annotation annotationURI="&go;namespace">
            <Constant
                >cellular_component</Constant>
        </Annotation>
    </EntityAnnotation>
    <EntityAnnotation>
        <OWLClass URI="&go;GO_0000439"/>
        <Annotation annotationURI="&rdfs;label">
            <Constant
                >core TFIIH complex</Constant>
        </Annotation>
    </EntityAnnotation>
    <SubClassOf>
        <OWLClass URI="&go;GO_0000441"/>
        <OWLClass URI="&go;GO_0043234"/>
    </SubClassOf>
    <EntityAnnotation>
        <OWLClass URI="&go;GO_0000441"/>
        <Annotation annotationURI="&go;def">
            <Constant
                >&quot;A complex which is part of both the general transcription factor TFIIH and the nucleotide-excision repair factor 3 complex. It is composed of the tightly associated 5 subunit core TFIIH subcomplex plus one additional, more loosely associated subunit. The subunits are well conserved from yeast to humans. In S. cerevisiae, the 5-subunit core is composed of Rad3, Tfb1, Tfb2, Ssl1, Tfb4 and the loosely associated subunit is Ssl2p (also called Rad25). In humans, the 5 subunit core is composed of XPD, p62, p55, p44, p34 and the loosely associated subunit is XPB.&quot; [GOC:krc, PMID:14500720, PMID:7813015]</Constant>
        </Annotation>
    </EntityAnnotation>
    <EntityAnnotation>
        <OWLClass URI="&go;GO_0000441"/>
        <Annotation annotationURI="&go;namespace">
            <Constant
                >cellular_component</Constant>
        </Annotation>
    </EntityAnnotation>
    <EntityAnnotation>
        <OWLClass URI="&go;GO_0000441"/>
        <Annotation annotationURI="&go;subset">
            <Constant>goslim_pir</Constant>
        </Annotation>
    </EntityAnnotation>
    <EntityAnnotation>
        <OWLClass URI="&go;GO_0000441"/>
        <Annotation annotationURI="&rdfs;label">
            <Constant
                >SSL2-core TFIIH complex</Constant>
        </Annotation>
    </EntityAnnotation>
    <SubClassOf>
        <OWLClass URI="&go;GO_0000444"/>
        <OWLClass URI="&go;GO_0043234"/>
    </SubClassOf>
    <SubClassOf>
        <OWLClass URI="&go;GO_0000444"/>
        <OWLClass URI="&go;GO_0044427"/>
    </SubClassOf>
    <SubClassOf>
        <OWLClass URI="&go;GO_0000444"/>
        <ObjectSomeValuesFrom>
            <ObjectProperty URI="&go;part_of"/>
            <OWLClass URI="&go;GO_0000777"/>
        </ObjectSomeValuesFrom>
    </SubClassOf>
    <EntityAnnotation>
        <OWLClass URI="&go;GO_0000444"/>
        <Annotation annotationURI="&go;def">
            <Constant
                >&quot;A multiprotein kinetochore subcomplex that binds to centromeric chromatin and forms part of the inner kinetochore. It helps to recruit outer kinetochore subunits that will bind to microtubules. In humans, it consists of MIS12, DSN1, NSL1 and PMF1.&quot; [GOC:krc, PMID:14633972, PMID:16585270]</Constant>
        </Annotation>
    </EntityAnnotation>
    <EntityAnnotation>
        <OWLClass URI="&go;GO_0000444"/>
        <Annotation annotationURI="&go;namespace">
            <Constant
                >cellular_component</Constant>
        </Annotation>
    </EntityAnnotation>
    <EntityAnnotation>
        <OWLClass URI="&go;GO_0000444"/>
        <Annotation annotationURI="&go;narrow_synonym">
            <Constant
                >&quot;Mis12 complex&quot; []</Constant>
        </Annotation>
    </EntityAnnotation>
    <EntityAnnotation>
        <OWLClass URI="&go;GO_0000444"/>
        <Annotation annotationURI="&rdfs;label">
            <Constant
                >MIS12/MIND type complex</Constant>
        </Annotation>
    </EntityAnnotation>
    <SubClassOf>
        <OWLClass URI="&go;GO_0000496"/>
        <OWLClass URI="&go;GO_0003676"/>
    </SubClassOf>
    <EntityAnnotation>
        <OWLClass URI="&go;GO_0000496"/>
        <Annotation annotationURI="&go;comment">
            <Constant
                >Note that with respect to annotation, &quot;base pairing&quot; and its child terms are intended to be used to annotate the activity of gene products composed of nucleic acid, presumably RNA, to interact with other nucleic acid molecules via base pairing. Internal base pairing with itself is considered part of the secondary structure of the molecule and is not within the scope of GO function.</Constant>
        </Annotation>
    </EntityAnnotation>
    <EntityAnnotation>
        <OWLClass URI="&go;GO_0000496"/>
        <Annotation annotationURI="&go;def">
            <Constant
                >&quot;Interacting selectively with nucleic acid via hydrogen bonds between the bases of a gene product molecule and the bases of a target nucleic acid molecule.&quot; [GOC:krc]</Constant>
        </Annotation>
    </EntityAnnotation>
    <EntityAnnotation>
        <OWLClass URI="&go;GO_0000496"/>
        <Annotation annotationURI="&go;namespace">
            <Constant
                >molecular_function</Constant>
        </Annotation>
    </EntityAnnotation>
    <EntityAnnotation>
        <OWLClass URI="&go;GO_0000496"/>
        <Annotation annotationURI="&go;xref_analog">
            <Constant
                >Wikipedia:Base_pair</Constant>
        </Annotation>
    </EntityAnnotation>
    <EntityAnnotation>
        <OWLClass URI="&go;GO_0000496"/>
        <Annotation annotationURI="&rdfs;label">
            <Constant>base pairing</Constant>
        </Annotation>
    </EntityAnnotation>
    <SubClassOf>
        <OWLClass URI="&go;GO_0000502"/>
        <OWLClass URI="&go;GO_0043234"/>
    </SubClassOf>
    <SubClassOf>
        <OWLClass URI="&go;GO_0000502"/>
        <OWLClass URI="&go;GO_0044424"/>
    </SubClassOf>
    <EntityAnnotation>
        <OWLClass URI="&go;GO_0000502"/>
        <Annotation annotationURI="&go;def">
            <Constant
                >&quot;A large multisubunit complex which catalyzes protein degradation. This complex consists of the barrel shaped proteasome core complex and one or two associated proteins or complexes that act in regulating entry into or exit from the core.&quot; [GOC:rb]</Constant>
        </Annotation>
    </EntityAnnotation>
    <EntityAnnotation>
        <OWLClass URI="&go;GO_0000502"/>
        <Annotation annotationURI="&go;exact_synonym">
            <Constant
                >&quot;proteasome complex (sensu Eukaryota)&quot; []</Constant>
        </Annotation>
    </EntityAnnotation>
    <EntityAnnotation>
        <OWLClass URI="&go;GO_0000502"/>
        <Annotation annotationURI="&go;namespace">
            <Constant
                >cellular_component</Constant>
        </Annotation>
    </EntityAnnotation>
    <EntityAnnotation>
        <OWLClass URI="&go;GO_0000502"/>
        <Annotation annotationURI="&go;narrow_synonym">
            <Constant
                >&quot;26S proteasome&quot; []</Constant>
        </Annotation>
    </EntityAnnotation>
    <EntityAnnotation>
        <OWLClass URI="&go;GO_0000502"/>
        <Annotation annotationURI="&go;subset">
            <Constant>goslim_pir</Constant>
        </Annotation>
    </EntityAnnotation>
    <EntityAnnotation>
        <OWLClass URI="&go;GO_0000502"/>
        <Annotation annotationURI="&rdfs;label">
            <Constant
                >proteasome complex</Constant>
        </Annotation>
    </EntityAnnotation>
    <SubClassOf>
        <OWLClass URI="&go;GO_0000506"/>
        <OWLClass URI="&go;GO_0043234"/>
    </SubClassOf>
    <SubClassOf>
        <OWLClass URI="&go;GO_0000506"/>
        <OWLClass URI="&go;GO_0044432"/>
    </SubClassOf>
    <EntityAnnotation>
        <OWLClass URI="&go;GO_0000506"/>
        <Annotation annotationURI="&go;def">
            <Constant
                >&quot;An enzyme complex that catalyzes the transfer of GlcNAc from UDP-GlcNAc to an acceptor phosphatidylinositol, the first step in the production of GPI anchors for cell surface proteins. The complex contains PIG-A, PIG-C, PIG-H, PIG-Q, PIG-P, and DPM2 in human, and Eri1p, Gpi1p, Gpi2p, Gpi15p, Gpi19p, and Spt14p in budding yeast.&quot; [GOC:kp, GOC:rb, PMID:10944123, PMID:15163411]</Constant>
        </Annotation>
    </EntityAnnotation>
    <EntityAnnotation>
        <OWLClass URI="&go;GO_0000506"/>
        <Annotation annotationURI="&go;exact_synonym">
            <Constant
                >&quot;GPI-GlcNAc transferase complex&quot; []</Constant>
        </Annotation>
    </EntityAnnotation>
    <EntityAnnotation>
        <OWLClass URI="&go;GO_0000506"/>
        <Annotation annotationURI="&go;exact_synonym">
            <Constant
                >&quot;GPI-GnT complex&quot; []</Constant>
        </Annotation>
    </EntityAnnotation>
    <EntityAnnotation>
        <OWLClass URI="&go;GO_0000506"/>
        <Annotation annotationURI="&go;exact_synonym">
            <Constant
                >&quot;GPI-N-acetylglucosaminyltransferase complex&quot; []</Constant>
        </Annotation>
    </EntityAnnotation>
    <EntityAnnotation>
        <OWLClass URI="&go;GO_0000506"/>
        <Annotation annotationURI="&go;namespace">
            <Constant
                >cellular_component</Constant>
        </Annotation>
    </EntityAnnotation>
    <EntityAnnotation>
        <OWLClass URI="&go;GO_0000506"/>
        <Annotation annotationURI="&rdfs;label">
            <Constant
                >glycosylphosphatidylinositol-N-acetylglucosaminyltransferase (GPI-GnT) complex</Constant>
        </Annotation>
    </EntityAnnotation>
    <SubClassOf>
        <OWLClass URI="&go;GO_0000717"/>
        <OWLClass URI="&go;GO_0032508"/>
    </SubClassOf>
    <SubClassOf>
        <OWLClass URI="&go;GO_0000717"/>
        <ObjectSomeValuesFrom>
            <ObjectProperty URI="&go;part_of"/>
            <OWLClass URI="&go;GO_0006289"/>
        </ObjectSomeValuesFrom>
    </SubClassOf>
    <EntityAnnotation>
        <OWLClass URI="&go;GO_0000717"/>
        <Annotation annotationURI="&go;def">
            <Constant
                >&quot;The unwinding, or local denaturation, of the DNA duplex to create a bubble around the site of the DNA damage.&quot; [GOC:elh, PMID:10197977]</Constant>
        </Annotation>
    </EntityAnnotation>
    <EntityAnnotation>
        <OWLClass URI="&go;GO_0000717"/>
        <Annotation annotationURI="&go;namespace">
            <Constant
                >biological_process</Constant>
        </Annotation>
    </EntityAnnotation>
    <EntityAnnotation>
        <OWLClass URI="&go;GO_0000717"/>
        <Annotation annotationURI="&go;subset">
            <Constant>gosubset_prok</Constant>
        </Annotation>
    </EntityAnnotation>
    <EntityAnnotation>
        <OWLClass URI="&go;GO_0000717"/>
        <Annotation annotationURI="&go;xref_analog">
            <Constant>Reactome:208565</Constant>
        </Annotation>
    </EntityAnnotation>
    <EntityAnnotation>
        <OWLClass URI="&go;GO_0000717"/>
        <Annotation annotationURI="&go;xref_analog">
            <Constant>Reactome:218172</Constant>
        </Annotation>
    </EntityAnnotation>
    <EntityAnnotation>
        <OWLClass URI="&go;GO_0000717"/>
        <Annotation annotationURI="&go;xref_analog">
            <Constant>Reactome:235389</Constant>
        </Annotation>
    </EntityAnnotation>
    <EntityAnnotation>
        <OWLClass URI="&go;GO_0000717"/>
        <Annotation annotationURI="&go;xref_analog">
            <Constant>Reactome:242666</Constant>
        </Annotation>
    </EntityAnnotation>
    <EntityAnnotation>
        <OWLClass URI="&go;GO_0000717"/>
        <Annotation annotationURI="&go;xref_analog">
            <Constant>Reactome:247842</Constant>
        </Annotation>
    </EntityAnnotation>
    <EntityAnnotation>
        <OWLClass URI="&go;GO_0000717"/>
        <Annotation annotationURI="&go;xref_analog">
            <Constant>Reactome:251415</Constant>
        </Annotation>
    </EntityAnnotation>
    <EntityAnnotation>
        <OWLClass URI="&go;GO_0000717"/>
        <Annotation annotationURI="&go;xref_analog">
            <Constant>Reactome:254509</Constant>
        </Annotation>
    </EntityAnnotation>
    <EntityAnnotation>
        <OWLClass URI="&go;GO_0000717"/>
        <Annotation annotationURI="&go;xref_analog">
            <Constant>Reactome:257677</Constant>
        </Annotation>
    </EntityAnnotation>
    <EntityAnnotation>
        <OWLClass URI="&go;GO_0000717"/>
        <Annotation annotationURI="&go;xref_analog">
            <Constant>Reactome:261330</Constant>
        </Annotation>
    </EntityAnnotation>
    <EntityAnnotation>
        <OWLClass URI="&go;GO_0000717"/>
        <Annotation annotationURI="&go;xref_analog">
            <Constant>Reactome:272410</Constant>
        </Annotation>
    </EntityAnnotation>
    <EntityAnnotation>
        <OWLClass URI="&go;GO_0000717"/>
        <Annotation annotationURI="&go;xref_analog">
            <Constant>Reactome:278451</Constant>
        </Annotation>
    </EntityAnnotation>
    <EntityAnnotation>
        <OWLClass URI="&go;GO_0000717"/>
        <Annotation annotationURI="&go;xref_analog">
            <Constant>Reactome:73934</Constant>
        </Annotation>
    </EntityAnnotation>
    <EntityAnnotation>
        <OWLClass URI="&go;GO_0000717"/>
        <Annotation annotationURI="&rdfs;label">
            <Constant
                >nucleotide-excision repair, DNA duplex unwinding</Constant>
        </Annotation>
    </EntityAnnotation>
    <SubClassOf>
        <OWLClass URI="&go;GO_0000718"/>
        <OWLClass URI="&go;GO_0006308"/>
    </SubClassOf>
    <SubClassOf>
        <OWLClass URI="&go;GO_0000718"/>
        <ObjectSomeValuesFrom>
            <ObjectProperty URI="&go;part_of"/>
            <OWLClass URI="&go;GO_0006289"/>
        </ObjectSomeValuesFrom>
    </SubClassOf>
    <EntityAnnotation>
        <OWLClass URI="&go;GO_0000718"/>
        <Annotation annotationURI="&go;def">
            <Constant
                >&quot;The removal of the oligonucleotide that contains the DNA damage. The oligonucleotide is formed by dual incisions that flank the site of DNA damage.&quot; [GOC:elh, PMID:10197977]</Constant>
        </Annotation>
    </EntityAnnotation>
    <EntityAnnotation>
        <OWLClass URI="&go;GO_0000718"/>
        <Annotation annotationURI="&go;namespace">
            <Constant
                >biological_process</Constant>
        </Annotation>
    </EntityAnnotation>
    <EntityAnnotation>
        <OWLClass URI="&go;GO_0000718"/>
        <Annotation annotationURI="&go;subset">
            <Constant>gosubset_prok</Constant>
        </Annotation>
    </EntityAnnotation>
    <EntityAnnotation>
        <OWLClass URI="&go;GO_0000718"/>
        <Annotation annotationURI="&go;xref_analog">
            <Constant>Reactome:211584</Constant>
        </Annotation>
    </EntityAnnotation>
    <EntityAnnotation>
        <OWLClass URI="&go;GO_0000718"/>
        <Annotation annotationURI="&go;xref_analog">
            <Constant>Reactome:221360</Constant>
        </Annotation>
    </EntityAnnotation>
    <EntityAnnotation>
        <OWLClass URI="&go;GO_0000718"/>
        <Annotation annotationURI="&go;xref_analog">
            <Constant>Reactome:238017</Constant>
        </Annotation>
    </EntityAnnotation>
    <EntityAnnotation>
        <OWLClass URI="&go;GO_0000718"/>
        <Annotation annotationURI="&go;xref_analog">
            <Constant>Reactome:244631</Constant>
        </Annotation>
    </EntityAnnotation>
    <EntityAnnotation>
        <OWLClass URI="&go;GO_0000718"/>
        <Annotation annotationURI="&go;xref_analog">
            <Constant>Reactome:249570</Constant>
        </Annotation>
    </EntityAnnotation>
    <EntityAnnotation>
        <OWLClass URI="&go;GO_0000718"/>
        <Annotation annotationURI="&go;xref_analog">
            <Constant>Reactome:252375</Constant>
        </Annotation>
    </EntityAnnotation>
    <EntityAnnotation>
        <OWLClass URI="&go;GO_0000718"/>
        <Annotation annotationURI="&go;xref_analog">
            <Constant>Reactome:255531</Constant>
        </Annotation>
    </EntityAnnotation>
    <EntityAnnotation>
        <OWLClass URI="&go;GO_0000718"/>
        <Annotation annotationURI="&go;xref_analog">
            <Constant>Reactome:258905</Constant>
        </Annotation>
    </EntityAnnotation>
    <EntityAnnotation>
        <OWLClass URI="&go;GO_0000718"/>
        <Annotation annotationURI="&go;xref_analog">
            <Constant>Reactome:262280</Constant>
        </Annotation>
    </EntityAnnotation>
    <EntityAnnotation>
        <OWLClass URI="&go;GO_0000718"/>
        <Annotation annotationURI="&go;xref_analog">
            <Constant>Reactome:273941</Constant>
        </Annotation>
    </EntityAnnotation>
    <EntityAnnotation>
        <OWLClass URI="&go;GO_0000718"/>
        <Annotation annotationURI="&go;xref_analog">
            <Constant>Reactome:280420</Constant>
        </Annotation>
    </EntityAnnotation>
    <EntityAnnotation>
        <OWLClass URI="&go;GO_0000718"/>
        <Annotation annotationURI="&go;xref_analog">
            <Constant>Reactome:73941</Constant>
        </Annotation>
    </EntityAnnotation>
    <EntityAnnotation>
        <OWLClass URI="&go;GO_0000718"/>
        <Annotation annotationURI="&rdfs;label">
            <Constant
                >nucleotide-excision repair, DNA damage removal</Constant>
        </Annotation>
    </EntityAnnotation>
    <SubClassOf>
        <OWLClass URI="&go;GO_0000720"/>
        <OWLClass URI="&go;GO_0006289"/>
    </SubClassOf>
    <SubClassOf>
        <OWLClass URI="&go;GO_0000720"/>
        <OWLClass URI="&go;GO_0006290"/>
    </SubClassOf>
    <EntityAnnotation>
        <OWLClass URI="&go;GO_0000720"/>
        <Annotation annotationURI="&go;def">
            <Constant
                >&quot;The repair of UV-induced T-T, C-T, and C-C dimers by the recognition and removal of the damaged DNA strand from the DNA helix as an oligonucleotide. The small gap left in the DNA helix is filled in by the sequential action of DNA polymerase and DNA ligase.&quot; [GOC:elh]</Constant>
        </Annotation>
    </EntityAnnotation>
    <EntityAnnotation>
        <OWLClass URI="&go;GO_0000720"/>
        <Annotation annotationURI="&go;namespace">
            <Constant
                >biological_process</Constant>
        </Annotation>
    </EntityAnnotation>
    <EntityAnnotation>
        <OWLClass URI="&go;GO_0000720"/>
        <Annotation annotationURI="&go;subset">
            <Constant>gosubset_prok</Constant>
        </Annotation>
    </EntityAnnotation>
    <EntityAnnotation>
        <OWLClass URI="&go;GO_0000720"/>
        <Annotation annotationURI="&rdfs;label">
            <Constant
                >pyrimidine dimer repair via nucleotide-excision repair</Constant>
        </Annotation>
    </EntityAnnotation>
    <SubClassOf>
        <OWLClass URI="&go;GO_0000724"/>
        <OWLClass URI="&go;GO_0000725"/>
    </SubClassOf>
    <SubClassOf>
        <OWLClass URI="&go;GO_0000724"/>
        <OWLClass URI="&go;GO_0006302"/>
    </SubClassOf>
    <EntityAnnotation>
        <OWLClass URI="&go;GO_0000724"/>
        <Annotation annotationURI="&go;def">
            <Constant
                >&quot;The error-free repair of a double-strand break in DNA in which the broken DNA molecule is repaired using homologous sequences. A strand in the broken DNA searches for a homologous region in an intact chromosome to serve as the template for DNA synthesis. The restoration of two intact DNA molecules results in the exchange, reciprocal or nonreciprocal, of genetic material between the intact DNA molecule and the broken DNA molecule.&quot; [GOC:elh, PMID:10357855]</Constant>
        </Annotation>
    </EntityAnnotation>
    <EntityAnnotation>
        <OWLClass URI="&go;GO_0000724"/>
        <Annotation annotationURI="&go;exact_synonym">
            <Constant>&quot;HRR&quot; []</Constant>
        </Annotation>
    </EntityAnnotation>
    <EntityAnnotation>
        <OWLClass URI="&go;GO_0000724"/>
        <Annotation annotationURI="&go;exact_synonym">
            <Constant
                >&quot;Rad51-dependent recombinational repair&quot; [GOC:mah]</Constant>
        </Annotation>
    </EntityAnnotation>
    <EntityAnnotation>
        <OWLClass URI="&go;GO_0000724"/>
        <Annotation annotationURI="&go;exact_synonym">
            <Constant
                >&quot;Rhp51-dependent recombinational repair&quot; []</Constant>
        </Annotation>
    </EntityAnnotation>
    <EntityAnnotation>
        <OWLClass URI="&go;GO_0000724"/>
        <Annotation annotationURI="&go;exact_synonym">
            <Constant
                >&quot;homologous recombinational repair&quot; []</Constant>
        </Annotation>
    </EntityAnnotation>
    <EntityAnnotation>
        <OWLClass URI="&go;GO_0000724"/>
        <Annotation annotationURI="&go;namespace">
            <Constant
                >biological_process</Constant>
        </Annotation>
    </EntityAnnotation>
    <EntityAnnotation>
        <OWLClass URI="&go;GO_0000724"/>
        <Annotation annotationURI="&go;subset">
            <Constant>gosubset_prok</Constant>
        </Annotation>
    </EntityAnnotation>
    <EntityAnnotation>
        <OWLClass URI="&go;GO_0000724"/>
        <Annotation annotationURI="&go;xref_analog">
            <Constant>Reactome:212096</Constant>
        </Annotation>
    </EntityAnnotation>
    <EntityAnnotation>
        <OWLClass URI="&go;GO_0000724"/>
        <Annotation annotationURI="&go;xref_analog">
            <Constant>Reactome:221855</Constant>
        </Annotation>
    </EntityAnnotation>
    <EntityAnnotation>
        <OWLClass URI="&go;GO_0000724"/>
        <Annotation annotationURI="&go;xref_analog">
            <Constant>Reactome:230426</Constant>
        </Annotation>
    </EntityAnnotation>
    <EntityAnnotation>
        <OWLClass URI="&go;GO_0000724"/>
        <Annotation annotationURI="&go;xref_analog">
            <Constant>Reactome:238484</Constant>
        </Annotation>
    </EntityAnnotation>
    <EntityAnnotation>
        <OWLClass URI="&go;GO_0000724"/>
        <Annotation annotationURI="&go;xref_analog">
            <Constant>Reactome:245027</Constant>
        </Annotation>
    </EntityAnnotation>
    <EntityAnnotation>
        <OWLClass URI="&go;GO_0000724"/>
        <Annotation annotationURI="&go;xref_analog">
            <Constant>Reactome:249917</Constant>
        </Annotation>
    </EntityAnnotation>
    <EntityAnnotation>
        <OWLClass URI="&go;GO_0000724"/>
        <Annotation annotationURI="&go;xref_analog">
            <Constant>Reactome:252628</Constant>
        </Annotation>
    </EntityAnnotation>
    <EntityAnnotation>
        <OWLClass URI="&go;GO_0000724"/>
        <Annotation annotationURI="&go;xref_analog">
            <Constant>Reactome:255811</Constant>
        </Annotation>
    </EntityAnnotation>
    <EntityAnnotation>
        <OWLClass URI="&go;GO_0000724"/>
        <Annotation annotationURI="&go;xref_analog">
            <Constant>Reactome:259208</Constant>
        </Annotation>
    </EntityAnnotation>
    <EntityAnnotation>
        <OWLClass URI="&go;GO_0000724"/>
        <Annotation annotationURI="&go;xref_analog">
            <Constant>Reactome:262566</Constant>
        </Annotation>
    </EntityAnnotation>
    <EntityAnnotation>
        <OWLClass URI="&go;GO_0000724"/>
        <Annotation annotationURI="&go;xref_analog">
            <Constant>Reactome:265387</Constant>
        </Annotation>
    </EntityAnnotation>
    <EntityAnnotation>
        <OWLClass URI="&go;GO_0000724"/>
        <Annotation annotationURI="&go;xref_analog">
            <Constant>Reactome:268519</Constant>
        </Annotation>
    </EntityAnnotation>
    <EntityAnnotation>
        <OWLClass URI="&go;GO_0000724"/>
        <Annotation annotationURI="&go;xref_analog">
            <Constant>Reactome:274245</Constant>
        </Annotation>
    </EntityAnnotation>
    <EntityAnnotation>
        <OWLClass URI="&go;GO_0000724"/>
        <Annotation annotationURI="&go;xref_analog">
            <Constant>Reactome:280711</Constant>
        </Annotation>
    </EntityAnnotation>
    <EntityAnnotation>
        <OWLClass URI="&go;GO_0000724"/>
        <Annotation annotationURI="&go;xref_analog">
            <Constant>Reactome:282918</Constant>
        </Annotation>
    </EntityAnnotation>
    <EntityAnnotation>
        <OWLClass URI="&go;GO_0000724"/>
        <Annotation annotationURI="&go;xref_analog">
            <Constant>Reactome:286734</Constant>
        </Annotation>
    </EntityAnnotation>
    <EntityAnnotation>
        <OWLClass URI="&go;GO_0000724"/>
        <Annotation annotationURI="&go;xref_analog">
            <Constant>Reactome:288398</Constant>
        </Annotation>
    </EntityAnnotation>
    <EntityAnnotation>
        <OWLClass URI="&go;GO_0000724"/>
        <Annotation annotationURI="&go;xref_analog">
            <Constant>Reactome:289894</Constant>
        </Annotation>
    </EntityAnnotation>
    <EntityAnnotation>
        <OWLClass URI="&go;GO_0000724"/>
        <Annotation annotationURI="&go;xref_analog">
            <Constant>Reactome:290425</Constant>
        </Annotation>
    </EntityAnnotation>
    <EntityAnnotation>
        <OWLClass URI="&go;GO_0000724"/>
        <Annotation annotationURI="&go;xref_analog">
            <Constant>Reactome:73888</Constant>
        </Annotation>
    </EntityAnnotation>
    <EntityAnnotation>
        <OWLClass URI="&go;GO_0000724"/>
        <Annotation annotationURI="&rdfs;label">
            <Constant
                >double-strand break repair via homologous recombination</Constant>
        </Annotation>
    </EntityAnnotation>
    <SubClassOf>
        <OWLClass URI="&go;GO_0000725"/>
        <OWLClass URI="&go;GO_0006281"/>
    </SubClassOf>
    <SubClassOf>
        <OWLClass URI="&go;GO_0000725"/>
        <OWLClass URI="&go;GO_0006310"/>
    </SubClassOf>
    <EntityAnnotation>
        <OWLClass URI="&go;GO_0000725"/>
        <Annotation annotationURI="&go;def">
            <Constant
                >&quot;The repair of damaged DNA that involves the exchange, reciprocal or nonreciprocal, of genetic material between the broken DNA molecule and a homologous region of DNA.&quot; [GOC:elh]</Constant>
        </Annotation>
    </EntityAnnotation>
    <EntityAnnotation>
        <OWLClass URI="&go;GO_0000725"/>
        <Annotation annotationURI="&go;namespace">
            <Constant
                >biological_process</Constant>
        </Annotation>
    </EntityAnnotation>
    <EntityAnnotation>
        <OWLClass URI="&go;GO_0000725"/>
        <Annotation annotationURI="&go;subset">
            <Constant>gosubset_prok</Constant>
        </Annotation>
    </EntityAnnotation>
    <EntityAnnotation>
        <OWLClass URI="&go;GO_0000725"/>
        <Annotation annotationURI="&go;xref_analog">
            <Constant
                >Wikipedia:Recombinational_repair</Constant>
        </Annotation>
    </EntityAnnotation>
    <EntityAnnotation>
        <OWLClass URI="&go;GO_0000725"/>
        <Annotation annotationURI="&rdfs;label">
            <Constant
                >recombinational repair</Constant>
        </Annotation>
    </EntityAnnotation>
    <SubClassOf>
        <OWLClass URI="&go;GO_0000726"/>
        <OWLClass URI="&go;GO_0006281"/>
    </SubClassOf>
    <EntityAnnotation>
        <OWLClass URI="&go;GO_0000726"/>
        <Annotation annotationURI="&go;def">
            <Constant
                >&quot;The repair of damaged DNA that does not require the exchange of genetic material between the broken DNA molecule and a homologous region of DNA.&quot; [GOC:elh]</Constant>
        </Annotation>
    </EntityAnnotation>
    <EntityAnnotation>
        <OWLClass URI="&go;GO_0000726"/>
        <Annotation annotationURI="&go;namespace">
            <Constant
                >biological_process</Constant>
        </Annotation>
    </EntityAnnotation>
    <EntityAnnotation>
        <OWLClass URI="&go;GO_0000726"/>
        <Annotation annotationURI="&go;subset">
            <Constant>gosubset_prok</Constant>
        </Annotation>
    </EntityAnnotation>
    <EntityAnnotation>
        <OWLClass URI="&go;GO_0000726"/>
        <Annotation annotationURI="&rdfs;label">
            <Constant
                >non-recombinational repair</Constant>
        </Annotation>
    </EntityAnnotation>
    <SubClassOf>
        <OWLClass URI="&go;GO_0000729"/>
        <OWLClass URI="&go;GO_0000738"/>
    </SubClassOf>
    <SubClassOf>
        <OWLClass URI="&go;GO_0000729"/>
        <ObjectSomeValuesFrom>
            <ObjectProperty URI="&go;part_of"/>
            <OWLClass URI="&go;GO_0006302"/>
        </ObjectSomeValuesFrom>
    </SubClassOf>
    <EntityAnnotation>
        <OWLClass URI="&go;GO_0000729"/>
        <Annotation annotationURI="&go;def">
            <Constant
                >&quot;The 5&#39; to 3&#39; exonucleolytic resection of the DNA at the site of the break to form a 3&#39; single-strand DNA overhang.&quot; [PMID:10357855]</Constant>
        </Annotation>
    </EntityAnnotation>
    <EntityAnnotation>
        <OWLClass URI="&go;GO_0000729"/>
        <Annotation annotationURI="&go;namespace">
            <Constant
                >biological_process</Constant>
        </Annotation>
    </EntityAnnotation>
    <EntityAnnotation>
        <OWLClass URI="&go;GO_0000729"/>
        <Annotation annotationURI="&go;xref_analog">
            <Constant>Reactome:83897</Constant>
        </Annotation>
    </EntityAnnotation>
    <EntityAnnotation>
        <OWLClass URI="&go;GO_0000729"/>
        <Annotation annotationURI="&rdfs;label">
            <Constant
                >DNA double-strand break processing</Constant>
        </Annotation>
    </EntityAnnotation>
    <SubClassOf>
        <OWLClass URI="&go;GO_0000731"/>
        <OWLClass URI="&go;GO_0006260"/>
    </SubClassOf>
    <SubClassOf>
        <OWLClass URI="&go;GO_0000731"/>
        <ObjectSomeValuesFrom>
            <ObjectProperty URI="&go;part_of"/>
            <OWLClass URI="&go;GO_0006281"/>
        </ObjectSomeValuesFrom>
    </SubClassOf>
    <EntityAnnotation>
        <OWLClass URI="&go;GO_0000731"/>
        <Annotation annotationURI="&go;broad_synonym">
            <Constant
                >&quot;DNA repair synthesis&quot; []</Constant>
        </Annotation>
    </EntityAnnotation>
    <EntityAnnotation>
        <OWLClass URI="&go;GO_0000731"/>
        <Annotation annotationURI="&go;def">
            <Constant
                >&quot;Synthesis of DNA that proceeds from the broken 3&#39; single-strand DNA end uses the homologous intact duplex as the template.&quot; [PMID:10357855]</Constant>
        </Annotation>
    </EntityAnnotation>
    <EntityAnnotation>
        <OWLClass URI="&go;GO_0000731"/>
        <Annotation annotationURI="&go;namespace">
            <Constant
                >biological_process</Constant>
        </Annotation>
    </EntityAnnotation>
    <EntityAnnotation>
        <OWLClass URI="&go;GO_0000731"/>
        <Annotation annotationURI="&go;subset">
            <Constant>gosubset_prok</Constant>
        </Annotation>
    </EntityAnnotation>
    <EntityAnnotation>
        <OWLClass URI="&go;GO_0000731"/>
        <Annotation annotationURI="&go;xref_analog">
            <Constant>Reactome:76011</Constant>
        </Annotation>
    </EntityAnnotation>
    <EntityAnnotation>
        <OWLClass URI="&go;GO_0000731"/>
        <Annotation annotationURI="&rdfs;label">
            <Constant
                >DNA synthesis during DNA repair</Constant>
        </Annotation>
    </EntityAnnotation>
    <SubClassOf>
        <OWLClass URI="&go;GO_0000737"/>
        <OWLClass URI="&go;GO_0006308"/>
    </SubClassOf>
    <EntityAnnotation>
        <OWLClass URI="&go;GO_0000737"/>
        <Annotation annotationURI="&go;def">
            <Constant
                >&quot;The chemical reactions and pathways resulting in the breakdown of DNA, involving the hydrolysis of internal 3&#39;,5&#39;-phosphodiester bonds in one or two strands of deoxyribonucleotides.&quot; [GOC:elh, GOC:mah]</Constant>
        </Annotation>
    </EntityAnnotation>
    <EntityAnnotation>
        <OWLClass URI="&go;GO_0000737"/>
        <Annotation annotationURI="&go;exact_synonym">
            <Constant
                >&quot;DNA breakdown, endonucleolytic&quot; []</Constant>
        </Annotation>
    </EntityAnnotation>
    <EntityAnnotation>
        <OWLClass URI="&go;GO_0000737"/>
        <Annotation annotationURI="&go;exact_synonym">
            <Constant
                >&quot;DNA degradation, endonucleolytic&quot; []</Constant>
        </Annotation>
    </EntityAnnotation>
    <EntityAnnotation>
        <OWLClass URI="&go;GO_0000737"/>
        <Annotation annotationURI="&go;exact_synonym">
            <Constant
                >&quot;endonucleolytic degradation of DNA&quot; []</Constant>
        </Annotation>
    </EntityAnnotation>
    <EntityAnnotation>
        <OWLClass URI="&go;GO_0000737"/>
        <Annotation annotationURI="&go;namespace">
            <Constant
                >biological_process</Constant>
        </Annotation>
    </EntityAnnotation>
    <EntityAnnotation>
        <OWLClass URI="&go;GO_0000737"/>
        <Annotation annotationURI="&go;subset">
            <Constant>gosubset_prok</Constant>
        </Annotation>
    </EntityAnnotation>
    <EntityAnnotation>
        <OWLClass URI="&go;GO_0000737"/>
        <Annotation annotationURI="&rdfs;label">
            <Constant
                >DNA catabolic process, endonucleolytic</Constant>
        </Annotation>
    </EntityAnnotation>
    <SubClassOf>
        <OWLClass URI="&go;GO_0000738"/>
        <OWLClass URI="&go;GO_0006308"/>
    </SubClassOf>
    <EntityAnnotation>
        <OWLClass URI="&go;GO_0000738"/>
        <Annotation annotationURI="&go;def">
            <Constant
                >&quot;The chemical reactions and pathways resulting in the breakdown of DNA, involving the hydrolysis of terminal 3&#39;,5&#39;-phosphodiester bonds in one or two strands of deoxyribonucleotides.&quot; [GOC:elh, GOC:mah]</Constant>
        </Annotation>
    </EntityAnnotation>
    <EntityAnnotation>
        <OWLClass URI="&go;GO_0000738"/>
        <Annotation annotationURI="&go;exact_synonym">
            <Constant
                >&quot;DNA breakdown, exonucleolytic&quot; []</Constant>
        </Annotation>
    </EntityAnnotation>
    <EntityAnnotation>
        <OWLClass URI="&go;GO_0000738"/>
        <Annotation annotationURI="&go;exact_synonym">
            <Constant
                >&quot;DNA degradation, exonucleolytic&quot; []</Constant>
        </Annotation>
    </EntityAnnotation>
    <EntityAnnotation>
        <OWLClass URI="&go;GO_0000738"/>
        <Annotation annotationURI="&go;exact_synonym">
            <Constant
                >&quot;exonucleolytic degradation of DNA&quot; []</Constant>
        </Annotation>
    </EntityAnnotation>
    <EntityAnnotation>
        <OWLClass URI="&go;GO_0000738"/>
        <Annotation annotationURI="&go;namespace">
            <Constant
                >biological_process</Constant>
        </Annotation>
    </EntityAnnotation>
    <EntityAnnotation>
        <OWLClass URI="&go;GO_0000738"/>
        <Annotation annotationURI="&go;subset">
            <Constant>gosubset_prok</Constant>
        </Annotation>
    </EntityAnnotation>
    <EntityAnnotation>
        <OWLClass URI="&go;GO_0000738"/>
        <Annotation annotationURI="&rdfs;label">
            <Constant
                >DNA catabolic process, exonucleolytic</Constant>
        </Annotation>
    </EntityAnnotation>
    <SubClassOf>
        <OWLClass URI="&go;GO_0000768"/>
        <OWLClass URI="&go;GO_0006949"/>
    </SubClassOf>
    <SubClassOf>
        <OWLClass URI="&go;GO_0000768"/>
        <OWLClass URI="&go;GO_0045026"/>
    </SubClassOf>
    <EntityAnnotation>
        <OWLClass URI="&go;GO_0000768"/>
        <Annotation annotationURI="&go;broad_synonym">
            <Constant
                >&quot;cell fusion&quot; []</Constant>
        </Annotation>
    </EntityAnnotation>
    <EntityAnnotation>
        <OWLClass URI="&go;GO_0000768"/>
        <Annotation annotationURI="&go;def">
            <Constant
                >&quot;The formation of a syncytium, a mass of cytoplasm containing several nuclei enclosed within a single plasma membrane, by the fusion of the plasma membranes of two or more individual cells.&quot; [GOC:mtg_muscle, GOC:tb]</Constant>
        </Annotation>
    </EntityAnnotation>
    <EntityAnnotation>
        <OWLClass URI="&go;GO_0000768"/>
        <Annotation annotationURI="&go;exact_synonym">
            <Constant
                >&quot;cell-cell fusion&quot; []</Constant>
        </Annotation>
    </EntityAnnotation>
    <EntityAnnotation>
        <OWLClass URI="&go;GO_0000768"/>
        <Annotation annotationURI="&go;namespace">
            <Constant
                >biological_process</Constant>
        </Annotation>
    </EntityAnnotation>
    <EntityAnnotation>
        <OWLClass URI="&go;GO_0000768"/>
        <Annotation annotationURI="&rdfs;label">
            <Constant
                >syncytium formation by plasma membrane fusion</Constant>
        </Annotation>
    </EntityAnnotation>
    <SubClassOf>
        <OWLClass URI="&go;GO_0000775"/>
        <OWLClass URI="&go;GO_0044427"/>
    </SubClassOf>
    <EntityAnnotation>
        <OWLClass URI="&go;GO_0000775"/>
        <Annotation annotationURI="&go;def">
            <Constant
                >&quot;The region of a chromosome that includes the centromere and associated proteins. In monocentric chromosomes, this region corresponds to a single area of the chromosome, whereas in holocentric chromosomes, it is evenly distributed along the chromosome.&quot; [GOC:elh, GOC:kmv]</Constant>
        </Annotation>
    </EntityAnnotation>
    <EntityAnnotation>
        <OWLClass URI="&go;GO_0000775"/>
        <Annotation annotationURI="&go;exact_synonym">
            <Constant
                >&quot;chromosome, centric region&quot; []</Constant>
        </Annotation>
    </EntityAnnotation>
    <EntityAnnotation>
        <OWLClass URI="&go;GO_0000775"/>
        <Annotation annotationURI="&go;namespace">
            <Constant
                >cellular_component</Constant>
        </Annotation>
    </EntityAnnotation>
    <EntityAnnotation>
        <OWLClass URI="&go;GO_0000775"/>
        <Annotation annotationURI="&go;related_synonym">
            <Constant>&quot;centromere&quot; []</Constant>
        </Annotation>
    </EntityAnnotation>
    <EntityAnnotation>
        <OWLClass URI="&go;GO_0000775"/>
        <Annotation annotationURI="&go;related_synonym">
            <Constant
                >&quot;chromosome, pericentric region&quot; []</Constant>
        </Annotation>
    </EntityAnnotation>
    <EntityAnnotation>
        <OWLClass URI="&go;GO_0000775"/>
        <Annotation annotationURI="&rdfs;label">
            <Constant
                >chromosome, centromeric region</Constant>
        </Annotation>
    </EntityAnnotation>
    <SubClassOf>
        <OWLClass URI="&go;GO_0000776"/>
        <OWLClass URI="&go;GO_0043232"/>
    </SubClassOf>
    <SubClassOf>
        <OWLClass URI="&go;GO_0000776"/>
        <OWLClass URI="&go;GO_0043234"/>
    </SubClassOf>
    <SubClassOf>
        <OWLClass URI="&go;GO_0000776"/>
        <OWLClass URI="&go;GO_0044427"/>
    </SubClassOf>
    <SubClassOf>
        <OWLClass URI="&go;GO_0000776"/>
        <ObjectSomeValuesFrom>
            <ObjectProperty URI="&go;part_of"/>
            <OWLClass URI="&go;GO_0000775"/>
        </ObjectSomeValuesFrom>
    </SubClassOf>
    <EntityAnnotation>
        <OWLClass URI="&go;GO_0000776"/>
        <Annotation annotationURI="&go;def">
            <Constant
                >&quot;A multisubunit complex that is located at the centromeric region of DNA and provides an attachment point for the spindle microtubules.&quot; [GOC:elh]</Constant>
        </Annotation>
    </EntityAnnotation>
    <EntityAnnotation>
        <OWLClass URI="&go;GO_0000776"/>
        <Annotation annotationURI="&go;namespace">
            <Constant
                >cellular_component</Constant>
        </Annotation>
    </EntityAnnotation>
    <EntityAnnotation>
        <OWLClass URI="&go;GO_0000776"/>
        <Annotation annotationURI="&go;subset">
            <Constant>goslim_pir</Constant>
        </Annotation>
    </EntityAnnotation>
    <EntityAnnotation>
        <OWLClass URI="&go;GO_0000776"/>
        <Annotation annotationURI="&go;xref_analog">
            <Constant
                >Wikipedia:Kinetochore</Constant>
        </Annotation>
    </EntityAnnotation>
    <EntityAnnotation>
        <OWLClass URI="&go;GO_0000776"/>
        <Annotation annotationURI="&rdfs;label">
            <Constant>kinetochore</Constant>
        </Annotation>
    </EntityAnnotation>
    <SubClassOf>
        <OWLClass URI="&go;GO_0000777"/>
        <OWLClass URI="&go;GO_0000776"/>
    </SubClassOf>
    <SubClassOf>
        <OWLClass URI="&go;GO_0000777"/>
        <ObjectSomeValuesFrom>
            <ObjectProperty URI="&go;part_of"/>
            <OWLClass URI="&go;GO_0000779"/>
        </ObjectSomeValuesFrom>
    </SubClassOf>
    <EntityAnnotation>
        <OWLClass URI="&go;GO_0000777"/>
        <Annotation annotationURI="&go;def">
            <Constant
                >&quot;A multisubunit complex that is located at the centromeric region of a condensed chromosome and provides an attachment point for the spindle microtubules.&quot; [GOC:elh]</Constant>
        </Annotation>
    </EntityAnnotation>
    <EntityAnnotation>
        <OWLClass URI="&go;GO_0000777"/>
        <Annotation annotationURI="&go;namespace">
            <Constant
                >cellular_component</Constant>
        </Annotation>
    </EntityAnnotation>
    <EntityAnnotation>
        <OWLClass URI="&go;GO_0000777"/>
        <Annotation annotationURI="&rdfs;label">
            <Constant
                >condensed chromosome kinetochore</Constant>
        </Annotation>
    </EntityAnnotation>
    <SubClassOf>
        <OWLClass URI="&go;GO_0000779"/>
        <OWLClass URI="&go;GO_0000775"/>
    </SubClassOf>
    <SubClassOf>
        <OWLClass URI="&go;GO_0000779"/>
        <ObjectSomeValuesFrom>
            <ObjectProperty URI="&go;part_of"/>
            <OWLClass URI="&go;GO_0000793"/>
        </ObjectSomeValuesFrom>
    </SubClassOf>
    <EntityAnnotation>
        <OWLClass URI="&go;GO_0000779"/>
        <Annotation annotationURI="&go;def">
            <Constant
                >&quot;The region of a condensed chromosome that includes the centromere and associated proteins, including the kinetochore. In monocentric chromosomes, this region corresponds to a single area of the chromosome, whereas in holocentric chromosomes, it is evenly distributed along the chromosome.&quot; [GOC:elh, GOC:kmv]</Constant>
        </Annotation>
    </EntityAnnotation>
    <EntityAnnotation>
        <OWLClass URI="&go;GO_0000779"/>
        <Annotation annotationURI="&go;exact_synonym">
            <Constant
                >&quot;condensed chromosome, centric region&quot; []</Constant>
        </Annotation>
    </EntityAnnotation>
    <EntityAnnotation>
        <OWLClass URI="&go;GO_0000779"/>
        <Annotation annotationURI="&go;namespace">
            <Constant
                >cellular_component</Constant>
        </Annotation>
    </EntityAnnotation>
    <EntityAnnotation>
        <OWLClass URI="&go;GO_0000779"/>
        <Annotation annotationURI="&go;related_synonym">
            <Constant
                >&quot;condensed chromosome, centromere&quot; []</Constant>
        </Annotation>
    </EntityAnnotation>
    <EntityAnnotation>
        <OWLClass URI="&go;GO_0000779"/>
        <Annotation annotationURI="&go;related_synonym">
            <Constant
                >&quot;condensed chromosome, pericentric region&quot; []</Constant>
        </Annotation>
    </EntityAnnotation>
    <EntityAnnotation>
        <OWLClass URI="&go;GO_0000779"/>
        <Annotation annotationURI="&rdfs;label">
            <Constant
                >condensed chromosome, centromeric region</Constant>
        </Annotation>
    </EntityAnnotation>
    <SubClassOf>
        <OWLClass URI="&go;GO_0000780"/>
        <OWLClass URI="&go;GO_0000779"/>
    </SubClassOf>
    <SubClassOf>
        <OWLClass URI="&go;GO_0000780"/>
        <OWLClass URI="&go;GO_0044454"/>
    </SubClassOf>
    <SubClassOf>
        <OWLClass URI="&go;GO_0000780"/>
        <ObjectSomeValuesFrom>
            <ObjectProperty URI="&go;part_of"/>
            <OWLClass URI="&go;GO_0000794"/>
        </ObjectSomeValuesFrom>
    </SubClassOf>
    <EntityAnnotation>
        <OWLClass URI="&go;GO_0000780"/>
        <Annotation annotationURI="&go;def">
            <Constant
                >&quot;The region of a condensed chromosome in the nucleus that includes the centromere and associated proteins, including the kinetochore. In monocentric chromosomes, this region corresponds to a single area of the chromosome, whereas in holocentric chromosomes, it is evenly distributed along the chromosome.&quot; [GOC:elh, GOC:kmv]</Constant>
        </Annotation>
    </EntityAnnotation>
    <EntityAnnotation>
        <OWLClass URI="&go;GO_0000780"/>
        <Annotation annotationURI="&go;exact_synonym">
            <Constant
                >&quot;condensed nuclear chromosome, centric region&quot; []</Constant>
        </Annotation>
    </EntityAnnotation>
    <EntityAnnotation>
        <OWLClass URI="&go;GO_0000780"/>
        <Annotation annotationURI="&go;namespace">
            <Constant
                >cellular_component</Constant>
        </Annotation>
    </EntityAnnotation>
    <EntityAnnotation>
        <OWLClass URI="&go;GO_0000780"/>
        <Annotation annotationURI="&go;related_synonym">
            <Constant
                >&quot;condensed nuclear chromosome, centromere&quot; []</Constant>
        </Annotation>
    </EntityAnnotation>
    <EntityAnnotation>
        <OWLClass URI="&go;GO_0000780"/>
        <Annotation annotationURI="&go;related_synonym">
            <Constant
                >&quot;condensed nuclear chromosome, pericentric region&quot; []</Constant>
        </Annotation>
    </EntityAnnotation>
    <EntityAnnotation>
        <OWLClass URI="&go;GO_0000780"/>
        <Annotation annotationURI="&rdfs;label">
            <Constant
                >condensed nuclear chromosome, centromeric region</Constant>
        </Annotation>
    </EntityAnnotation>
    <SubClassOf>
        <OWLClass URI="&go;GO_0000781"/>
        <OWLClass URI="&go;GO_0044427"/>
    </SubClassOf>
    <EntityAnnotation>
        <OWLClass URI="&go;GO_0000781"/>
        <Annotation annotationURI="&go;def">
            <Constant
                >&quot;The terminal region of a linear chromosome that includes the telomeric DNA repeats and associated proteins.&quot; [GOC:elh]</Constant>
        </Annotation>
    </EntityAnnotation>
    <EntityAnnotation>
        <OWLClass URI="&go;GO_0000781"/>
        <Annotation annotationURI="&go;namespace">
            <Constant
                >cellular_component</Constant>
        </Annotation>
    </EntityAnnotation>
    <EntityAnnotation>
        <OWLClass URI="&go;GO_0000781"/>
        <Annotation annotationURI="&go;related_synonym">
            <Constant>&quot;telomere&quot; []</Constant>
        </Annotation>
    </EntityAnnotation>
    <EntityAnnotation>
        <OWLClass URI="&go;GO_0000781"/>
        <Annotation annotationURI="&rdfs;label">
            <Constant
                >chromosome, telomeric region</Constant>
        </Annotation>
    </EntityAnnotation>
    <SubClassOf>
        <OWLClass URI="&go;GO_0000782"/>
        <OWLClass URI="&go;GO_0043234"/>
    </SubClassOf>
    <SubClassOf>
        <OWLClass URI="&go;GO_0000782"/>
        <OWLClass URI="&go;GO_0044427"/>
    </SubClassOf>
    <SubClassOf>
        <OWLClass URI="&go;GO_0000782"/>
        <ObjectSomeValuesFrom>
            <ObjectProperty URI="&go;part_of"/>
            <OWLClass URI="&go;GO_0000781"/>
        </ObjectSomeValuesFrom>
    </SubClassOf>
    <EntityAnnotation>
        <OWLClass URI="&go;GO_0000782"/>
        <Annotation annotationURI="&go;def">
            <Constant
                >&quot;A complex of DNA and protein located at the end of a linear chromosome that protects and stabilizes a linear chromosome.&quot; [GOC:elh]</Constant>
        </Annotation>
    </EntityAnnotation>
    <EntityAnnotation>
        <OWLClass URI="&go;GO_0000782"/>
        <Annotation annotationURI="&go;namespace">
            <Constant
                >cellular_component</Constant>
        </Annotation>
    </EntityAnnotation>
    <EntityAnnotation>
        <OWLClass URI="&go;GO_0000782"/>
        <Annotation annotationURI="&go;subset">
            <Constant>goslim_pir</Constant>
        </Annotation>
    </EntityAnnotation>
    <EntityAnnotation>
        <OWLClass URI="&go;GO_0000782"/>
        <Annotation annotationURI="&go;subset">
            <Constant>gosubset_prok</Constant>
        </Annotation>
    </EntityAnnotation>
    <EntityAnnotation>
        <OWLClass URI="&go;GO_0000782"/>
        <Annotation annotationURI="&rdfs;label">
            <Constant
                >telomere cap complex</Constant>
        </Annotation>
    </EntityAnnotation>
    <SubClassOf>
        <OWLClass URI="&go;GO_0000783"/>
        <OWLClass URI="&go;GO_0000782"/>
    </SubClassOf>
    <SubClassOf>
        <OWLClass URI="&go;GO_0000783"/>
        <OWLClass URI="&go;GO_0044454"/>
    </SubClassOf>
    <SubClassOf>
        <OWLClass URI="&go;GO_0000783"/>
        <ObjectSomeValuesFrom>
            <ObjectProperty URI="&go;part_of"/>
            <OWLClass URI="&go;GO_0000784"/>
        </ObjectSomeValuesFrom>
    </SubClassOf>
    <EntityAnnotation>
        <OWLClass URI="&go;GO_0000783"/>
        <Annotation annotationURI="&go;def">
            <Constant
                >&quot;A complex of DNA and protein located at the end of a linear chromosome in the nucleus that protects and stabilizes a linear chromosome.&quot; [GOC:elh]</Constant>
        </Annotation>
    </EntityAnnotation>
    <EntityAnnotation>
        <OWLClass URI="&go;GO_0000783"/>
        <Annotation annotationURI="&go;namespace">
            <Constant
                >cellular_component</Constant>
        </Annotation>
    </EntityAnnotation>
    <EntityAnnotation>
        <OWLClass URI="&go;GO_0000783"/>
        <Annotation annotationURI="&rdfs;label">
            <Constant
                >nuclear telomere cap complex</Constant>
        </Annotation>
    </EntityAnnotation>
    <SubClassOf>
        <OWLClass URI="&go;GO_0000784"/>
        <OWLClass URI="&go;GO_0000781"/>
    </SubClassOf>
    <SubClassOf>
        <OWLClass URI="&go;GO_0000784"/>
        <OWLClass URI="&go;GO_0044454"/>
    </SubClassOf>
    <EntityAnnotation>
        <OWLClass URI="&go;GO_0000784"/>
        <Annotation annotationURI="&go;def">
            <Constant
                >&quot;The terminal region of a linear chromosome in the nucleus that includes the telomeric DNA repeats and associated proteins.&quot; [GOC:elh]</Constant>
        </Annotation>
    </EntityAnnotation>
    <EntityAnnotation>
        <OWLClass URI="&go;GO_0000784"/>
        <Annotation annotationURI="&go;exact_synonym">
            <Constant
                >&quot;nuclear chromosome, telomere&quot; []</Constant>
        </Annotation>
    </EntityAnnotation>
    <EntityAnnotation>
        <OWLClass URI="&go;GO_0000784"/>
        <Annotation annotationURI="&go;namespace">
            <Constant
                >cellular_component</Constant>
        </Annotation>
    </EntityAnnotation>
    <EntityAnnotation>
        <OWLClass URI="&go;GO_0000784"/>
        <Annotation annotationURI="&rdfs;label">
            <Constant
                >nuclear chromosome, telomeric region</Constant>
        </Annotation>
    </EntityAnnotation>
    <SubClassOf>
        <OWLClass URI="&go;GO_0000785"/>
        <OWLClass URI="&go;GO_0044427"/>
    </SubClassOf>
    <EntityAnnotation>
        <OWLClass URI="&go;GO_0000785"/>
        <Annotation annotationURI="&go;def">
            <Constant
                >&quot;The ordered and organized complex of DNA and protein that forms the chromosome.&quot; [GOC:elh]</Constant>
        </Annotation>
    </EntityAnnotation>
    <EntityAnnotation>
        <OWLClass URI="&go;GO_0000785"/>
        <Annotation annotationURI="&go;namespace">
            <Constant
                >cellular_component</Constant>
        </Annotation>
    </EntityAnnotation>
    <EntityAnnotation>
        <OWLClass URI="&go;GO_0000785"/>
        <Annotation annotationURI="&go;related_synonym">
            <Constant
                >&quot;chromosome scaffold&quot; []</Constant>
        </Annotation>
    </EntityAnnotation>
    <EntityAnnotation>
        <OWLClass URI="&go;GO_0000785"/>
        <Annotation annotationURI="&rdfs;label">
            <Constant>chromatin</Constant>
        </Annotation>
    </EntityAnnotation>
    <SubClassOf>
        <OWLClass URI="&go;GO_0000786"/>
        <OWLClass URI="&go;GO_0032993"/>
    </SubClassOf>
    <SubClassOf>
        <OWLClass URI="&go;GO_0000786"/>
        <OWLClass URI="&go;GO_0044427"/>
    </SubClassOf>
    <SubClassOf>
        <OWLClass URI="&go;GO_0000786"/>
        <ObjectSomeValuesFrom>
            <ObjectProperty URI="&go;part_of"/>
            <OWLClass URI="&go;GO_0000785"/>
        </ObjectSomeValuesFrom>
    </SubClassOf>
    <EntityAnnotation>
        <OWLClass URI="&go;GO_0000786"/>
        <Annotation annotationURI="&go;def">
            <Constant
                >&quot;A complex comprised of DNA wound around a multisubunit core and associated proteins, which forms the primary packing unit of DNA into higher order structures.&quot; [GOC:elh]</Constant>
        </Annotation>
    </EntityAnnotation>
    <EntityAnnotation>
        <OWLClass URI="&go;GO_0000786"/>
        <Annotation annotationURI="&go;namespace">
            <Constant
                >cellular_component</Constant>
        </Annotation>
    </EntityAnnotation>
    <EntityAnnotation>
        <OWLClass URI="&go;GO_0000786"/>
        <Annotation annotationURI="&go;subset">
            <Constant>goslim_pir</Constant>
        </Annotation>
    </EntityAnnotation>
    <EntityAnnotation>
        <OWLClass URI="&go;GO_0000786"/>
        <Annotation annotationURI="&go;xref_analog">
            <Constant
                >Wikipedia:Nucleosome</Constant>
        </Annotation>
    </EntityAnnotation>
    <EntityAnnotation>
        <OWLClass URI="&go;GO_0000786"/>
        <Annotation annotationURI="&rdfs;label">
            <Constant>nucleosome</Constant>
        </Annotation>
    </EntityAnnotation>
    <SubClassOf>
        <OWLClass URI="&go;GO_0000789"/>
        <OWLClass URI="&go;GO_0000785"/>
    </SubClassOf>
    <SubClassOf>
        <OWLClass URI="&go;GO_0000789"/>
        <OWLClass URI="&go;GO_0044444"/>
    </SubClassOf>
    <SubClassOf>
        <OWLClass URI="&go;GO_0000789"/>
        <ObjectSomeValuesFrom>
            <ObjectProperty URI="&go;part_of"/>
            <OWLClass URI="&go;GO_0000229"/>
        </ObjectSomeValuesFrom>
    </SubClassOf>
    <EntityAnnotation>
        <OWLClass URI="&go;GO_0000789"/>
        <Annotation annotationURI="&go;def">
            <Constant
                >&quot;The ordered and organized complex of DNA and protein that forms the chromosome in the cytoplasm.&quot; [GOC:elh]</Constant>
        </Annotation>
    </EntityAnnotation>
    <EntityAnnotation>
        <OWLClass URI="&go;GO_0000789"/>
        <Annotation annotationURI="&go;namespace">
            <Constant
                >cellular_component</Constant>
        </Annotation>
    </EntityAnnotation>
    <EntityAnnotation>
        <OWLClass URI="&go;GO_0000789"/>
        <Annotation annotationURI="&rdfs;label">
            <Constant
                >cytoplasmic chromatin</Constant>
        </Annotation>
    </EntityAnnotation>
    <SubClassOf>
        <OWLClass URI="&go;GO_0000790"/>
        <OWLClass URI="&go;GO_0000785"/>
    </SubClassOf>
    <SubClassOf>
        <OWLClass URI="&go;GO_0000790"/>
        <OWLClass URI="&go;GO_0044454"/>
    </SubClassOf>
    <EntityAnnotation>
        <OWLClass URI="&go;GO_0000790"/>
        <Annotation annotationURI="&go;def">
            <Constant
                >&quot;The ordered and organized complex of DNA and protein that forms the chromosome in the nucleus.&quot; [GOC:elh]</Constant>
        </Annotation>
    </EntityAnnotation>
    <EntityAnnotation>
        <OWLClass URI="&go;GO_0000790"/>
        <Annotation annotationURI="&go;namespace">
            <Constant
                >cellular_component</Constant>
        </Annotation>
    </EntityAnnotation>
    <EntityAnnotation>
        <OWLClass URI="&go;GO_0000790"/>
        <Annotation annotationURI="&rdfs;label">
            <Constant
                >nuclear chromatin</Constant>
        </Annotation>
    </EntityAnnotation>
    <SubClassOf>
        <OWLClass URI="&go;GO_0000791"/>
        <OWLClass URI="&go;GO_0000785"/>
    </SubClassOf>
    <EntityAnnotation>
        <OWLClass URI="&go;GO_0000791"/>
        <Annotation annotationURI="&go;def">
            <Constant
                >&quot;A dispersed and relatively uncompacted form of chromatin.&quot; [GOC:elh]</Constant>
        </Annotation>
    </EntityAnnotation>
    <EntityAnnotation>
        <OWLClass URI="&go;GO_0000791"/>
        <Annotation annotationURI="&go;namespace">
            <Constant
                >cellular_component</Constant>
        </Annotation>
    </EntityAnnotation>
    <EntityAnnotation>
        <OWLClass URI="&go;GO_0000791"/>
        <Annotation annotationURI="&go;xref_analog">
            <Constant
                >Wikipedia:Euchromatin</Constant>
        </Annotation>
    </EntityAnnotation>
    <EntityAnnotation>
        <OWLClass URI="&go;GO_0000791"/>
        <Annotation annotationURI="&rdfs;label">
            <Constant>euchromatin</Constant>
        </Annotation>
    </EntityAnnotation>
    <SubClassOf>
        <OWLClass URI="&go;GO_0000792"/>
        <OWLClass URI="&go;GO_0000785"/>
    </SubClassOf>
    <EntityAnnotation>
        <OWLClass URI="&go;GO_0000792"/>
        <Annotation annotationURI="&go;def">
            <Constant
                >&quot;A compact and highly condensed form of chromatin.&quot; [GOC:elh]</Constant>
        </Annotation>
    </EntityAnnotation>
    <EntityAnnotation>
        <OWLClass URI="&go;GO_0000792"/>
        <Annotation annotationURI="&go;namespace">
            <Constant
                >cellular_component</Constant>
        </Annotation>
    </EntityAnnotation>
    <EntityAnnotation>
        <OWLClass URI="&go;GO_0000792"/>
        <Annotation annotationURI="&go;xref_analog">
            <Constant
                >Wikipedia:Heterochromatin</Constant>
        </Annotation>
    </EntityAnnotation>
    <EntityAnnotation>
        <OWLClass URI="&go;GO_0000792"/>
        <Annotation annotationURI="&rdfs;label">
            <Constant>heterochromatin</Constant>
        </Annotation>
    </EntityAnnotation>
    <SubClassOf>
        <OWLClass URI="&go;GO_0000793"/>
        <OWLClass URI="&go;GO_0005694"/>
    </SubClassOf>
    <EntityAnnotation>
        <OWLClass URI="&go;GO_0000793"/>
        <Annotation annotationURI="&go;comment">
            <Constant
                >Note that this term can be used to annotate gene products that localize to a mitotic chromosome in an organism that undergoes an &#39;open mitosis&#39; in which the nuclear envelope breaks down during mitosis.</Constant>
        </Annotation>
    </EntityAnnotation>
    <EntityAnnotation>
        <OWLClass URI="&go;GO_0000793"/>
        <Annotation annotationURI="&go;def">
            <Constant
                >&quot;A highly compacted molecule of DNA and associated proteins resulting in a cytologically distinct structure.&quot; [GOC:elh]</Constant>
        </Annotation>
    </EntityAnnotation>
    <EntityAnnotation>
        <OWLClass URI="&go;GO_0000793"/>
        <Annotation annotationURI="&go;namespace">
            <Constant
                >cellular_component</Constant>
        </Annotation>
    </EntityAnnotation>
    <EntityAnnotation>
        <OWLClass URI="&go;GO_0000793"/>
        <Annotation annotationURI="&go;related_synonym">
            <Constant
                >&quot;cytoplasmic mitotic chromosome&quot; []</Constant>
        </Annotation>
    </EntityAnnotation>
    <EntityAnnotation>
        <OWLClass URI="&go;GO_0000793"/>
        <Annotation annotationURI="&go;related_synonym">
            <Constant
                >&quot;metaphase chromosome&quot; []</Constant>
        </Annotation>
    </EntityAnnotation>
    <EntityAnnotation>
        <OWLClass URI="&go;GO_0000793"/>
        <Annotation annotationURI="&go;related_synonym">
            <Constant
                >&quot;mitotic chromosome&quot; []</Constant>
        </Annotation>
    </EntityAnnotation>
    <EntityAnnotation>
        <OWLClass URI="&go;GO_0000793"/>
        <Annotation annotationURI="&rdfs;label">
            <Constant
                >condensed chromosome</Constant>
        </Annotation>
    </EntityAnnotation>
    <SubClassOf>
        <OWLClass URI="&go;GO_0000794"/>
        <OWLClass URI="&go;GO_0000228"/>
    </SubClassOf>
    <SubClassOf>
        <OWLClass URI="&go;GO_0000794"/>
        <OWLClass URI="&go;GO_0000793"/>
    </SubClassOf>
    <EntityAnnotation>
        <OWLClass URI="&go;GO_0000794"/>
        <Annotation annotationURI="&go;comment">
            <Constant
                >Note that this term and its children can be used to annotate gene products that localize to a mitotic chromosome in an organism that undergoes a &#39;closed mitosis&#39; in which the nuclear envelope does not break down during mitosis and for gene products that localize to a meiotic chromosome.</Constant>
        </Annotation>
    </EntityAnnotation>
    <EntityAnnotation>
        <OWLClass URI="&go;GO_0000794"/>
        <Annotation annotationURI="&go;def">
            <Constant
                >&quot;A highly compacted molecule of DNA and associated proteins resulting in a cytologically distinct structure that remains in the nucleus.&quot; [GOC:elh]</Constant>
        </Annotation>
    </EntityAnnotation>
    <EntityAnnotation>
        <OWLClass URI="&go;GO_0000794"/>
        <Annotation annotationURI="&go;namespace">
            <Constant
                >cellular_component</Constant>
        </Annotation>
    </EntityAnnotation>
    <EntityAnnotation>
        <OWLClass URI="&go;GO_0000794"/>
        <Annotation annotationURI="&go;related_synonym">
            <Constant
                >&quot;meiotic chromosome&quot; []</Constant>
        </Annotation>
    </EntityAnnotation>
    <EntityAnnotation>
        <OWLClass URI="&go;GO_0000794"/>
        <Annotation annotationURI="&go;related_synonym">
            <Constant
                >&quot;nuclear mitotic chromosome&quot; []</Constant>
        </Annotation>
    </EntityAnnotation>
    <EntityAnnotation>
        <OWLClass URI="&go;GO_0000794"/>
        <Annotation annotationURI="&rdfs;label">
            <Constant
                >condensed nuclear chromosome</Constant>
        </Annotation>
    </EntityAnnotation>
    <SubClassOf>
        <OWLClass URI="&go;GO_0000795"/>
        <OWLClass URI="&go;GO_0044454"/>
    </SubClassOf>
    <SubClassOf>
        <OWLClass URI="&go;GO_0000795"/>
        <ObjectSomeValuesFrom>
            <ObjectProperty URI="&go;part_of"/>
            <OWLClass URI="&go;GO_0000794"/>
        </ObjectSomeValuesFrom>
    </SubClassOf>
    <EntityAnnotation>
        <OWLClass URI="&go;GO_0000795"/>
        <Annotation annotationURI="&go;def">
            <Constant
                >&quot;A proteinaceous scaffold found between homologous chromosomes during meiosis.&quot; [GOC:elh]</Constant>
        </Annotation>
    </EntityAnnotation>
    <EntityAnnotation>
        <OWLClass URI="&go;GO_0000795"/>
        <Annotation annotationURI="&go;namespace">
            <Constant
                >cellular_component</Constant>
        </Annotation>
    </EntityAnnotation>
    <EntityAnnotation>
        <OWLClass URI="&go;GO_0000795"/>
        <Annotation annotationURI="&go;xref_analog">
            <Constant
                >Wikipedia:Synaptonemal_complex</Constant>
        </Annotation>
    </EntityAnnotation>
    <EntityAnnotation>
        <OWLClass URI="&go;GO_0000795"/>
        <Annotation annotationURI="&rdfs;label">
            <Constant
                >synaptonemal complex</Constant>
        </Annotation>
    </EntityAnnotation>
    <SubClassOf>
        <OWLClass URI="&go;GO_0000796"/>
        <OWLClass URI="&go;GO_0043234"/>
    </SubClassOf>
    <SubClassOf>
        <OWLClass URI="&go;GO_0000796"/>
        <OWLClass URI="&go;GO_0044427"/>
    </SubClassOf>
    <SubClassOf>
        <OWLClass URI="&go;GO_0000796"/>
        <ObjectSomeValuesFrom>
            <ObjectProperty URI="&go;part_of"/>
            <OWLClass URI="&go;GO_0000793"/>
        </ObjectSomeValuesFrom>
    </SubClassOf>
    <EntityAnnotation>
        <OWLClass URI="&go;GO_0000796"/>
        <Annotation annotationURI="&go;def">
            <Constant
                >&quot;A multisubunit protein complex that plays a central role in chromosome condensation.&quot; [GOC:elh]</Constant>
        </Annotation>
    </EntityAnnotation>
    <EntityAnnotation>
        <OWLClass URI="&go;GO_0000796"/>
        <Annotation annotationURI="&go;namespace">
            <Constant
                >cellular_component</Constant>
        </Annotation>
    </EntityAnnotation>
    <EntityAnnotation>
        <OWLClass URI="&go;GO_0000796"/>
        <Annotation annotationURI="&go;narrow_synonym">
            <Constant
                >&quot;13S condensin complex&quot; []</Constant>
        </Annotation>
    </EntityAnnotation>
    <EntityAnnotation>
        <OWLClass URI="&go;GO_0000796"/>
        <Annotation annotationURI="&go;related_synonym">
            <Constant
                >&quot;SMC complex&quot; []</Constant>
        </Annotation>
    </EntityAnnotation>
    <EntityAnnotation>
        <OWLClass URI="&go;GO_0000796"/>
        <Annotation annotationURI="&go;subset">
            <Constant>goslim_pir</Constant>
        </Annotation>
    </EntityAnnotation>
    <EntityAnnotation>
        <OWLClass URI="&go;GO_0000796"/>
        <Annotation annotationURI="&rdfs;label">
            <Constant
                >condensin complex</Constant>
        </Annotation>
    </EntityAnnotation>
    <SubClassOf>
        <OWLClass URI="&go;GO_0000797"/>
        <OWLClass URI="&go;GO_0043234"/>
    </SubClassOf>
    <SubClassOf>
        <OWLClass URI="&go;GO_0000797"/>
        <OWLClass URI="&go;GO_0044427"/>
    </SubClassOf>
    <SubClassOf>
        <OWLClass URI="&go;GO_0000797"/>
        <ObjectSomeValuesFrom>
            <ObjectProperty URI="&go;part_of"/>
            <OWLClass URI="&go;GO_0000796"/>
        </ObjectSomeValuesFrom>
    </SubClassOf>
    <EntityAnnotation>
        <OWLClass URI="&go;GO_0000797"/>
        <Annotation annotationURI="&go;def">
            <Constant
                >&quot;The core heterodimer of a condensin complex, a multisubunit protein complex that plays a central role in chromosome condensation.&quot; [GOC:elh]</Constant>
        </Annotation>
    </EntityAnnotation>
    <EntityAnnotation>
        <OWLClass URI="&go;GO_0000797"/>
        <Annotation annotationURI="&go;namespace">
            <Constant
                >cellular_component</Constant>
        </Annotation>
    </EntityAnnotation>
    <EntityAnnotation>
        <OWLClass URI="&go;GO_0000797"/>
        <Annotation annotationURI="&go;narrow_synonym">
            <Constant
                >&quot;8S condensin complex&quot; []</Constant>
        </Annotation>
    </EntityAnnotation>
    <EntityAnnotation>
        <OWLClass URI="&go;GO_0000797"/>
        <Annotation annotationURI="&go;narrow_synonym">
            <Constant
                >&quot;Smc2-Smc4 complex&quot; []</Constant>
        </Annotation>
    </EntityAnnotation>
    <EntityAnnotation>
        <OWLClass URI="&go;GO_0000797"/>
        <Annotation annotationURI="&rdfs;label">
            <Constant
                >condensin core heterodimer</Constant>
        </Annotation>
    </EntityAnnotation>
    <SubClassOf>
        <OWLClass URI="&go;GO_0000799"/>
        <OWLClass URI="&go;GO_0000796"/>
    </SubClassOf>
    <SubClassOf>
        <OWLClass URI="&go;GO_0000799"/>
        <OWLClass URI="&go;GO_0044454"/>
    </SubClassOf>
    <SubClassOf>
        <OWLClass URI="&go;GO_0000799"/>
        <ObjectSomeValuesFrom>
            <ObjectProperty URI="&go;part_of"/>
            <OWLClass URI="&go;GO_0000794"/>
        </ObjectSomeValuesFrom>
    </SubClassOf>
    <EntityAnnotation>
        <OWLClass URI="&go;GO_0000799"/>
        <Annotation annotationURI="&go;def">
            <Constant
                >&quot;A multisubunit protein complex that plays a central role in the condensation of chromosomes that remain in the nucleus.&quot; [GOC:elh]</Constant>
        </Annotation>
    </EntityAnnotation>
    <EntityAnnotation>
        <OWLClass URI="&go;GO_0000799"/>
        <Annotation annotationURI="&go;namespace">
            <Constant
                >cellular_component</Constant>
        </Annotation>
    </EntityAnnotation>
    <EntityAnnotation>
        <OWLClass URI="&go;GO_0000799"/>
        <Annotation annotationURI="&rdfs;label">
            <Constant
                >nuclear condensin complex</Constant>
        </Annotation>
    </EntityAnnotation>
    <SubClassOf>
        <OWLClass URI="&go;GO_0000800"/>
        <OWLClass URI="&go;GO_0044454"/>
    </SubClassOf>
    <SubClassOf>
        <OWLClass URI="&go;GO_0000800"/>
        <ObjectSomeValuesFrom>
            <ObjectProperty URI="&go;part_of"/>
            <OWLClass URI="&go;GO_0000795"/>
        </ObjectSomeValuesFrom>
    </SubClassOf>
    <EntityAnnotation>
        <OWLClass URI="&go;GO_0000800"/>
        <Annotation annotationURI="&go;def">
            <Constant
                >&quot;A proteinaceous core found between sister chromatids during meiotic prophase.&quot; [GOC:elh]</Constant>
        </Annotation>
    </EntityAnnotation>
    <EntityAnnotation>
        <OWLClass URI="&go;GO_0000800"/>
        <Annotation annotationURI="&go;namespace">
            <Constant
                >cellular_component</Constant>
        </Annotation>
    </EntityAnnotation>
    <EntityAnnotation>
        <OWLClass URI="&go;GO_0000800"/>
        <Annotation annotationURI="&go;related_synonym">
            <Constant
                >&quot;axial element&quot; []</Constant>
        </Annotation>
    </EntityAnnotation>
    <EntityAnnotation>
        <OWLClass URI="&go;GO_0000800"/>
        <Annotation annotationURI="&rdfs;label">
            <Constant>lateral element</Constant>
        </Annotation>
    </EntityAnnotation>
    <SubClassOf>
        <OWLClass URI="&go;GO_0000801"/>
        <OWLClass URI="&go;GO_0044454"/>
    </SubClassOf>
    <SubClassOf>
        <OWLClass URI="&go;GO_0000801"/>
        <ObjectSomeValuesFrom>
            <ObjectProperty URI="&go;part_of"/>
            <OWLClass URI="&go;GO_0000795"/>
        </ObjectSomeValuesFrom>
    </SubClassOf>
    <EntityAnnotation>
        <OWLClass URI="&go;GO_0000801"/>
        <Annotation annotationURI="&go;def">
            <Constant
                >&quot;A structural unit of the synaptonemal complex found between the lateral elements.&quot; [GOC:elh]</Constant>
        </Annotation>
    </EntityAnnotation>
    <EntityAnnotation>
        <OWLClass URI="&go;GO_0000801"/>
        <Annotation annotationURI="&go;namespace">
            <Constant
                >cellular_component</Constant>
        </Annotation>
    </EntityAnnotation>
    <EntityAnnotation>
        <OWLClass URI="&go;GO_0000801"/>
        <Annotation annotationURI="&rdfs;label">
            <Constant>central element</Constant>
        </Annotation>
    </EntityAnnotation>
    <SubClassOf>
        <OWLClass URI="&go;GO_0000802"/>
        <OWLClass URI="&go;GO_0044454"/>
    </SubClassOf>
    <SubClassOf>
        <OWLClass URI="&go;GO_0000802"/>
        <ObjectSomeValuesFrom>
            <ObjectProperty URI="&go;part_of"/>
            <OWLClass URI="&go;GO_0000795"/>
        </ObjectSomeValuesFrom>
    </SubClassOf>
    <EntityAnnotation>
        <OWLClass URI="&go;GO_0000802"/>
        <Annotation annotationURI="&go;def">
            <Constant
                >&quot;A structural unit of the synaptonemal complex that spans the regions between the lateral elements and connects them.&quot; [GOC:elh]</Constant>
        </Annotation>
    </EntityAnnotation>
    <EntityAnnotation>
        <OWLClass URI="&go;GO_0000802"/>
        <Annotation annotationURI="&go;namespace">
            <Constant
                >cellular_component</Constant>
        </Annotation>
    </EntityAnnotation>
    <EntityAnnotation>
        <OWLClass URI="&go;GO_0000802"/>
        <Annotation annotationURI="&rdfs;label">
            <Constant
                >transverse filament</Constant>
        </Annotation>
    </EntityAnnotation>
    <SubClassOf>
        <OWLClass URI="&go;GO_0000803"/>
        <OWLClass URI="&go;GO_0005694"/>
    </SubClassOf>
    <EntityAnnotation>
        <OWLClass URI="&go;GO_0000803"/>
        <Annotation annotationURI="&go;def">
            <Constant
                >&quot;A chromosome involved in sex determination.&quot; [GOC:elh]</Constant>
        </Annotation>
    </EntityAnnotation>
    <EntityAnnotation>
        <OWLClass URI="&go;GO_0000803"/>
        <Annotation annotationURI="&go;namespace">
            <Constant
                >cellular_component</Constant>
        </Annotation>
    </EntityAnnotation>
    <EntityAnnotation>
        <OWLClass URI="&go;GO_0000803"/>
        <Annotation annotationURI="&rdfs;label">
            <Constant>sex chromosome</Constant>
        </Annotation>
    </EntityAnnotation>
    <SubClassOf>
        <OWLClass URI="&go;GO_0000805"/>
        <OWLClass URI="&go;GO_0000803"/>
    </SubClassOf>
    <EntityAnnotation>
        <OWLClass URI="&go;GO_0000805"/>
        <Annotation annotationURI="&go;def">
            <Constant
                >&quot;The sex chromosome present in both sexes of species in which the male is the heterogametic sex. Two copies of the X chromosome are present in each somatic cell of females and one copy is present in males.&quot; [GOC:mah, ISBN:0582227089]</Constant>
        </Annotation>
    </EntityAnnotation>
    <EntityAnnotation>
        <OWLClass URI="&go;GO_0000805"/>
        <Annotation annotationURI="&go;namespace">
            <Constant
                >cellular_component</Constant>
        </Annotation>
    </EntityAnnotation>
    <EntityAnnotation>
        <OWLClass URI="&go;GO_0000805"/>
        <Annotation annotationURI="&go;xref_analog">
            <Constant
                >Wikipedia:X_chromosome</Constant>
        </Annotation>
    </EntityAnnotation>
    <EntityAnnotation>
        <OWLClass URI="&go;GO_0000805"/>
        <Annotation annotationURI="&rdfs;label">
            <Constant>X chromosome</Constant>
        </Annotation>
    </EntityAnnotation>
    <SubClassOf>
        <OWLClass URI="&go;GO_0000806"/>
        <OWLClass URI="&go;GO_0000803"/>
    </SubClassOf>
    <EntityAnnotation>
        <OWLClass URI="&go;GO_0000806"/>
        <Annotation annotationURI="&go;def">
            <Constant
                >&quot;The sex chromosome present in males of species in which the male is the heterogametic sex; generally, the sex chromosome that pairs with the X chromosome in the heterogametic sex. The Y chromosome is absent from the cells of females and present in one copy in the somatic cells of males.&quot; [GOC:mah, ISBN:0582227089]</Constant>
        </Annotation>
    </EntityAnnotation>
    <EntityAnnotation>
        <OWLClass URI="&go;GO_0000806"/>
        <Annotation annotationURI="&go;namespace">
            <Constant
                >cellular_component</Constant>
        </Annotation>
    </EntityAnnotation>
    <EntityAnnotation>
        <OWLClass URI="&go;GO_0000806"/>
        <Annotation annotationURI="&go;xref_analog">
            <Constant
                >Wikipedia:Y_chromosome</Constant>
        </Annotation>
    </EntityAnnotation>
    <EntityAnnotation>
        <OWLClass URI="&go;GO_0000806"/>
        <Annotation annotationURI="&rdfs;label">
            <Constant>Y chromosome</Constant>
        </Annotation>
    </EntityAnnotation>
    <SubClassOf>
        <OWLClass URI="&go;GO_0000808"/>
        <OWLClass URI="&go;GO_0043234"/>
    </SubClassOf>
    <SubClassOf>
        <OWLClass URI="&go;GO_0000808"/>
        <OWLClass URI="&go;GO_0044427"/>
    </SubClassOf>
    <EntityAnnotation>
        <OWLClass URI="&go;GO_0000808"/>
        <Annotation annotationURI="&go;def">
            <Constant
                >&quot;A multisubunit complex that is located at the replication origins of a chromosome.&quot; [GOC:elh]</Constant>
        </Annotation>
    </EntityAnnotation>
    <EntityAnnotation>
        <OWLClass URI="&go;GO_0000808"/>
        <Annotation annotationURI="&go;exact_synonym">
            <Constant>&quot;ORC&quot; []</Constant>
        </Annotation>
    </EntityAnnotation>
    <EntityAnnotation>
        <OWLClass URI="&go;GO_0000808"/>
        <Annotation annotationURI="&go;exact_synonym">
            <Constant
                >&quot;origin of replication recognition complex&quot; []</Constant>
        </Annotation>
    </EntityAnnotation>
    <EntityAnnotation>
        <OWLClass URI="&go;GO_0000808"/>
        <Annotation annotationURI="&go;namespace">
            <Constant
                >cellular_component</Constant>
        </Annotation>
    </EntityAnnotation>
    <EntityAnnotation>
        <OWLClass URI="&go;GO_0000808"/>
        <Annotation annotationURI="&go;subset">
            <Constant>goslim_pir</Constant>
        </Annotation>
    </EntityAnnotation>
    <EntityAnnotation>
        <OWLClass URI="&go;GO_0000808"/>
        <Annotation annotationURI="&go;subset">
            <Constant>gosubset_prok</Constant>
        </Annotation>
    </EntityAnnotation>
    <EntityAnnotation>
        <OWLClass URI="&go;GO_0000808"/>
        <Annotation annotationURI="&go;xref_analog">
            <Constant
                >Wikipedia:Origin_recognition_complex</Constant>
        </Annotation>
    </EntityAnnotation>
    <EntityAnnotation>
        <OWLClass URI="&go;GO_0000808"/>
        <Annotation annotationURI="&rdfs;label">
            <Constant
                >origin recognition complex</Constant>
        </Annotation>
    </EntityAnnotation>
    <SubClassOf>
        <OWLClass URI="&go;GO_0000815"/>
        <OWLClass URI="&go;GO_0043234"/>
    </SubClassOf>
    <SubClassOf>
        <OWLClass URI="&go;GO_0000815"/>
        <OWLClass URI="&go;GO_0044425"/>
    </SubClassOf>
    <SubClassOf>
        <OWLClass URI="&go;GO_0000815"/>
        <OWLClass URI="&go;GO_0044440"/>
    </SubClassOf>
    <SubClassOf>
        <OWLClass URI="&go;GO_0000815"/>
        <ObjectSomeValuesFrom>
            <ObjectProperty URI="&go;part_of"/>
            <OWLClass URI="&go;GO_0010008"/>
        </ObjectSomeValuesFrom>
    </SubClassOf>
    <EntityAnnotation>
        <OWLClass URI="&go;GO_0000815"/>
        <Annotation annotationURI="&go;broad_synonym">
            <Constant
                >&quot;Endosomal Sorting Complex Required for Transport&quot; []</Constant>
        </Annotation>
    </EntityAnnotation>
    <EntityAnnotation>
        <OWLClass URI="&go;GO_0000815"/>
        <Annotation annotationURI="&go;def">
            <Constant
                >&quot;An endosomal sorting complex required for transport. Consists of two soluble subcomplexes of highly charged coiled-coil proteins and is required for sorting and/or concentration of multivesicular body (MVB) cargoes.&quot; [GOC:rb, PMID:12892785, PMID:12900393]</Constant>
        </Annotation>
    </EntityAnnotation>
    <EntityAnnotation>
        <OWLClass URI="&go;GO_0000815"/>
        <Annotation annotationURI="&go;namespace">
            <Constant
                >cellular_component</Constant>
        </Annotation>
    </EntityAnnotation>
    <EntityAnnotation>
        <OWLClass URI="&go;GO_0000815"/>
        <Annotation annotationURI="&rdfs;label">
            <Constant
                >ESCRT III complex</Constant>
        </Annotation>
    </EntityAnnotation>
    <SubClassOf>
        <OWLClass URI="&go;GO_0000902"/>
        <OWLClass URI="&go;GO_0032989"/>
    </SubClassOf>
    <EntityAnnotation>
        <OWLClass URI="&go;GO_0000902"/>
        <Annotation annotationURI="&go;def">
            <Constant
                >&quot;The developmental process by which the size or shape of a cell is generated and organized. Morphogenesis pertains to the creation of form.&quot; [GOC:clt, GOC:dph, GOC:go_curators, GOC:tb]</Constant>
        </Annotation>
    </EntityAnnotation>
    <EntityAnnotation>
        <OWLClass URI="&go;GO_0000902"/>
        <Annotation annotationURI="&go;exact_synonym">
            <Constant
                >&quot;cellular morphogenesis&quot; []</Constant>
        </Annotation>
    </EntityAnnotation>
    <EntityAnnotation>
        <OWLClass URI="&go;GO_0000902"/>
        <Annotation annotationURI="&go;namespace">
            <Constant
                >biological_process</Constant>
        </Annotation>
    </EntityAnnotation>
    <EntityAnnotation>
        <OWLClass URI="&go;GO_0000902"/>
        <Annotation annotationURI="&go;subset">
            <Constant>gosubset_prok</Constant>
        </Annotation>
    </EntityAnnotation>
    <EntityAnnotation>
        <OWLClass URI="&go;GO_0000902"/>
        <Annotation annotationURI="&rdfs;label">
            <Constant
                >cell morphogenesis</Constant>
        </Annotation>
    </EntityAnnotation>
    <SubClassOf>
        <OWLClass URI="&go;GO_0000904"/>
        <OWLClass URI="&go;GO_0000902"/>
    </SubClassOf>
    <SubClassOf>
        <OWLClass URI="&go;GO_0000904"/>
        <ObjectSomeValuesFrom>
            <ObjectProperty URI="&go;part_of"/>
            <OWLClass URI="&go;GO_0048468"/>
        </ObjectSomeValuesFrom>
    </SubClassOf>
    <EntityAnnotation>
        <OWLClass URI="&go;GO_0000904"/>
        <Annotation annotationURI="&go;def">
            <Constant
                >&quot;The change in form (cell shape and size) that occurs when relatively unspecialized cells, e.g. embryonic or regenerative cells, acquire specialized structural and/or functional features that characterize the cells, tissues, or organs of the mature organism or some other relatively stable phase of the organism&#39;s life history.&quot; [GOC:go_curators]</Constant>
        </Annotation>
    </EntityAnnotation>
    <EntityAnnotation>
        <OWLClass URI="&go;GO_0000904"/>
        <Annotation annotationURI="&go;namespace">
            <Constant
                >biological_process</Constant>
        </Annotation>
    </EntityAnnotation>
    <EntityAnnotation>
        <OWLClass URI="&go;GO_0000904"/>
        <Annotation annotationURI="&rdfs;label">
            <Constant
                >cell morphogenesis involved in differentiation</Constant>
        </Annotation>
    </EntityAnnotation>
    <SubClassOf>
        <OWLClass URI="&go;GO_0000910"/>
        <OWLClass URI="&go;GO_0051301"/>
    </SubClassOf>
    <EntityAnnotation>
        <OWLClass URI="&go;GO_0000910"/>
        <Annotation annotationURI="&go;def">
            <Constant
                >&quot;A cellular process resulting in the division of the cytoplasm of a cell and its separation into two daughter cells. Cytokinesis usually occurs after growth, replication, and segregation of cellular components.&quot; [GOC:ai]</Constant>
        </Annotation>
    </EntityAnnotation>
    <EntityAnnotation>
        <OWLClass URI="&go;GO_0000910"/>
        <Annotation annotationURI="&go;namespace">
            <Constant
                >biological_process</Constant>
        </Annotation>
    </EntityAnnotation>
    <EntityAnnotation>
        <OWLClass URI="&go;GO_0000910"/>
        <Annotation annotationURI="&go;subset">
            <Constant>goslim_candida</Constant>
        </Annotation>
    </EntityAnnotation>
    <EntityAnnotation>
        <OWLClass URI="&go;GO_0000910"/>
        <Annotation annotationURI="&go;subset">
            <Constant>goslim_yeast</Constant>
        </Annotation>
    </EntityAnnotation>
    <EntityAnnotation>
        <OWLClass URI="&go;GO_0000910"/>
        <Annotation annotationURI="&go;subset">
            <Constant>gosubset_prok</Constant>
        </Annotation>
    </EntityAnnotation>
    <EntityAnnotation>
        <OWLClass URI="&go;GO_0000910"/>
        <Annotation annotationURI="&go;xref_analog">
            <Constant>Reactome:211912</Constant>
        </Annotation>
    </EntityAnnotation>
    <EntityAnnotation>
        <OWLClass URI="&go;GO_0000910"/>
        <Annotation annotationURI="&go;xref_analog">
            <Constant>Reactome:221676</Constant>
        </Annotation>
    </EntityAnnotation>
    <EntityAnnotation>
        <OWLClass URI="&go;GO_0000910"/>
        <Annotation annotationURI="&go;xref_analog">
            <Constant>Reactome:230265</Constant>
        </Annotation>
    </EntityAnnotation>
    <EntityAnnotation>
        <OWLClass URI="&go;GO_0000910"/>
        <Annotation annotationURI="&go;xref_analog">
            <Constant>Reactome:238302</Constant>
        </Annotation>
    </EntityAnnotation>
    <EntityAnnotation>
        <OWLClass URI="&go;GO_0000910"/>
        <Annotation annotationURI="&go;xref_analog">
            <Constant>Reactome:244868</Constant>
        </Annotation>
    </EntityAnnotation>
    <EntityAnnotation>
        <OWLClass URI="&go;GO_0000910"/>
        <Annotation annotationURI="&go;xref_analog">
            <Constant>Reactome:249758</Constant>
        </Annotation>
    </EntityAnnotation>
    <EntityAnnotation>
        <OWLClass URI="&go;GO_0000910"/>
        <Annotation annotationURI="&go;xref_analog">
            <Constant>Reactome:252506</Constant>
        </Annotation>
    </EntityAnnotation>
    <EntityAnnotation>
        <OWLClass URI="&go;GO_0000910"/>
        <Annotation annotationURI="&go;xref_analog">
            <Constant>Reactome:259076</Constant>
        </Annotation>
    </EntityAnnotation>
    <EntityAnnotation>
        <OWLClass URI="&go;GO_0000910"/>
        <Annotation annotationURI="&go;xref_analog">
            <Constant>Reactome:262434</Constant>
        </Annotation>
    </EntityAnnotation>
    <EntityAnnotation>
        <OWLClass URI="&go;GO_0000910"/>
        <Annotation annotationURI="&go;xref_analog">
            <Constant>Reactome:265269</Constant>
        </Annotation>
    </EntityAnnotation>
    <EntityAnnotation>
        <OWLClass URI="&go;GO_0000910"/>
        <Annotation annotationURI="&go;xref_analog">
            <Constant>Reactome:268395</Constant>
        </Annotation>
    </EntityAnnotation>
    <EntityAnnotation>
        <OWLClass URI="&go;GO_0000910"/>
        <Annotation annotationURI="&go;xref_analog">
            <Constant>Reactome:282835</Constant>
        </Annotation>
    </EntityAnnotation>
    <EntityAnnotation>
        <OWLClass URI="&go;GO_0000910"/>
        <Annotation annotationURI="&go;xref_analog">
            <Constant>Reactome:286599</Constant>
        </Annotation>
    </EntityAnnotation>
    <EntityAnnotation>
        <OWLClass URI="&go;GO_0000910"/>
        <Annotation annotationURI="&go;xref_analog">
            <Constant>Reactome:68884</Constant>
        </Annotation>
    </EntityAnnotation>
    <EntityAnnotation>
        <OWLClass URI="&go;GO_0000910"/>
        <Annotation annotationURI="&go;xref_analog">
            <Constant
                >Wikipedia:Cytokinesis</Constant>
        </Annotation>
    </EntityAnnotation>
    <EntityAnnotation>
        <OWLClass URI="&go;GO_0000910"/>
        <Annotation annotationURI="&rdfs;label">
            <Constant>cytokinesis</Constant>
        </Annotation>
    </EntityAnnotation>
    <SubClassOf>
        <OWLClass URI="&go;GO_0000917"/>
        <OWLClass URI="&go;GO_0032506"/>
    </SubClassOf>
    <EntityAnnotation>
        <OWLClass URI="&go;GO_0000917"/>
        <Annotation annotationURI="&go;broad_synonym">
            <Constant>&quot;septation&quot; []</Constant>
        </Annotation>
    </EntityAnnotation>
    <EntityAnnotation>
        <OWLClass URI="&go;GO_0000917"/>
        <Annotation annotationURI="&go;def">
            <Constant
                >&quot;The process of making a septum that spans the plasma membrane interface between progeny cells following cytokinesis. The progeny cells that form a barrier septum are not able to exchange intracellular material.&quot; [GOC:clt]</Constant>
        </Annotation>
    </EntityAnnotation>
    <EntityAnnotation>
        <OWLClass URI="&go;GO_0000917"/>
        <Annotation annotationURI="&go;exact_synonym">
            <Constant
                >&quot;formation of barrier septum&quot; []</Constant>
        </Annotation>
    </EntityAnnotation>
    <EntityAnnotation>
        <OWLClass URI="&go;GO_0000917"/>
        <Annotation annotationURI="&go;namespace">
            <Constant
                >biological_process</Constant>
        </Annotation>
    </EntityAnnotation>
    <EntityAnnotation>
        <OWLClass URI="&go;GO_0000917"/>
        <Annotation annotationURI="&go;related_synonym">
            <Constant
                >&quot;septin assembly and septum biosynthesis&quot; []</Constant>
        </Annotation>
    </EntityAnnotation>
    <EntityAnnotation>
        <OWLClass URI="&go;GO_0000917"/>
        <Annotation annotationURI="&go;related_synonym">
            <Constant
                >&quot;septin assembly and septum formation&quot; []</Constant>
        </Annotation>
    </EntityAnnotation>
    <EntityAnnotation>
        <OWLClass URI="&go;GO_0000917"/>
        <Annotation annotationURI="&rdfs;label">
            <Constant
                >barrier septum formation</Constant>
        </Annotation>
    </EntityAnnotation>
    <SubClassOf>
        <OWLClass URI="&go;GO_0000920"/>
        <OWLClass URI="&go;GO_0032506"/>
    </SubClassOf>
    <EntityAnnotation>
        <OWLClass URI="&go;GO_0000920"/>
        <Annotation annotationURI="&go;def">
            <Constant
                >&quot;The process of physically separating progeny cells during cytokinesis; this may involve enzymatic digestion of septum or cell wall components.&quot; [GOC:clt]</Constant>
        </Annotation>
    </EntityAnnotation>
    <EntityAnnotation>
        <OWLClass URI="&go;GO_0000920"/>
        <Annotation annotationURI="&go;namespace">
            <Constant
                >biological_process</Constant>
        </Annotation>
    </EntityAnnotation>
    <EntityAnnotation>
        <OWLClass URI="&go;GO_0000920"/>
        <Annotation annotationURI="&go;narrow_synonym">
            <Constant
                >&quot;rotokinesis&quot; []</Constant>
        </Annotation>
    </EntityAnnotation>
    <EntityAnnotation>
        <OWLClass URI="&go;GO_0000920"/>
        <Annotation annotationURI="&rdfs;label">
            <Constant
                >cell separation during cytokinesis</Constant>
        </Annotation>
    </EntityAnnotation>
    <SubClassOf>
        <OWLClass URI="&go;GO_0000922"/>
        <OWLClass URI="&go;GO_0044430"/>
    </SubClassOf>
    <SubClassOf>
        <OWLClass URI="&go;GO_0000922"/>
        <ObjectSomeValuesFrom>
            <ObjectProperty URI="&go;part_of"/>
            <OWLClass URI="&go;GO_0005819"/>
        </ObjectSomeValuesFrom>
    </SubClassOf>
    <EntityAnnotation>
        <OWLClass URI="&go;GO_0000922"/>
        <Annotation annotationURI="&go;def">
            <Constant
                >&quot;Either of the ends of a spindle, where spindle microtubules are organized; usually contains a microtubule organizing center and accessory molecules, spindle microtubules and astral microtubules.&quot; [GOC:clt]</Constant>
        </Annotation>
    </EntityAnnotation>
    <EntityAnnotation>
        <OWLClass URI="&go;GO_0000922"/>
        <Annotation annotationURI="&go;namespace">
            <Constant
                >cellular_component</Constant>
        </Annotation>
    </EntityAnnotation>
    <EntityAnnotation>
        <OWLClass URI="&go;GO_0000922"/>
        <Annotation annotationURI="&rdfs;label">
            <Constant>spindle pole</Constant>
        </Annotation>
    </EntityAnnotation>
    <SubClassOf>
        <OWLClass URI="&go;GO_0000930"/>
        <OWLClass URI="&go;GO_0043234"/>
    </SubClassOf>
    <SubClassOf>
        <OWLClass URI="&go;GO_0000930"/>
        <OWLClass URI="&go;GO_0044450"/>
    </SubClassOf>
    <EntityAnnotation>
        <OWLClass URI="&go;GO_0000930"/>
        <Annotation annotationURI="&go;def">
            <Constant
                >&quot;A multiprotein complex composed of gamma-tubulin and other non-tubulin proteins. Gamma-tubulin complexes are localized to microtubule organizing centers, and play an important role in the nucleation of microtubules. The number and complexity of non-tubulin proteins associated with these complexes varies between species.&quot; [GOC:clt, PMID:12134075]</Constant>
        </Annotation>
    </EntityAnnotation>
    <EntityAnnotation>
        <OWLClass URI="&go;GO_0000930"/>
        <Annotation annotationURI="&go;namespace">
            <Constant
                >cellular_component</Constant>
        </Annotation>
    </EntityAnnotation>
    <EntityAnnotation>
        <OWLClass URI="&go;GO_0000930"/>
        <Annotation annotationURI="&go;subset">
            <Constant>goslim_pir</Constant>
        </Annotation>
    </EntityAnnotation>
    <EntityAnnotation>
        <OWLClass URI="&go;GO_0000930"/>
        <Annotation annotationURI="&rdfs;label">
            <Constant
                >gamma-tubulin complex</Constant>
        </Annotation>
    </EntityAnnotation>
    <SubClassOf>
        <OWLClass URI="&go;GO_0000931"/>
        <OWLClass URI="&go;GO_0000930"/>
    </SubClassOf>
    <EntityAnnotation>
        <OWLClass URI="&go;GO_0000931"/>
        <Annotation annotationURI="&go;def">
            <Constant
                >&quot;A complex of gamma tubulin and associated proteins thought to be formed by multimerization of gamma-tubulin small complexes.&quot; [GOC:mtg_sensu, PMID:12134075]</Constant>
        </Annotation>
    </EntityAnnotation>
    <EntityAnnotation>
        <OWLClass URI="&go;GO_0000931"/>
        <Annotation annotationURI="&go;exact_synonym">
            <Constant
                >&quot;gamma-tubulin large complex (sensu Schizosaccharomyces)&quot; []</Constant>
        </Annotation>
    </EntityAnnotation>
    <EntityAnnotation>
        <OWLClass URI="&go;GO_0000931"/>
        <Annotation annotationURI="&go;namespace">
            <Constant
                >cellular_component</Constant>
        </Annotation>
    </EntityAnnotation>
    <EntityAnnotation>
        <OWLClass URI="&go;GO_0000931"/>
        <Annotation annotationURI="&rdfs;label">
            <Constant
                >gamma-tubulin large complex</Constant>
        </Annotation>
    </EntityAnnotation>
    <SubClassOf>
        <OWLClass URI="&go;GO_0000939"/>
        <OWLClass URI="&go;GO_0043234"/>
    </SubClassOf>
    <SubClassOf>
        <OWLClass URI="&go;GO_0000939"/>
        <OWLClass URI="&go;GO_0044427"/>
    </SubClassOf>
    <SubClassOf>
        <OWLClass URI="&go;GO_0000939"/>
        <ObjectSomeValuesFrom>
            <ObjectProperty URI="&go;part_of"/>
            <OWLClass URI="&go;GO_0000777"/>
        </ObjectSomeValuesFrom>
    </SubClassOf>
    <EntityAnnotation>
        <OWLClass URI="&go;GO_0000939"/>
        <Annotation annotationURI="&go;def">
            <Constant
                >&quot;The region of a condensed chromosome kinetochore closest to centromeric DNA; in mammals the CREST antigens (CENP proteins) are found in this layer; this layer may help define underlying centromeric chromatin structure and position of the kinetochore on the chromosome.&quot; [GOC:clt, PMID:10619130, PMID:11483983]</Constant>
        </Annotation>
    </EntityAnnotation>
    <EntityAnnotation>
        <OWLClass URI="&go;GO_0000939"/>
        <Annotation annotationURI="&go;namespace">
            <Constant
                >cellular_component</Constant>
        </Annotation>
    </EntityAnnotation>
    <EntityAnnotation>
        <OWLClass URI="&go;GO_0000939"/>
        <Annotation annotationURI="&go;narrow_synonym">
            <Constant
                >&quot;inner kinetochore plate&quot; []</Constant>
        </Annotation>
    </EntityAnnotation>
    <EntityAnnotation>
        <OWLClass URI="&go;GO_0000939"/>
        <Annotation annotationURI="&go;related_synonym">
            <Constant
                >&quot;inner centromere core complex&quot; []</Constant>
        </Annotation>
    </EntityAnnotation>
    <EntityAnnotation>
        <OWLClass URI="&go;GO_0000939"/>
        <Annotation annotationURI="&rdfs;label">
            <Constant
                >inner kinetochore of condensed chromosome</Constant>
        </Annotation>
    </EntityAnnotation>
    <SubClassOf>
        <OWLClass URI="&go;GO_0000940"/>
        <OWLClass URI="&go;GO_0043234"/>
    </SubClassOf>
    <SubClassOf>
        <OWLClass URI="&go;GO_0000940"/>
        <OWLClass URI="&go;GO_0044427"/>
    </SubClassOf>
    <SubClassOf>
        <OWLClass URI="&go;GO_0000940"/>
        <ObjectSomeValuesFrom>
            <ObjectProperty URI="&go;part_of"/>
            <OWLClass URI="&go;GO_0000777"/>
        </ObjectSomeValuesFrom>
    </SubClassOf>
    <EntityAnnotation>
        <OWLClass URI="&go;GO_0000940"/>
        <Annotation annotationURI="&go;def">
            <Constant
                >&quot;The region of a condensed chromosome kinetochore most external to centromeric DNA; this outer region mediates kinetochore-microtubule interactions.&quot; [GOC:clt, PMID:11483983]</Constant>
        </Annotation>
    </EntityAnnotation>
    <EntityAnnotation>
        <OWLClass URI="&go;GO_0000940"/>
        <Annotation annotationURI="&go;namespace">
            <Constant
                >cellular_component</Constant>
        </Annotation>
    </EntityAnnotation>
    <EntityAnnotation>
        <OWLClass URI="&go;GO_0000940"/>
        <Annotation annotationURI="&go;narrow_synonym">
            <Constant
                >&quot;outer kinetochore plate&quot; []</Constant>
        </Annotation>
    </EntityAnnotation>
    <EntityAnnotation>
        <OWLClass URI="&go;GO_0000940"/>
        <Annotation annotationURI="&rdfs;label">
            <Constant
                >outer kinetochore of condensed chromosome</Constant>
        </Annotation>
    </EntityAnnotation>
    <SubClassOf>
        <OWLClass URI="&go;GO_0001315"/>
        <OWLClass URI="&go;GO_0000302"/>
    </SubClassOf>
    <EntityAnnotation>
        <OWLClass URI="&go;GO_0001315"/>
        <Annotation annotationURI="&go;def">
            <Constant
                >&quot;A change in state or activity of a cell or an organism (in terms of movement, secretion, enzyme production, gene expression, etc.) as a result of reactive oxygen species, where the change varies according to the age of the cell or organism.&quot; [GOC:jh, PMID:12044938]</Constant>
        </Annotation>
    </EntityAnnotation>
    <EntityAnnotation>
        <OWLClass URI="&go;GO_0001315"/>
        <Annotation annotationURI="&go;exact_synonym">
            <Constant
                >&quot;age-dependent response to AOS&quot; []</Constant>
        </Annotation>
    </EntityAnnotation>
    <EntityAnnotation>
        <OWLClass URI="&go;GO_0001315"/>
        <Annotation annotationURI="&go;exact_synonym">
            <Constant
                >&quot;age-dependent response to ROI&quot; []</Constant>
        </Annotation>
    </EntityAnnotation>
    <EntityAnnotation>
        <OWLClass URI="&go;GO_0001315"/>
        <Annotation annotationURI="&go;exact_synonym">
            <Constant
                >&quot;age-dependent response to ROS&quot; []</Constant>
        </Annotation>
    </EntityAnnotation>
    <EntityAnnotation>
        <OWLClass URI="&go;GO_0001315"/>
        <Annotation annotationURI="&go;exact_synonym">
            <Constant
                >&quot;age-dependent response to active oxygen species&quot; []</Constant>
        </Annotation>
    </EntityAnnotation>
    <EntityAnnotation>
        <OWLClass URI="&go;GO_0001315"/>
        <Annotation annotationURI="&go;exact_synonym">
            <Constant
                >&quot;age-dependent response to reactive oxidative species&quot; []</Constant>
        </Annotation>
    </EntityAnnotation>
    <EntityAnnotation>
        <OWLClass URI="&go;GO_0001315"/>
        <Annotation annotationURI="&go;exact_synonym">
            <Constant
                >&quot;age-dependent response to reactive oxygen intermediate&quot; []</Constant>
        </Annotation>
    </EntityAnnotation>
    <EntityAnnotation>
        <OWLClass URI="&go;GO_0001315"/>
        <Annotation annotationURI="&go;namespace">
            <Constant
                >biological_process</Constant>
        </Annotation>
    </EntityAnnotation>
    <EntityAnnotation>
        <OWLClass URI="&go;GO_0001315"/>
        <Annotation annotationURI="&go;subset">
            <Constant>gosubset_prok</Constant>
        </Annotation>
    </EntityAnnotation>
    <EntityAnnotation>
        <OWLClass URI="&go;GO_0001315"/>
        <Annotation annotationURI="&rdfs;label">
            <Constant
                >age-dependent response to reactive oxygen species</Constant>
        </Annotation>
    </EntityAnnotation>
    <SubClassOf>
        <OWLClass URI="&go;GO_0001504"/>
        <OWLClass URI="&go;GO_0001505"/>
    </SubClassOf>
    <SubClassOf>
        <OWLClass URI="&go;GO_0001504"/>
        <OWLClass URI="&go;GO_0006836"/>
    </SubClassOf>
    <EntityAnnotation>
        <OWLClass URI="&go;GO_0001504"/>
        <Annotation annotationURI="&go;broad_synonym">
            <Constant
                >&quot;neurotransmitter recycling&quot; []</Constant>
        </Annotation>
    </EntityAnnotation>
    <EntityAnnotation>
        <OWLClass URI="&go;GO_0001504"/>
        <Annotation annotationURI="&go;def">
            <Constant
                >&quot;The directed movement of neurotransmitters into neurons or glial cells. This process leads to inactivation and recycling of neurotransmitters. It does not occur during cholinergic synaptic transmission. Instead, acetylcholine is enzymatically degraded in the synaptic cleft.&quot; [ISBN:0123668387]</Constant>
        </Annotation>
    </EntityAnnotation>
    <EntityAnnotation>
        <OWLClass URI="&go;GO_0001504"/>
        <Annotation annotationURI="&go;exact_synonym">
            <Constant
                >&quot;neurotransmitter import&quot; [GOC:tb, GOC:dph]</Constant>
        </Annotation>
    </EntityAnnotation>
    <EntityAnnotation>
        <OWLClass URI="&go;GO_0001504"/>
        <Annotation annotationURI="&go;exact_synonym">
            <Constant
                >&quot;neurotransmitter reuptake&quot; []</Constant>
        </Annotation>
    </EntityAnnotation>
    <EntityAnnotation>
        <OWLClass URI="&go;GO_0001504"/>
        <Annotation annotationURI="&go;namespace">
            <Constant
                >biological_process</Constant>
        </Annotation>
    </EntityAnnotation>
    <EntityAnnotation>
        <OWLClass URI="&go;GO_0001504"/>
        <Annotation annotationURI="&go;narrow_synonym">
            <Constant
                >&quot;neurotransmitter import into glial cell&quot; []</Constant>
        </Annotation>
    </EntityAnnotation>
    <EntityAnnotation>
        <OWLClass URI="&go;GO_0001504"/>
        <Annotation annotationURI="&go;narrow_synonym">
            <Constant
                >&quot;neurotransmitter import into neuron&quot; []</Constant>
        </Annotation>
    </EntityAnnotation>
    <EntityAnnotation>
        <OWLClass URI="&go;GO_0001504"/>
        <Annotation annotationURI="&rdfs;label">
            <Constant
                >neurotransmitter uptake</Constant>
        </Annotation>
    </EntityAnnotation>
    <SubClassOf>
        <OWLClass URI="&go;GO_0001505"/>
        <OWLClass URI="&go;GO_0065008"/>
    </SubClassOf>
    <SubClassOf>
        <OWLClass URI="&go;GO_0001505"/>
        <ObjectSomeValuesFrom>
            <ObjectProperty URI="&go;part_of"/>
            <OWLClass URI="&go;GO_0007268"/>
        </ObjectSomeValuesFrom>
    </SubClassOf>
    <EntityAnnotation>
        <OWLClass URI="&go;GO_0001505"/>
        <Annotation annotationURI="&go;def">
            <Constant
                >&quot;Any process that modulates levels of neurotransmitter.&quot; [GOC:jl]</Constant>
        </Annotation>
    </EntityAnnotation>
    <EntityAnnotation>
        <OWLClass URI="&go;GO_0001505"/>
        <Annotation annotationURI="&go;namespace">
            <Constant
                >biological_process</Constant>
        </Annotation>
    </EntityAnnotation>
    <EntityAnnotation>
        <OWLClass URI="&go;GO_0001505"/>
        <Annotation annotationURI="&rdfs;label">
            <Constant
                >regulation of neurotransmitter levels</Constant>
        </Annotation>
    </EntityAnnotation>
    <SubClassOf>
        <OWLClass URI="&go;GO_0001507"/>
        <OWLClass URI="&go;GO_0006581"/>
    </SubClassOf>
    <SubClassOf>
        <OWLClass URI="&go;GO_0001507"/>
        <ObjectSomeValuesFrom>
            <ObjectProperty URI="&go;part_of"/>
            <OWLClass URI="&go;GO_0007271"/>
        </ObjectSomeValuesFrom>
    </SubClassOf>
    <EntityAnnotation>
        <OWLClass URI="&go;GO_0001507"/>
        <Annotation annotationURI="&go;def">
            <Constant
                >&quot;The chemical reactions and pathways resulting in the breakdown of acetylcholine that occurs in the synaptic cleft during synaptic transmission.&quot; [GOC:ai]</Constant>
        </Annotation>
    </EntityAnnotation>
    <EntityAnnotation>
        <OWLClass URI="&go;GO_0001507"/>
        <Annotation annotationURI="&go;exact_synonym">
            <Constant
                >&quot;acetylcholine breakdown in synaptic cleft&quot; []</Constant>
        </Annotation>
    </EntityAnnotation>
    <EntityAnnotation>
        <OWLClass URI="&go;GO_0001507"/>
        <Annotation annotationURI="&go;exact_synonym">
            <Constant
                >&quot;acetylcholine degradation in synaptic cleft&quot; []</Constant>
        </Annotation>
    </EntityAnnotation>
    <EntityAnnotation>
        <OWLClass URI="&go;GO_0001507"/>
        <Annotation annotationURI="&go;namespace">
            <Constant
                >biological_process</Constant>
        </Annotation>
    </EntityAnnotation>
    <EntityAnnotation>
        <OWLClass URI="&go;GO_0001507"/>
        <Annotation annotationURI="&rdfs;label">
            <Constant
                >acetylcholine catabolic process in synaptic cleft</Constant>
        </Annotation>
    </EntityAnnotation>
    <SubClassOf>
        <OWLClass URI="&go;GO_0001508"/>
        <OWLClass URI="&go;GO_0042391"/>
    </SubClassOf>
    <SubClassOf>
        <OWLClass URI="&go;GO_0001508"/>
        <ObjectSomeValuesFrom>
            <ObjectProperty URI="&go;part_of"/>
            <OWLClass URI="&go;GO_0019226"/>
        </ObjectSomeValuesFrom>
    </SubClassOf>
    <EntityAnnotation>
        <OWLClass URI="&go;GO_0001508"/>
        <Annotation annotationURI="&go;def">
            <Constant
                >&quot;Any process that modulates the frequency, rate or extent of action potential creation, propagation or termination. An action potential is a spike of membrane depolarization and repolarization that travels along the membrane of a cell.&quot; [GOC:dph, GOC:go_curators, GOC:tb]</Constant>
        </Annotation>
    </EntityAnnotation>
    <EntityAnnotation>
        <OWLClass URI="&go;GO_0001508"/>
        <Annotation annotationURI="&go;namespace">
            <Constant
                >biological_process</Constant>
        </Annotation>
    </EntityAnnotation>
    <EntityAnnotation>
        <OWLClass URI="&go;GO_0001508"/>
        <Annotation annotationURI="&rdfs;label">
            <Constant
                >regulation of action potential</Constant>
        </Annotation>
    </EntityAnnotation>
    <SubClassOf>
        <OWLClass URI="&go;GO_0001515"/>
        <OWLClass URI="&go;GO_0005102"/>
    </SubClassOf>
    <EntityAnnotation>
        <OWLClass URI="&go;GO_0001515"/>
        <Annotation annotationURI="&go;def">
            <Constant
                >&quot;Naturally occurring peptide that is an opioid (any non-alkaloid having an opiate-like effect that can be reversed by naloxone or other recognized morphine antagonist). These include Leu- and Met-enkephalin, dynorphin and neoendorphin, alpha, beta, gamma and delta endorphins formed from beta-lipotropin, various pronase-resistant peptides such as beta casamorphin, and other peptides whose opiate-like action seems to be indirect.&quot; [ISBN:0198506732 &quot;Oxford Dictionary of Biochemistry and Molecular Biology&quot;]</Constant>
        </Annotation>
    </EntityAnnotation>
    <EntityAnnotation>
        <OWLClass URI="&go;GO_0001515"/>
        <Annotation annotationURI="&go;namespace">
            <Constant
                >molecular_function</Constant>
        </Annotation>
    </EntityAnnotation>
    <EntityAnnotation>
        <OWLClass URI="&go;GO_0001515"/>
        <Annotation annotationURI="&rdfs;label">
            <Constant
                >opioid peptide activity</Constant>
        </Annotation>
    </EntityAnnotation>
    <SubClassOf>
        <OWLClass URI="&go;GO_0001518"/>
        <OWLClass URI="&go;GO_0034706"/>
    </SubClassOf>
    <SubClassOf>
        <OWLClass URI="&go;GO_0001518"/>
        <OWLClass URI="&go;GO_0044459"/>
    </SubClassOf>
    <SubClassOf>
        <OWLClass URI="&go;GO_0001518"/>
        <ObjectSomeValuesFrom>
            <ObjectProperty URI="&go;part_of"/>
            <OWLClass URI="&go;GO_0005887"/>
        </ObjectSomeValuesFrom>
    </SubClassOf>
    <EntityAnnotation>
        <OWLClass URI="&go;GO_0001518"/>
        <Annotation annotationURI="&go;def">
            <Constant
                >&quot;A sodium channel in a cell membrane whose opening is governed by the membrane potential.&quot; [ISBN:0198506732 &quot;Oxford Dictionary of Biochemistry and Molecular Biology&quot;]</Constant>
        </Annotation>
    </EntityAnnotation>
    <EntityAnnotation>
        <OWLClass URI="&go;GO_0001518"/>
        <Annotation annotationURI="&go;exact_synonym">
            <Constant
                >&quot;voltage gated sodium channel complex&quot; []</Constant>
        </Annotation>
    </EntityAnnotation>
    <EntityAnnotation>
        <OWLClass URI="&go;GO_0001518"/>
        <Annotation annotationURI="&go;exact_synonym">
            <Constant
                >&quot;voltage-dependent sodium channel complex&quot; []</Constant>
        </Annotation>
    </EntityAnnotation>
    <EntityAnnotation>
        <OWLClass URI="&go;GO_0001518"/>
        <Annotation annotationURI="&go;exact_synonym">
            <Constant
                >&quot;voltage-sensitive sodium channel complex&quot; []</Constant>
        </Annotation>
    </EntityAnnotation>
    <EntityAnnotation>
        <OWLClass URI="&go;GO_0001518"/>
        <Annotation annotationURI="&go;namespace">
            <Constant
                >cellular_component</Constant>
        </Annotation>
    </EntityAnnotation>
    <EntityAnnotation>
        <OWLClass URI="&go;GO_0001518"/>
        <Annotation annotationURI="&rdfs;label">
            <Constant
                >voltage-gated sodium channel complex</Constant>
        </Annotation>
    </EntityAnnotation>
    <SubClassOf>
        <OWLClass URI="&go;GO_0001520"/>
        <OWLClass URI="&go;GO_0044447"/>
    </SubClassOf>
    <EntityAnnotation>
        <OWLClass URI="&go;GO_0001520"/>
        <Annotation annotationURI="&go;def">
            <Constant
                >&quot;Structure or material found in the flagella of mammalian sperm that surrounds each of the nine microtubule doublets, giving a 9 + 9 + 2 arrangement rather than the 9 + 2 pattern usually seen. These dense fibers are stiff and noncontractile.&quot; [ISBN:0824072820]</Constant>
        </Annotation>
    </EntityAnnotation>
    <EntityAnnotation>
        <OWLClass URI="&go;GO_0001520"/>
        <Annotation annotationURI="&go;exact_synonym">
            <Constant
                >&quot;outer dense fibre&quot; []</Constant>
        </Annotation>
    </EntityAnnotation>
    <EntityAnnotation>
        <OWLClass URI="&go;GO_0001520"/>
        <Annotation annotationURI="&go;namespace">
            <Constant
                >cellular_component</Constant>
        </Annotation>
    </EntityAnnotation>
    <EntityAnnotation>
        <OWLClass URI="&go;GO_0001520"/>
        <Annotation annotationURI="&rdfs;label">
            <Constant
                >outer dense fiber</Constant>
        </Annotation>
    </EntityAnnotation>
    <SubClassOf>
        <OWLClass URI="&go;GO_0001525"/>
        <OWLClass URI="&go;GO_0048646"/>
    </SubClassOf>
    <EntityAnnotation>
        <OWLClass URI="&go;GO_0001525"/>
        <Annotation annotationURI="&go;def">
            <Constant
                >&quot;Blood vessel formation when new vessels emerge from the proliferation of pre-existing blood vessels.&quot; [ISBN:0878932453]</Constant>
        </Annotation>
    </EntityAnnotation>
    <EntityAnnotation>
        <OWLClass URI="&go;GO_0001525"/>
        <Annotation annotationURI="&go;exact_synonym">
            <Constant
                >&quot;blood vessel formation from pre-existing blood vessels&quot; []</Constant>
        </Annotation>
    </EntityAnnotation>
    <EntityAnnotation>
        <OWLClass URI="&go;GO_0001525"/>
        <Annotation annotationURI="&go;namespace">
            <Constant
                >biological_process</Constant>
        </Annotation>
    </EntityAnnotation>
    <EntityAnnotation>
        <OWLClass URI="&go;GO_0001525"/>
        <Annotation annotationURI="&go;xref_analog">
            <Constant
                >Wikipedia:Angiogenesis</Constant>
        </Annotation>
    </EntityAnnotation>
    <EntityAnnotation>
        <OWLClass URI="&go;GO_0001525"/>
        <Annotation annotationURI="&rdfs;label">
            <Constant>angiogenesis</Constant>
        </Annotation>
    </EntityAnnotation>
    <SubClassOf>
        <OWLClass URI="&go;GO_0001527"/>
        <OWLClass URI="&go;GO_0043205"/>
    </SubClassOf>
    <EntityAnnotation>
        <OWLClass URI="&go;GO_0001527"/>
        <Annotation annotationURI="&go;def">
            <Constant
                >&quot;Extracellular matrix components occurring independently or along with elastin. Thought to have force-bearing functions in tendon. In addition to fibrillins, microfibrils may contain other associated proteins.&quot; [http://www.xrefer.com/entry/490235]</Constant>
        </Annotation>
    </EntityAnnotation>
    <EntityAnnotation>
        <OWLClass URI="&go;GO_0001527"/>
        <Annotation annotationURI="&go;exact_synonym">
            <Constant
                >&quot;extended fibrils&quot; []</Constant>
        </Annotation>
    </EntityAnnotation>
    <EntityAnnotation>
        <OWLClass URI="&go;GO_0001527"/>
        <Annotation annotationURI="&go;namespace">
            <Constant
                >cellular_component</Constant>
        </Annotation>
    </EntityAnnotation>
    <EntityAnnotation>
        <OWLClass URI="&go;GO_0001527"/>
        <Annotation annotationURI="&go;related_synonym">
            <Constant>&quot;fibrillin&quot; []</Constant>
        </Annotation>
    </EntityAnnotation>
    <EntityAnnotation>
        <OWLClass URI="&go;GO_0001527"/>
        <Annotation annotationURI="&rdfs;label">
            <Constant>microfibril</Constant>
        </Annotation>
    </EntityAnnotation>
    <SubClassOf>
        <OWLClass URI="&go;GO_0001530"/>
        <OWLClass URI="&go;GO_0001871"/>
    </SubClassOf>
    <EntityAnnotation>
        <OWLClass URI="&go;GO_0001530"/>
        <Annotation annotationURI="&go;broad_synonym">
            <Constant
                >&quot;endotoxin binding&quot; []</Constant>
        </Annotation>
    </EntityAnnotation>
    <EntityAnnotation>
        <OWLClass URI="&go;GO_0001530"/>
        <Annotation annotationURI="&go;def">
            <Constant
                >&quot;Interacting selectively with lipopolysaccharide.&quot; [PMID:11079463]</Constant>
        </Annotation>
    </EntityAnnotation>
    <EntityAnnotation>
        <OWLClass URI="&go;GO_0001530"/>
        <Annotation annotationURI="&go;exact_synonym">
            <Constant
                >&quot;LPS binding&quot; []</Constant>
        </Annotation>
    </EntityAnnotation>
    <EntityAnnotation>
        <OWLClass URI="&go;GO_0001530"/>
        <Annotation annotationURI="&go;namespace">
            <Constant
                >molecular_function</Constant>
        </Annotation>
    </EntityAnnotation>
    <EntityAnnotation>
        <OWLClass URI="&go;GO_0001530"/>
        <Annotation annotationURI="&rdfs;label">
            <Constant
                >lipopolysaccharide binding</Constant>
        </Annotation>
    </EntityAnnotation>
    <SubClassOf>
        <OWLClass URI="&go;GO_0001532"/>
        <OWLClass URI="&go;GO_0004896"/>
    </SubClassOf>
    <SubClassOf>
        <OWLClass URI="&go;GO_0001532"/>
        <OWLClass URI="&go;GO_0019977"/>
    </SubClassOf>
    <EntityAnnotation>
        <OWLClass URI="&go;GO_0001532"/>
        <Annotation annotationURI="&go;def">
            <Constant
                >&quot;Combining with interleukin-21 to initiate a change in cell activity.&quot; [GOC:jl]</Constant>
        </Annotation>
    </EntityAnnotation>
    <EntityAnnotation>
        <OWLClass URI="&go;GO_0001532"/>
        <Annotation annotationURI="&go;exact_synonym">
            <Constant
                >&quot;IL-21 receptor activity&quot; [GOC:mah]</Constant>
        </Annotation>
    </EntityAnnotation>
    <EntityAnnotation>
        <OWLClass URI="&go;GO_0001532"/>
        <Annotation annotationURI="&go;exact_synonym">
            <Constant>&quot;IL-21R&quot; []</Constant>
        </Annotation>
    </EntityAnnotation>
    <EntityAnnotation>
        <OWLClass URI="&go;GO_0001532"/>
        <Annotation annotationURI="&go;namespace">
            <Constant
                >molecular_function</Constant>
        </Annotation>
    </EntityAnnotation>
    <EntityAnnotation>
        <OWLClass URI="&go;GO_0001532"/>
        <Annotation annotationURI="&rdfs;label">
            <Constant
                >interleukin-21 receptor activity</Constant>
        </Annotation>
    </EntityAnnotation>
    <SubClassOf>
        <OWLClass URI="&go;GO_0001533"/>
        <OWLClass URI="&go;GO_0005856"/>
    </SubClassOf>
    <EntityAnnotation>
        <OWLClass URI="&go;GO_0001533"/>
        <Annotation annotationURI="&go;def">
            <Constant
                >&quot;An insoluble protein structure formed under the plasma membrane of cornifying epithelial cells.&quot; [PMID:11112355]</Constant>
        </Annotation>
    </EntityAnnotation>
    <EntityAnnotation>
        <OWLClass URI="&go;GO_0001533"/>
        <Annotation annotationURI="&go;namespace">
            <Constant
                >cellular_component</Constant>
        </Annotation>
    </EntityAnnotation>
    <EntityAnnotation>
        <OWLClass URI="&go;GO_0001533"/>
        <Annotation annotationURI="&rdfs;label">
            <Constant
                >cornified envelope</Constant>
        </Annotation>
    </EntityAnnotation>
    <SubClassOf>
        <OWLClass URI="&go;GO_0001540"/>
        <OWLClass URI="&go;GO_0005515"/>
    </SubClassOf>
    <EntityAnnotation>
        <OWLClass URI="&go;GO_0001540"/>
        <Annotation annotationURI="&go;def">
            <Constant
                >&quot;Interacting selectively with beta-amyloid peptide/protein and/or its precursor.&quot; [GOC:hjd]</Constant>
        </Annotation>
    </EntityAnnotation>
    <EntityAnnotation>
        <OWLClass URI="&go;GO_0001540"/>
        <Annotation annotationURI="&go;namespace">
            <Constant
                >molecular_function</Constant>
        </Annotation>
    </EntityAnnotation>
    <EntityAnnotation>
        <OWLClass URI="&go;GO_0001540"/>
        <Annotation annotationURI="&rdfs;label">
            <Constant
                >beta-amyloid binding</Constant>
        </Annotation>
    </EntityAnnotation>
    <SubClassOf>
        <OWLClass URI="&go;GO_0001558"/>
        <OWLClass URI="&go;GO_0040008"/>
    </SubClassOf>
    <SubClassOf>
        <OWLClass URI="&go;GO_0001558"/>
        <OWLClass URI="&go;GO_0050794"/>
    </SubClassOf>
    <EntityAnnotation>
        <OWLClass URI="&go;GO_0001558"/>
        <Annotation annotationURI="&go;def">
            <Constant
                >&quot;Any process that modulates the frequency, rate or extent of cell growth.&quot; [GOC:go_curators]</Constant>
        </Annotation>
    </EntityAnnotation>
    <EntityAnnotation>
        <OWLClass URI="&go;GO_0001558"/>
        <Annotation annotationURI="&go;namespace">
            <Constant
                >biological_process</Constant>
        </Annotation>
    </EntityAnnotation>
    <EntityAnnotation>
        <OWLClass URI="&go;GO_0001558"/>
        <Annotation annotationURI="&go;subset">
            <Constant>gosubset_prok</Constant>
        </Annotation>
    </EntityAnnotation>
    <EntityAnnotation>
        <OWLClass URI="&go;GO_0001558"/>
        <Annotation annotationURI="&go;xref_analog">
            <Constant>Reactome:110498</Constant>
        </Annotation>
    </EntityAnnotation>
    <EntityAnnotation>
        <OWLClass URI="&go;GO_0001558"/>
        <Annotation annotationURI="&rdfs;label">
            <Constant
                >regulation of cell growth</Constant>
        </Annotation>
    </EntityAnnotation>
    <SubClassOf>
        <OWLClass URI="&go;GO_0001560"/>
        <OWLClass URI="&go;GO_0001558"/>
    </SubClassOf>
    <SubClassOf>
        <OWLClass URI="&go;GO_0001560"/>
        <OWLClass URI="&go;GO_0007165"/>
    </SubClassOf>
    <EntityAnnotation>
        <OWLClass URI="&go;GO_0001560"/>
        <Annotation annotationURI="&go;def">
            <Constant
                >&quot;Any process whereby external signals modulate the frequency, rate or extent of cell growth, the irreversible increase in size of a cell over time.&quot; [GOC:dph]</Constant>
        </Annotation>
    </EntityAnnotation>
    <EntityAnnotation>
        <OWLClass URI="&go;GO_0001560"/>
        <Annotation annotationURI="&go;exact_synonym">
            <Constant
                >&quot;interpretation of external signals that regulate cell growth&quot; []</Constant>
        </Annotation>
    </EntityAnnotation>
    <EntityAnnotation>
        <OWLClass URI="&go;GO_0001560"/>
        <Annotation annotationURI="&go;exact_synonym">
            <Constant
                >&quot;regulation of cell growth by detection of exogenous stimulus&quot; []</Constant>
        </Annotation>
    </EntityAnnotation>
    <EntityAnnotation>
        <OWLClass URI="&go;GO_0001560"/>
        <Annotation annotationURI="&go;exact_synonym">
            <Constant
                >&quot;regulation of cell growth by sensing of exogenous stimulus&quot; []</Constant>
        </Annotation>
    </EntityAnnotation>
    <EntityAnnotation>
        <OWLClass URI="&go;GO_0001560"/>
        <Annotation annotationURI="&go;exact_synonym">
            <Constant
                >&quot;regulation of growth by exogenous signal&quot; []</Constant>
        </Annotation>
    </EntityAnnotation>
    <EntityAnnotation>
        <OWLClass URI="&go;GO_0001560"/>
        <Annotation annotationURI="&go;exact_synonym">
            <Constant
                >&quot;regulation of growth by exogenous stimuli&quot; []</Constant>
        </Annotation>
    </EntityAnnotation>
    <EntityAnnotation>
        <OWLClass URI="&go;GO_0001560"/>
        <Annotation annotationURI="&go;exact_synonym">
            <Constant
                >&quot;regulation of growth by exogenous stimulus&quot; []</Constant>
        </Annotation>
    </EntityAnnotation>
    <EntityAnnotation>
        <OWLClass URI="&go;GO_0001560"/>
        <Annotation annotationURI="&go;exact_synonym">
            <Constant
                >&quot;regulation of growth by external signal&quot; []</Constant>
        </Annotation>
    </EntityAnnotation>
    <EntityAnnotation>
        <OWLClass URI="&go;GO_0001560"/>
        <Annotation annotationURI="&go;exact_synonym">
            <Constant
                >&quot;regulation of growth by external stimuli&quot; []</Constant>
        </Annotation>
    </EntityAnnotation>
    <EntityAnnotation>
        <OWLClass URI="&go;GO_0001560"/>
        <Annotation annotationURI="&go;exact_synonym">
            <Constant
                >&quot;regulation of growth by external stimulus&quot; []</Constant>
        </Annotation>
    </EntityAnnotation>
    <EntityAnnotation>
        <OWLClass URI="&go;GO_0001560"/>
        <Annotation annotationURI="&go;namespace">
            <Constant
                >biological_process</Constant>
        </Annotation>
    </EntityAnnotation>
    <EntityAnnotation>
        <OWLClass URI="&go;GO_0001560"/>
        <Annotation annotationURI="&rdfs;label">
            <Constant
                >regulation of cell growth by extracellular stimulus</Constant>
        </Annotation>
    </EntityAnnotation>
    <SubClassOf>
        <OWLClass URI="&go;GO_0001562"/>
        <OWLClass URI="&go;GO_0051707"/>
    </SubClassOf>
    <EntityAnnotation>
        <OWLClass URI="&go;GO_0001562"/>
        <Annotation annotationURI="&go;def">
            <Constant
                >&quot;A change in state or activity of a cell or an organism (in terms of movement, secretion, enzyme production, gene expression, etc.) as a result of a stimulus from a protozoan.&quot; [GOC:ai]</Constant>
        </Annotation>
    </EntityAnnotation>
    <EntityAnnotation>
        <OWLClass URI="&go;GO_0001562"/>
        <Annotation annotationURI="&go;exact_synonym">
            <Constant
                >&quot;response to protozoa&quot; []</Constant>
        </Annotation>
    </EntityAnnotation>
    <EntityAnnotation>
        <OWLClass URI="&go;GO_0001562"/>
        <Annotation annotationURI="&go;exact_synonym">
            <Constant
                >&quot;response to protozoon&quot; []</Constant>
        </Annotation>
    </EntityAnnotation>
    <EntityAnnotation>
        <OWLClass URI="&go;GO_0001562"/>
        <Annotation annotationURI="&go;namespace">
            <Constant
                >biological_process</Constant>
        </Annotation>
    </EntityAnnotation>
    <EntityAnnotation>
        <OWLClass URI="&go;GO_0001562"/>
        <Annotation annotationURI="&go;related_synonym">
            <Constant
                >&quot;resistance to pathogenic protozoa&quot; []</Constant>
        </Annotation>
    </EntityAnnotation>
    <EntityAnnotation>
        <OWLClass URI="&go;GO_0001562"/>
        <Annotation annotationURI="&rdfs;label">
            <Constant
                >response to protozoan</Constant>
        </Annotation>
    </EntityAnnotation>
    <SubClassOf>
        <OWLClass URI="&go;GO_0001565"/>
        <OWLClass URI="&go;GO_0004872"/>
    </SubClassOf>
    <EntityAnnotation>
        <OWLClass URI="&go;GO_0001565"/>
        <Annotation annotationURI="&go;def">
            <Constant
                >&quot;Combining with a phorbol ester to initiate a change in cell activity.&quot; [GOC:ai, PMID:10506570]</Constant>
        </Annotation>
    </EntityAnnotation>
    <EntityAnnotation>
        <OWLClass URI="&go;GO_0001565"/>
        <Annotation annotationURI="&go;namespace">
            <Constant
                >molecular_function</Constant>
        </Annotation>
    </EntityAnnotation>
    <EntityAnnotation>
        <OWLClass URI="&go;GO_0001565"/>
        <Annotation annotationURI="&rdfs;label">
            <Constant
                >phorbol ester receptor activity</Constant>
        </Annotation>
    </EntityAnnotation>
    <SubClassOf>
        <OWLClass URI="&go;GO_0001566"/>
        <OWLClass URI="&go;GO_0001565"/>
    </SubClassOf>
    <EntityAnnotation>
        <OWLClass URI="&go;GO_0001566"/>
        <Annotation annotationURI="&go;def">
            <Constant
                >&quot;Phorbol ester/diacylglycerol binding proteins that do not have intrinsic kinase activity.&quot; [PMID:10506570]</Constant>
        </Annotation>
    </EntityAnnotation>
    <EntityAnnotation>
        <OWLClass URI="&go;GO_0001566"/>
        <Annotation annotationURI="&go;namespace">
            <Constant
                >molecular_function</Constant>
        </Annotation>
    </EntityAnnotation>
    <EntityAnnotation>
        <OWLClass URI="&go;GO_0001566"/>
        <Annotation annotationURI="&rdfs;label">
            <Constant
                >non-kinase phorbol ester receptor activity</Constant>
        </Annotation>
    </EntityAnnotation>
    <SubClassOf>
        <OWLClass URI="&go;GO_0001568"/>
        <OWLClass URI="&go;GO_0001944"/>
    </SubClassOf>
    <EntityAnnotation>
        <OWLClass URI="&go;GO_0001568"/>
        <Annotation annotationURI="&go;def">
            <Constant
                >&quot;The process whose specific outcome is the progression of the blood vessel over time, from its formation to the mature structure. The blood vessel is the vasculature carrying blood.&quot; [GOC:hjd]</Constant>
        </Annotation>
    </EntityAnnotation>
    <EntityAnnotation>
        <OWLClass URI="&go;GO_0001568"/>
        <Annotation annotationURI="&go;namespace">
            <Constant
                >biological_process</Constant>
        </Annotation>
    </EntityAnnotation>
    <EntityAnnotation>
        <OWLClass URI="&go;GO_0001568"/>
        <Annotation annotationURI="&rdfs;label">
            <Constant
                >blood vessel development</Constant>
        </Annotation>
    </EntityAnnotation>
    <SubClassOf>
        <OWLClass URI="&go;GO_0001573"/>
        <OWLClass URI="&go;GO_0006672"/>
    </SubClassOf>
    <SubClassOf>
        <OWLClass URI="&go;GO_0001573"/>
        <OWLClass URI="&go;GO_0006687"/>
    </SubClassOf>
    <EntityAnnotation>
        <OWLClass URI="&go;GO_0001573"/>
        <Annotation annotationURI="&go;def">
            <Constant
                >&quot;The chemical reactions and pathways involving ceramide oligosaccharides carrying in addition to other sugar residues, one or more sialic acid residues.&quot; [ISBN:0198506732 &quot;Oxford Dictionary of Biochemistry and Molecular Biology&quot;]</Constant>
        </Annotation>
    </EntityAnnotation>
    <EntityAnnotation>
        <OWLClass URI="&go;GO_0001573"/>
        <Annotation annotationURI="&go;exact_synonym">
            <Constant
                >&quot;ganglioside metabolism&quot; []</Constant>
        </Annotation>
    </EntityAnnotation>
    <EntityAnnotation>
        <OWLClass URI="&go;GO_0001573"/>
        <Annotation annotationURI="&go;namespace">
            <Constant
                >biological_process</Constant>
        </Annotation>
    </EntityAnnotation>
    <EntityAnnotation>
        <OWLClass URI="&go;GO_0001573"/>
        <Annotation annotationURI="&go;subset">
            <Constant>gosubset_prok</Constant>
        </Annotation>
    </EntityAnnotation>
    <EntityAnnotation>
        <OWLClass URI="&go;GO_0001573"/>
        <Annotation annotationURI="&rdfs;label">
            <Constant
                >ganglioside metabolic process</Constant>
        </Annotation>
    </EntityAnnotation>
    <SubClassOf>
        <OWLClass URI="&go;GO_0001574"/>
        <OWLClass URI="&go;GO_0001573"/>
    </SubClassOf>
    <SubClassOf>
        <OWLClass URI="&go;GO_0001574"/>
        <OWLClass URI="&go;GO_0006688"/>
    </SubClassOf>
    <EntityAnnotation>
        <OWLClass URI="&go;GO_0001574"/>
        <Annotation annotationURI="&go;def">
            <Constant
                >&quot;The chemical reactions and pathways resulting in the formation of ceramide oligosaccharides carrying in addition to other sugar residues, one or more sialic acid residues.&quot; [ISBN:0198506732 &quot;Oxford Dictionary of Biochemistry and Molecular Biology&quot;]</Constant>
        </Annotation>
    </EntityAnnotation>
    <EntityAnnotation>
        <OWLClass URI="&go;GO_0001574"/>
        <Annotation annotationURI="&go;exact_synonym">
            <Constant
                >&quot;ganglioside anabolism&quot; []</Constant>
        </Annotation>
    </EntityAnnotation>
    <EntityAnnotation>
        <OWLClass URI="&go;GO_0001574"/>
        <Annotation annotationURI="&go;exact_synonym">
            <Constant
                >&quot;ganglioside biosynthesis&quot; []</Constant>
        </Annotation>
    </EntityAnnotation>
    <EntityAnnotation>
        <OWLClass URI="&go;GO_0001574"/>
        <Annotation annotationURI="&go;exact_synonym">
            <Constant
                >&quot;ganglioside formation&quot; []</Constant>
        </Annotation>
    </EntityAnnotation>
    <EntityAnnotation>
        <OWLClass URI="&go;GO_0001574"/>
        <Annotation annotationURI="&go;exact_synonym">
            <Constant
                >&quot;ganglioside synthesis&quot; []</Constant>
        </Annotation>
    </EntityAnnotation>
    <EntityAnnotation>
        <OWLClass URI="&go;GO_0001574"/>
        <Annotation annotationURI="&go;namespace">
            <Constant
                >biological_process</Constant>
        </Annotation>
    </EntityAnnotation>
    <EntityAnnotation>
        <OWLClass URI="&go;GO_0001574"/>
        <Annotation annotationURI="&go;subset">
            <Constant>gosubset_prok</Constant>
        </Annotation>
    </EntityAnnotation>
    <EntityAnnotation>
        <OWLClass URI="&go;GO_0001574"/>
        <Annotation annotationURI="&rdfs;label">
            <Constant
                >ganglioside biosynthetic process</Constant>
        </Annotation>
    </EntityAnnotation>
    <SubClassOf>
        <OWLClass URI="&go;GO_0001575"/>
        <OWLClass URI="&go;GO_0006672"/>
    </SubClassOf>
    <SubClassOf>
        <OWLClass URI="&go;GO_0001575"/>
        <OWLClass URI="&go;GO_0006687"/>
    </SubClassOf>
    <EntityAnnotation>
        <OWLClass URI="&go;GO_0001575"/>
        <Annotation annotationURI="&go;def">
            <Constant
                >&quot;The chemical reactions and pathways involving globosides, globotetraosylceramides, ceramides containing a core structure of GalNAc-beta-(1,3)-Gal-alpha(1,4)Glc(I). Globosides are the major neutral glycosphingolipid in normal kidneys and erythrocytes.&quot; [ISBN:0198506732 &quot;Oxford Dictionary of Biochemistry and Molecular Biology&quot;]</Constant>
        </Annotation>
    </EntityAnnotation>
    <EntityAnnotation>
        <OWLClass URI="&go;GO_0001575"/>
        <Annotation annotationURI="&go;exact_synonym">
            <Constant
                >&quot;globoside metabolism&quot; []</Constant>
        </Annotation>
    </EntityAnnotation>
    <EntityAnnotation>
        <OWLClass URI="&go;GO_0001575"/>
        <Annotation annotationURI="&go;namespace">
            <Constant
                >biological_process</Constant>
        </Annotation>
    </EntityAnnotation>
    <EntityAnnotation>
        <OWLClass URI="&go;GO_0001575"/>
        <Annotation annotationURI="&go;subset">
            <Constant>gosubset_prok</Constant>
        </Annotation>
    </EntityAnnotation>
    <EntityAnnotation>
        <OWLClass URI="&go;GO_0001575"/>
        <Annotation annotationURI="&rdfs;label">
            <Constant
                >globoside metabolic process</Constant>
        </Annotation>
    </EntityAnnotation>
    <SubClassOf>
        <OWLClass URI="&go;GO_0001580"/>
        <OWLClass URI="&go;GO_0050912"/>
    </SubClassOf>
    <SubClassOf>
        <OWLClass URI="&go;GO_0001580"/>
        <ObjectSomeValuesFrom>
            <ObjectProperty URI="&go;part_of"/>
            <OWLClass URI="&go;GO_0050913"/>
        </ObjectSomeValuesFrom>
    </SubClassOf>
    <EntityAnnotation>
        <OWLClass URI="&go;GO_0001580"/>
        <Annotation annotationURI="&go;def">
            <Constant
                >&quot;The series of events required for a bitter taste stimulus to be received and converted to a molecular signal.&quot; [GOC:go_curators]</Constant>
        </Annotation>
    </EntityAnnotation>
    <EntityAnnotation>
        <OWLClass URI="&go;GO_0001580"/>
        <Annotation annotationURI="&go;exact_synonym">
            <Constant
                >&quot;bitter taste detection&quot; []</Constant>
        </Annotation>
    </EntityAnnotation>
    <EntityAnnotation>
        <OWLClass URI="&go;GO_0001580"/>
        <Annotation annotationURI="&go;exact_synonym">
            <Constant
                >&quot;perception of bitter taste, detection of chemical stimulus&quot; []</Constant>
        </Annotation>
    </EntityAnnotation>
    <EntityAnnotation>
        <OWLClass URI="&go;GO_0001580"/>
        <Annotation annotationURI="&go;exact_synonym">
            <Constant
                >&quot;perception of bitter taste, sensory transduction of chemical stimulus&quot; []</Constant>
        </Annotation>
    </EntityAnnotation>
    <EntityAnnotation>
        <OWLClass URI="&go;GO_0001580"/>
        <Annotation annotationURI="&go;exact_synonym">
            <Constant
                >&quot;sensory detection of bitter taste&quot; []</Constant>
        </Annotation>
    </EntityAnnotation>
    <EntityAnnotation>
        <OWLClass URI="&go;GO_0001580"/>
        <Annotation annotationURI="&go;exact_synonym">
            <Constant
                >&quot;sensory detection of chemical stimulus during perception of bitter taste&quot; []</Constant>
        </Annotation>
    </EntityAnnotation>
    <EntityAnnotation>
        <OWLClass URI="&go;GO_0001580"/>
        <Annotation annotationURI="&go;exact_synonym">
            <Constant
                >&quot;sensory transduction of bitter taste&quot; []</Constant>
        </Annotation>
    </EntityAnnotation>
    <EntityAnnotation>
        <OWLClass URI="&go;GO_0001580"/>
        <Annotation annotationURI="&go;exact_synonym">
            <Constant
                >&quot;sensory transduction of chemical stimulus during perception of bitter taste&quot; []</Constant>
        </Annotation>
    </EntityAnnotation>
    <EntityAnnotation>
        <OWLClass URI="&go;GO_0001580"/>
        <Annotation annotationURI="&go;namespace">
            <Constant
                >biological_process</Constant>
        </Annotation>
    </EntityAnnotation>
    <EntityAnnotation>
        <OWLClass URI="&go;GO_0001580"/>
        <Annotation annotationURI="&rdfs;label">
            <Constant
                >detection of chemical stimulus involved in sensory perception of bitter taste</Constant>
        </Annotation>
    </EntityAnnotation>
    <SubClassOf>
        <OWLClass URI="&go;GO_0001582"/>
        <OWLClass URI="&go;GO_0050912"/>
    </SubClassOf>
    <SubClassOf>
        <OWLClass URI="&go;GO_0001582"/>
        <ObjectSomeValuesFrom>
            <ObjectProperty URI="&go;part_of"/>
            <OWLClass URI="&go;GO_0050916"/>
        </ObjectSomeValuesFrom>
    </SubClassOf>
    <EntityAnnotation>
        <OWLClass URI="&go;GO_0001582"/>
        <Annotation annotationURI="&go;def">
            <Constant
                >&quot;The series of events required for a sweet taste stimulus to be received and converted to a molecular signal.&quot; [GOC:go_curators]</Constant>
        </Annotation>
    </EntityAnnotation>
    <EntityAnnotation>
        <OWLClass URI="&go;GO_0001582"/>
        <Annotation annotationURI="&go;exact_synonym">
            <Constant
                >&quot;perception of sweet taste, detection of chemical stimulus&quot; []</Constant>
        </Annotation>
    </EntityAnnotation>
    <EntityAnnotation>
        <OWLClass URI="&go;GO_0001582"/>
        <Annotation annotationURI="&go;exact_synonym">
            <Constant
                >&quot;perception of sweet taste, sensory transduction of chemical stimulus&quot; []</Constant>
        </Annotation>
    </EntityAnnotation>
    <EntityAnnotation>
        <OWLClass URI="&go;GO_0001582"/>
        <Annotation annotationURI="&go;exact_synonym">
            <Constant
                >&quot;sensory detection of chemical stimulus during perception of sweet taste&quot; []</Constant>
        </Annotation>
    </EntityAnnotation>
    <EntityAnnotation>
        <OWLClass URI="&go;GO_0001582"/>
        <Annotation annotationURI="&go;exact_synonym">
            <Constant
                >&quot;sensory detection of sweet taste&quot; []</Constant>
        </Annotation>
    </EntityAnnotation>
    <EntityAnnotation>
        <OWLClass URI="&go;GO_0001582"/>
        <Annotation annotationURI="&go;exact_synonym">
            <Constant
                >&quot;sensory transduction of chemical stimulus during perception of sweet taste&quot; []</Constant>
        </Annotation>
    </EntityAnnotation>
    <EntityAnnotation>
        <OWLClass URI="&go;GO_0001582"/>
        <Annotation annotationURI="&go;exact_synonym">
            <Constant
                >&quot;sensory transduction of sweet taste&quot; []</Constant>
        </Annotation>
    </EntityAnnotation>
    <EntityAnnotation>
        <OWLClass URI="&go;GO_0001582"/>
        <Annotation annotationURI="&go;exact_synonym">
            <Constant
                >&quot;sweet taste detection&quot; []</Constant>
        </Annotation>
    </EntityAnnotation>
    <EntityAnnotation>
        <OWLClass URI="&go;GO_0001582"/>
        <Annotation annotationURI="&go;namespace">
            <Constant
                >biological_process</Constant>
        </Annotation>
    </EntityAnnotation>
    <EntityAnnotation>
        <OWLClass URI="&go;GO_0001582"/>
        <Annotation annotationURI="&rdfs;label">
            <Constant
                >detection of chemical stimulus involved in sensory perception of sweet taste</Constant>
        </Annotation>
    </EntityAnnotation>
    <SubClassOf>
        <OWLClass URI="&go;GO_0001588"/>
        <OWLClass URI="&go;GO_0004952"/>
    </SubClassOf>
    <EntityAnnotation>
        <OWLClass URI="&go;GO_0001588"/>
        <Annotation annotationURI="&go;def">
            <Constant
                >&quot;Combining with the neurotransmitter dopamine and activating adenylate cyclase via coupling to Gs to initiate a change in cell activity.&quot; [GOC:mah, ISBN:0953351033]</Constant>
        </Annotation>
    </EntityAnnotation>
    <EntityAnnotation>
        <OWLClass URI="&go;GO_0001588"/>
        <Annotation annotationURI="&go;namespace">
            <Constant
                >molecular_function</Constant>
        </Annotation>
    </EntityAnnotation>
    <EntityAnnotation>
        <OWLClass URI="&go;GO_0001588"/>
        <Annotation annotationURI="&rdfs;label">
            <Constant
                >dopamine receptor coupled via Gs</Constant>
        </Annotation>
    </EntityAnnotation>
    <SubClassOf>
        <OWLClass URI="&go;GO_0001589"/>
        <OWLClass URI="&go;GO_0001588"/>
    </SubClassOf>
    <EntityAnnotation>
        <OWLClass URI="&go;GO_0001589"/>
        <Annotation annotationURI="&go;def">
            <Constant
                >&quot;A G-protein coupled receptor that binds dopamine and has the pharmacological characteristics of classic D5 receptors.&quot; [IUPHAR_RECEPTOR:2260]</Constant>
        </Annotation>
    </EntityAnnotation>
    <EntityAnnotation>
        <OWLClass URI="&go;GO_0001589"/>
        <Annotation annotationURI="&go;namespace">
            <Constant
                >molecular_function</Constant>
        </Annotation>
    </EntityAnnotation>
    <EntityAnnotation>
        <OWLClass URI="&go;GO_0001589"/>
        <Annotation annotationURI="&rdfs;label">
            <Constant
                >dopamine D5 receptor activity</Constant>
        </Annotation>
    </EntityAnnotation>
    <SubClassOf>
        <OWLClass URI="&go;GO_0001590"/>
        <OWLClass URI="&go;GO_0001588"/>
    </SubClassOf>
    <EntityAnnotation>
        <OWLClass URI="&go;GO_0001590"/>
        <Annotation annotationURI="&go;def">
            <Constant
                >&quot;A G-protein coupled receptor that binds dopamine and has the pharmacological characteristics of classic D1 receptors.&quot; [IUPHAR_RECEPTOR:2252]</Constant>
        </Annotation>
    </EntityAnnotation>
    <EntityAnnotation>
        <OWLClass URI="&go;GO_0001590"/>
        <Annotation annotationURI="&go;namespace">
            <Constant
                >molecular_function</Constant>
        </Annotation>
    </EntityAnnotation>
    <EntityAnnotation>
        <OWLClass URI="&go;GO_0001590"/>
        <Annotation annotationURI="&rdfs;label">
            <Constant
                >dopamine D1 receptor activity</Constant>
        </Annotation>
    </EntityAnnotation>
    <SubClassOf>
        <OWLClass URI="&go;GO_0001591"/>
        <OWLClass URI="&go;GO_0004952"/>
    </SubClassOf>
    <EntityAnnotation>
        <OWLClass URI="&go;GO_0001591"/>
        <Annotation annotationURI="&go;def">
            <Constant
                >&quot;Combining with the neurotransmitter dopamine and activating adenylate cyclase via coupling to Gi/Go to initiate a change in cell activity.&quot; [GOC:mah, ISBN:0953351033]</Constant>
        </Annotation>
    </EntityAnnotation>
    <EntityAnnotation>
        <OWLClass URI="&go;GO_0001591"/>
        <Annotation annotationURI="&go;namespace">
            <Constant
                >molecular_function</Constant>
        </Annotation>
    </EntityAnnotation>
    <EntityAnnotation>
        <OWLClass URI="&go;GO_0001591"/>
        <Annotation annotationURI="&rdfs;label">
            <Constant
                >dopamine receptor coupled via Gi/Go</Constant>
        </Annotation>
    </EntityAnnotation>
    <SubClassOf>
        <OWLClass URI="&go;GO_0001592"/>
        <OWLClass URI="&go;GO_0001591"/>
    </SubClassOf>
    <EntityAnnotation>
        <OWLClass URI="&go;GO_0001592"/>
        <Annotation annotationURI="&go;def">
            <Constant
                >&quot;A G-protein coupled receptor that binds dopamine and has the pharmacological characteristics of classic D3 receptors.&quot; [IUPHAR_RECEPTOR:2256]</Constant>
        </Annotation>
    </EntityAnnotation>
    <EntityAnnotation>
        <OWLClass URI="&go;GO_0001592"/>
        <Annotation annotationURI="&go;namespace">
            <Constant
                >molecular_function</Constant>
        </Annotation>
    </EntityAnnotation>
    <EntityAnnotation>
        <OWLClass URI="&go;GO_0001592"/>
        <Annotation annotationURI="&rdfs;label">
            <Constant
                >dopamine D3 receptor activity</Constant>
        </Annotation>
    </EntityAnnotation>
    <SubClassOf>
        <OWLClass URI="&go;GO_0001593"/>
        <OWLClass URI="&go;GO_0001591"/>
    </SubClassOf>
    <EntityAnnotation>
        <OWLClass URI="&go;GO_0001593"/>
        <Annotation annotationURI="&go;def">
            <Constant
                >&quot;A G-protein coupled receptor that binds dopamine and has the pharmacological characteristics of classic D4 receptors.&quot; [IUPHAR_RECEPTOR:2258]</Constant>
        </Annotation>
    </EntityAnnotation>
    <EntityAnnotation>
        <OWLClass URI="&go;GO_0001593"/>
        <Annotation annotationURI="&go;namespace">
            <Constant
                >molecular_function</Constant>
        </Annotation>
    </EntityAnnotation>
    <EntityAnnotation>
        <OWLClass URI="&go;GO_0001593"/>
        <Annotation annotationURI="&rdfs;label">
            <Constant
                >dopamine D4 receptor activity</Constant>
        </Annotation>
    </EntityAnnotation>
    <SubClassOf>
        <OWLClass URI="&go;GO_0001594"/>
        <OWLClass URI="&go;GO_0008227"/>
    </SubClassOf>
    <EntityAnnotation>
        <OWLClass URI="&go;GO_0001594"/>
        <Annotation annotationURI="&go;namespace">
            <Constant
                >molecular_function</Constant>
        </Annotation>
    </EntityAnnotation>
    <EntityAnnotation>
        <OWLClass URI="&go;GO_0001594"/>
        <Annotation annotationURI="&rdfs;label">
            <Constant
                >trace-amine receptor activity</Constant>
        </Annotation>
    </EntityAnnotation>
    <SubClassOf>
        <OWLClass URI="&go;GO_0001607"/>
        <OWLClass URI="&go;GO_0008188"/>
    </SubClassOf>
    <SubClassOf>
        <OWLClass URI="&go;GO_0001607"/>
        <OWLClass URI="&go;GO_0042924"/>
    </SubClassOf>
    <EntityAnnotation>
        <OWLClass URI="&go;GO_0001607"/>
        <Annotation annotationURI="&go;def">
            <Constant
                >&quot;Combining with neuromedin U to initiate a change in cell activity.&quot; [GOC:ai]</Constant>
        </Annotation>
    </EntityAnnotation>
    <EntityAnnotation>
        <OWLClass URI="&go;GO_0001607"/>
        <Annotation annotationURI="&go;exact_synonym">
            <Constant
                >&quot;NMUR activity&quot; []</Constant>
        </Annotation>
    </EntityAnnotation>
    <EntityAnnotation>
        <OWLClass URI="&go;GO_0001607"/>
        <Annotation annotationURI="&go;namespace">
            <Constant
                >molecular_function</Constant>
        </Annotation>
    </EntityAnnotation>
    <EntityAnnotation>
        <OWLClass URI="&go;GO_0001607"/>
        <Annotation annotationURI="&rdfs;label">
            <Constant
                >neuromedin U receptor activity</Constant>
        </Annotation>
    </EntityAnnotation>
    <SubClassOf>
        <OWLClass URI="&go;GO_0001616"/>
        <OWLClass URI="&go;GO_0004930"/>
    </SubClassOf>
    <EntityAnnotation>
        <OWLClass URI="&go;GO_0001616"/>
        <Annotation annotationURI="&go;namespace">
            <Constant
                >molecular_function</Constant>
        </Annotation>
    </EntityAnnotation>
    <EntityAnnotation>
        <OWLClass URI="&go;GO_0001616"/>
        <Annotation annotationURI="&rdfs;label">
            <Constant
                >growth hormone secretagogue receptor activity</Constant>
        </Annotation>
    </EntityAnnotation>
    <SubClassOf>
        <OWLClass URI="&go;GO_0001618"/>
        <OWLClass URI="&go;GO_0004872"/>
    </SubClassOf>
    <EntityAnnotation>
        <OWLClass URI="&go;GO_0001618"/>
        <Annotation annotationURI="&go;def">
            <Constant
                >&quot;Combining with a virus component to initiate a change in cell activity.&quot; [GOC:dph]</Constant>
        </Annotation>
    </EntityAnnotation>
    <EntityAnnotation>
        <OWLClass URI="&go;GO_0001618"/>
        <Annotation annotationURI="&go;namespace">
            <Constant
                >molecular_function</Constant>
        </Annotation>
    </EntityAnnotation>
    <EntityAnnotation>
        <OWLClass URI="&go;GO_0001618"/>
        <Annotation annotationURI="&rdfs;label">
            <Constant
                >viral receptor activity</Constant>
        </Annotation>
    </EntityAnnotation>
    <SubClassOf>
        <OWLClass URI="&go;GO_0001619"/>
        <OWLClass URI="&go;GO_0045125"/>
    </SubClassOf>
    <EntityAnnotation>
        <OWLClass URI="&go;GO_0001619"/>
        <Annotation annotationURI="&go;def">
            <Constant
                >&quot;Combining with lysosphingolipid or lysophosphatidic acid to initiate a change in cell activity.&quot; [GOC:dph]</Constant>
        </Annotation>
    </EntityAnnotation>
    <EntityAnnotation>
        <OWLClass URI="&go;GO_0001619"/>
        <Annotation annotationURI="&go;namespace">
            <Constant
                >molecular_function</Constant>
        </Annotation>
    </EntityAnnotation>
    <EntityAnnotation>
        <OWLClass URI="&go;GO_0001619"/>
        <Annotation annotationURI="&rdfs;label">
            <Constant
                >lysosphingolipid and lysophosphatidic acid receptor activity</Constant>
        </Annotation>
    </EntityAnnotation>
    <SubClassOf>
        <OWLClass URI="&go;GO_0001631"/>
        <OWLClass URI="&go;GO_0004974"/>
    </SubClassOf>
    <EntityAnnotation>
        <OWLClass URI="&go;GO_0001631"/>
        <Annotation annotationURI="&go;def">
            <Constant
                >&quot;Combining with a cysteinyl leukotriene to initiate a change in cell activity. Cysteinyl leukotrienes are leukotrienes that contain a peptide moiety based on cysteine.&quot; [GOC:ai, ISBN:0198506732 &quot;Oxford Dictionary of Biochemistry and Molecular Biology&quot;]</Constant>
        </Annotation>
    </EntityAnnotation>
    <EntityAnnotation>
        <OWLClass URI="&go;GO_0001631"/>
        <Annotation annotationURI="&go;exact_synonym">
            <Constant
                >&quot;CysLT receptor&quot; []</Constant>
        </Annotation>
    </EntityAnnotation>
    <EntityAnnotation>
        <OWLClass URI="&go;GO_0001631"/>
        <Annotation annotationURI="&go;namespace">
            <Constant
                >molecular_function</Constant>
        </Annotation>
    </EntityAnnotation>
    <EntityAnnotation>
        <OWLClass URI="&go;GO_0001631"/>
        <Annotation annotationURI="&rdfs;label">
            <Constant
                >cysteinyl leukotriene receptor activity</Constant>
        </Annotation>
    </EntityAnnotation>
    <SubClassOf>
        <OWLClass URI="&go;GO_0001632"/>
        <OWLClass URI="&go;GO_0004974"/>
    </SubClassOf>
    <EntityAnnotation>
        <OWLClass URI="&go;GO_0001632"/>
        <Annotation annotationURI="&go;def">
            <Constant
                >&quot;Combining with leukotriene B4, LTB4, to initiate a change in cell activity. Leukotriene B4 is also known as (6Z, 8E, 10E, 14Z)-(5S, 12R)-5,12-dihydroxyicosa-6,8,10,14-tetraen-1-oate.&quot; [GOC:ai, ISBN:0198506732 &quot;Oxford Dictionary of Biochemistry and Molecular Biology&quot;]</Constant>
        </Annotation>
    </EntityAnnotation>
    <EntityAnnotation>
        <OWLClass URI="&go;GO_0001632"/>
        <Annotation annotationURI="&go;namespace">
            <Constant
                >molecular_function</Constant>
        </Annotation>
    </EntityAnnotation>
    <EntityAnnotation>
        <OWLClass URI="&go;GO_0001632"/>
        <Annotation annotationURI="&go;narrow_synonym">
            <Constant
                >&quot;BLT receptor&quot; []</Constant>
        </Annotation>
    </EntityAnnotation>
    <EntityAnnotation>
        <OWLClass URI="&go;GO_0001632"/>
        <Annotation annotationURI="&rdfs;label">
            <Constant
                >leukotriene B4 receptor activity</Constant>
        </Annotation>
    </EntityAnnotation>
    <SubClassOf>
        <OWLClass URI="&go;GO_0001634"/>
        <OWLClass URI="&go;GO_0004930"/>
    </SubClassOf>
    <EntityAnnotation>
        <OWLClass URI="&go;GO_0001634"/>
        <Annotation annotationURI="&go;def">
            <Constant
                >&quot;A G-protein coupled receptor that interacts with pituitary adenylate cyclase-activating polypeptide.&quot; [GOC:dph, GOC:tb]</Constant>
        </Annotation>
    </EntityAnnotation>
    <EntityAnnotation>
        <OWLClass URI="&go;GO_0001634"/>
        <Annotation annotationURI="&go;exact_synonym">
            <Constant
                >&quot;PACAP receptor&quot; []</Constant>
        </Annotation>
    </EntityAnnotation>
    <EntityAnnotation>
        <OWLClass URI="&go;GO_0001634"/>
        <Annotation annotationURI="&go;exact_synonym">
            <Constant
                >&quot;pituitary adenylate cyclase activating polypeptide receptor&quot; []</Constant>
        </Annotation>
    </EntityAnnotation>
    <EntityAnnotation>
        <OWLClass URI="&go;GO_0001634"/>
        <Annotation annotationURI="&go;exact_synonym">
            <Constant
                >&quot;pituitary adenylate cyclase activating protein receptor activity&quot; [GOC:tb, GOC:dph]</Constant>
        </Annotation>
    </EntityAnnotation>
    <EntityAnnotation>
        <OWLClass URI="&go;GO_0001634"/>
        <Annotation annotationURI="&go;exact_synonym">
            <Constant
                >&quot;pituitary adenylyl cyclase activating protein receptor activity&quot; []</Constant>
        </Annotation>
    </EntityAnnotation>
    <EntityAnnotation>
        <OWLClass URI="&go;GO_0001634"/>
        <Annotation annotationURI="&go;namespace">
            <Constant
                >molecular_function</Constant>
        </Annotation>
    </EntityAnnotation>
    <EntityAnnotation>
        <OWLClass URI="&go;GO_0001634"/>
        <Annotation annotationURI="&go;related_synonym">
            <Constant
                >&quot;pituitary adenylate cyclase-activating peptide receptor activity&quot; []</Constant>
        </Annotation>
    </EntityAnnotation>
    <EntityAnnotation>
        <OWLClass URI="&go;GO_0001634"/>
        <Annotation annotationURI="&go;related_synonym">
            <Constant
                >&quot;pituitary adenylate cyclase-activating polypeptide receptor activity&quot; []</Constant>
        </Annotation>
    </EntityAnnotation>
    <EntityAnnotation>
        <OWLClass URI="&go;GO_0001634"/>
        <Annotation annotationURI="&rdfs;label">
            <Constant
                >pituitary adenylate cyclase-activating polypeptide receptor activity</Constant>
        </Annotation>
    </EntityAnnotation>
    <SubClassOf>
        <OWLClass URI="&go;GO_0001635"/>
        <OWLClass URI="&go;GO_0004930"/>
    </SubClassOf>
    <EntityAnnotation>
        <OWLClass URI="&go;GO_0001635"/>
        <Annotation annotationURI="&go;exact_synonym">
            <Constant
                >&quot;CGRP receptor&quot; []</Constant>
        </Annotation>
    </EntityAnnotation>
    <EntityAnnotation>
        <OWLClass URI="&go;GO_0001635"/>
        <Annotation annotationURI="&go;namespace">
            <Constant
                >molecular_function</Constant>
        </Annotation>
    </EntityAnnotation>
    <EntityAnnotation>
        <OWLClass URI="&go;GO_0001635"/>
        <Annotation annotationURI="&go;xref_analog">
            <Constant
                >Wikipedia:CALCRL</Constant>
        </Annotation>
    </EntityAnnotation>
    <EntityAnnotation>
        <OWLClass URI="&go;GO_0001635"/>
        <Annotation annotationURI="&rdfs;label">
            <Constant
                >calcitonin gene-related polypeptide receptor activity</Constant>
        </Annotation>
    </EntityAnnotation>
    <SubClassOf>
        <OWLClass URI="&go;GO_0001637"/>
        <OWLClass URI="&go;GO_0008528"/>
    </SubClassOf>
    <EntityAnnotation>
        <OWLClass URI="&go;GO_0001637"/>
        <Annotation annotationURI="&go;exact_synonym">
            <Constant
                >&quot;G protein chemoattractant receptor activity&quot; []</Constant>
        </Annotation>
    </EntityAnnotation>
    <EntityAnnotation>
        <OWLClass URI="&go;GO_0001637"/>
        <Annotation annotationURI="&go;namespace">
            <Constant
                >molecular_function</Constant>
        </Annotation>
    </EntityAnnotation>
    <EntityAnnotation>
        <OWLClass URI="&go;GO_0001637"/>
        <Annotation annotationURI="&rdfs;label">
            <Constant
                >G-protein chemoattractant receptor activity</Constant>
        </Annotation>
    </EntityAnnotation>
    <SubClassOf>
        <OWLClass URI="&go;GO_0001639"/>
        <OWLClass URI="&go;GO_0008066"/>
    </SubClassOf>
    <EntityAnnotation>
        <OWLClass URI="&go;GO_0001639"/>
        <Annotation annotationURI="&go;def">
            <Constant
                >&quot;A G-protein coupled receptor that binds glutamate and is linked to the inositol 1,4,5-trisphosphate/calcium signaling system.&quot; [PMID:9016303]</Constant>
        </Annotation>
    </EntityAnnotation>
    <EntityAnnotation>
        <OWLClass URI="&go;GO_0001639"/>
        <Annotation annotationURI="&go;exact_synonym">
            <Constant
                >&quot;phospholipase C activating metabotropic glutamate receptor activity&quot; []</Constant>
        </Annotation>
    </EntityAnnotation>
    <EntityAnnotation>
        <OWLClass URI="&go;GO_0001639"/>
        <Annotation annotationURI="&go;namespace">
            <Constant
                >molecular_function</Constant>
        </Annotation>
    </EntityAnnotation>
    <EntityAnnotation>
        <OWLClass URI="&go;GO_0001639"/>
        <Annotation annotationURI="&go;related_synonym">
            <Constant
                >&quot;Group I metabotropic glutamate receptor&quot; []</Constant>
        </Annotation>
    </EntityAnnotation>
    <EntityAnnotation>
        <OWLClass URI="&go;GO_0001639"/>
        <Annotation annotationURI="&go;related_synonym">
            <Constant
                >&quot;group I metabotropic glutamate receptor activity&quot; []</Constant>
        </Annotation>
    </EntityAnnotation>
    <EntityAnnotation>
        <OWLClass URI="&go;GO_0001639"/>
        <Annotation annotationURI="&rdfs;label">
            <Constant
                >PLC activating metabotropic glutamate receptor activity</Constant>
        </Annotation>
    </EntityAnnotation>
    <SubClassOf>
        <OWLClass URI="&go;GO_0001640"/>
        <OWLClass URI="&go;GO_0004930"/>
    </SubClassOf>
    <SubClassOf>
        <OWLClass URI="&go;GO_0001640"/>
        <OWLClass URI="&go;GO_0008066"/>
    </SubClassOf>
    <EntityAnnotation>
        <OWLClass URI="&go;GO_0001640"/>
        <Annotation annotationURI="&go;def">
            <Constant
                >&quot;A G-protein coupled receptor that binds glutamate and inhibits adenylate cyclase activity.&quot; [GOC:dph]</Constant>
        </Annotation>
    </EntityAnnotation>
    <EntityAnnotation>
        <OWLClass URI="&go;GO_0001640"/>
        <Annotation annotationURI="&go;exact_synonym">
            <Constant
                >&quot;adenylyl cyclase inhibiting metabotropic glutamate receptor activity&quot; []</Constant>
        </Annotation>
    </EntityAnnotation>
    <EntityAnnotation>
        <OWLClass URI="&go;GO_0001640"/>
        <Annotation annotationURI="&go;namespace">
            <Constant
                >molecular_function</Constant>
        </Annotation>
    </EntityAnnotation>
    <EntityAnnotation>
        <OWLClass URI="&go;GO_0001640"/>
        <Annotation annotationURI="&rdfs;label">
            <Constant
                >adenylate cyclase inhibiting metabotropic glutamate receptor activity</Constant>
        </Annotation>
    </EntityAnnotation>
    <SubClassOf>
        <OWLClass URI="&go;GO_0001641"/>
        <OWLClass URI="&go;GO_0001640"/>
    </SubClassOf>
    <EntityAnnotation>
        <OWLClass URI="&go;GO_0001641"/>
        <Annotation annotationURI="&go;def">
            <Constant
                >&quot;A G-protein coupled receptor that is activated by trans-1-aminocyclopentane-1,3-dicarboxylic acid (t-ACPD) and inhibits adenylate cyclase activity.&quot; [GOC:dph]</Constant>
        </Annotation>
    </EntityAnnotation>
    <EntityAnnotation>
        <OWLClass URI="&go;GO_0001641"/>
        <Annotation annotationURI="&go;namespace">
            <Constant
                >molecular_function</Constant>
        </Annotation>
    </EntityAnnotation>
    <EntityAnnotation>
        <OWLClass URI="&go;GO_0001641"/>
        <Annotation annotationURI="&rdfs;label">
            <Constant
                >group II metabotropic glutamate receptor activity</Constant>
        </Annotation>
    </EntityAnnotation>
    <SubClassOf>
        <OWLClass URI="&go;GO_0001642"/>
        <OWLClass URI="&go;GO_0001640"/>
    </SubClassOf>
    <EntityAnnotation>
        <OWLClass URI="&go;GO_0001642"/>
        <Annotation annotationURI="&go;def">
            <Constant
                >&quot;A G-protein coupled receptor that is activated by L-AP-4 and inhibits adenylate cyclase activity.&quot; [PMID:9016303]</Constant>
        </Annotation>
    </EntityAnnotation>
    <EntityAnnotation>
        <OWLClass URI="&go;GO_0001642"/>
        <Annotation annotationURI="&go;namespace">
            <Constant
                >molecular_function</Constant>
        </Annotation>
    </EntityAnnotation>
    <EntityAnnotation>
        <OWLClass URI="&go;GO_0001642"/>
        <Annotation annotationURI="&rdfs;label">
            <Constant
                >group III metabotropic glutamate receptor activity</Constant>
        </Annotation>
    </EntityAnnotation>
    <SubClassOf>
        <OWLClass URI="&go;GO_0001650"/>
        <OWLClass URI="&go;GO_0044452"/>
    </SubClassOf>
    <EntityAnnotation>
        <OWLClass URI="&go;GO_0001650"/>
        <Annotation annotationURI="&go;def">
            <Constant
                >&quot;A structure found most metazoan nucleoli, but not usually found in lower eukaryotes; surrounded by the dense fibrillar component; the zone of transcription from multiple copies of the pre-rRNA genes is in the border region between these two structures.&quot; [PMID:10754561]</Constant>
        </Annotation>
    </EntityAnnotation>
    <EntityAnnotation>
        <OWLClass URI="&go;GO_0001650"/>
        <Annotation annotationURI="&go;exact_synonym">
            <Constant
                >&quot;fibrillar centre&quot; []</Constant>
        </Annotation>
    </EntityAnnotation>
    <EntityAnnotation>
        <OWLClass URI="&go;GO_0001650"/>
        <Annotation annotationURI="&go;namespace">
            <Constant
                >cellular_component</Constant>
        </Annotation>
    </EntityAnnotation>
    <EntityAnnotation>
        <OWLClass URI="&go;GO_0001650"/>
        <Annotation annotationURI="&rdfs;label">
            <Constant
                >fibrillar center</Constant>
        </Annotation>
    </EntityAnnotation>
    <SubClassOf>
        <OWLClass URI="&go;GO_0001651"/>
        <OWLClass URI="&go;GO_0044452"/>
    </SubClassOf>
    <EntityAnnotation>
        <OWLClass URI="&go;GO_0001651"/>
        <Annotation annotationURI="&go;def">
            <Constant
                >&quot;A structure found in the nucleolus, which contains newly synthesized preribosomal RNA (pre-rRNA) and a collection of proteins.&quot; [PMID:10754561]</Constant>
        </Annotation>
    </EntityAnnotation>
    <EntityAnnotation>
        <OWLClass URI="&go;GO_0001651"/>
        <Annotation annotationURI="&go;namespace">
            <Constant
                >cellular_component</Constant>
        </Annotation>
    </EntityAnnotation>
    <EntityAnnotation>
        <OWLClass URI="&go;GO_0001651"/>
        <Annotation annotationURI="&rdfs;label">
            <Constant
                >dense fibrillar component</Constant>
        </Annotation>
    </EntityAnnotation>
    <SubClassOf>
        <OWLClass URI="&go;GO_0001652"/>
        <OWLClass URI="&go;GO_0044452"/>
    </SubClassOf>
    <EntityAnnotation>
        <OWLClass URI="&go;GO_0001652"/>
        <Annotation annotationURI="&go;def">
            <Constant
                >&quot;A structure found in the nucleolus, which contains nearly completed preribosomal particles destined for the cytoplasm.&quot; [PMID:10754561]</Constant>
        </Annotation>
    </EntityAnnotation>
    <EntityAnnotation>
        <OWLClass URI="&go;GO_0001652"/>
        <Annotation annotationURI="&go;namespace">
            <Constant
                >cellular_component</Constant>
        </Annotation>
    </EntityAnnotation>
    <EntityAnnotation>
        <OWLClass URI="&go;GO_0001652"/>
        <Annotation annotationURI="&rdfs;label">
            <Constant
                >granular component</Constant>
        </Annotation>
    </EntityAnnotation>
    <SubClassOf>
        <OWLClass URI="&go;GO_0001653"/>
        <OWLClass URI="&go;GO_0004872"/>
    </SubClassOf>
    <SubClassOf>
        <OWLClass URI="&go;GO_0001653"/>
        <OWLClass URI="&go;GO_0042277"/>
    </SubClassOf>
    <EntityAnnotation>
        <OWLClass URI="&go;GO_0001653"/>
        <Annotation annotationURI="&go;def">
            <Constant
                >&quot;Combining with an extracellular or intracellular peptide to initiate a change in cell activity.&quot; [GOC:jl]</Constant>
        </Annotation>
    </EntityAnnotation>
    <EntityAnnotation>
        <OWLClass URI="&go;GO_0001653"/>
        <Annotation annotationURI="&go;namespace">
            <Constant
                >molecular_function</Constant>
        </Annotation>
    </EntityAnnotation>
    <EntityAnnotation>
        <OWLClass URI="&go;GO_0001653"/>
        <Annotation annotationURI="&go;narrow_synonym">
            <Constant
                >&quot;endogenous peptide receptor activity&quot; []</Constant>
        </Annotation>
    </EntityAnnotation>
    <EntityAnnotation>
        <OWLClass URI="&go;GO_0001653"/>
        <Annotation annotationURI="&go;narrow_synonym">
            <Constant
                >&quot;exogenous peptide receptor activity&quot; []</Constant>
        </Annotation>
    </EntityAnnotation>
    <EntityAnnotation>
        <OWLClass URI="&go;GO_0001653"/>
        <Annotation annotationURI="&rdfs;label">
            <Constant
                >peptide receptor activity</Constant>
        </Annotation>
    </EntityAnnotation>
    <SubClassOf>
        <OWLClass URI="&go;GO_0001654"/>
        <OWLClass URI="&go;GO_0007423"/>
    </SubClassOf>
    <EntityAnnotation>
        <OWLClass URI="&go;GO_0001654"/>
        <Annotation annotationURI="&go;def">
            <Constant
                >&quot;The process whose specific outcome is the progression of the eye over time, from its formation to the mature structure. The eye is the organ of sight.&quot; [GOC:jic, GOC:jl]</Constant>
        </Annotation>
    </EntityAnnotation>
    <EntityAnnotation>
        <OWLClass URI="&go;GO_0001654"/>
        <Annotation annotationURI="&go;namespace">
            <Constant
                >biological_process</Constant>
        </Annotation>
    </EntityAnnotation>
    <EntityAnnotation>
        <OWLClass URI="&go;GO_0001654"/>
        <Annotation annotationURI="&go;xref_analog">
            <Constant
                >Wikipedia:Eye_development</Constant>
        </Annotation>
    </EntityAnnotation>
    <EntityAnnotation>
        <OWLClass URI="&go;GO_0001654"/>
        <Annotation annotationURI="&rdfs;label">
            <Constant>eye development</Constant>
        </Annotation>
    </EntityAnnotation>
    <SubClassOf>
        <OWLClass URI="&go;GO_0001659"/>
        <OWLClass URI="&go;GO_0032501"/>
    </SubClassOf>
    <SubClassOf>
        <OWLClass URI="&go;GO_0001659"/>
        <OWLClass URI="&go;GO_0042592"/>
    </SubClassOf>
    <EntityAnnotation>
        <OWLClass URI="&go;GO_0001659"/>
        <Annotation annotationURI="&go;def">
            <Constant
                >&quot;A homeostatic process by which an organism modulates its internal body temperature.&quot; [GOC:jl]</Constant>
        </Annotation>
    </EntityAnnotation>
    <EntityAnnotation>
        <OWLClass URI="&go;GO_0001659"/>
        <Annotation annotationURI="&go;exact_synonym">
            <Constant
                >&quot;thermoregulation&quot; [GOC:tb, GOC:dph]</Constant>
        </Annotation>
    </EntityAnnotation>
    <EntityAnnotation>
        <OWLClass URI="&go;GO_0001659"/>
        <Annotation annotationURI="&go;namespace">
            <Constant
                >biological_process</Constant>
        </Annotation>
    </EntityAnnotation>
    <EntityAnnotation>
        <OWLClass URI="&go;GO_0001659"/>
        <Annotation annotationURI="&go;xref_analog">
            <Constant
                >Wikipedia:Thermoregulation</Constant>
        </Annotation>
    </EntityAnnotation>
    <EntityAnnotation>
        <OWLClass URI="&go;GO_0001659"/>
        <Annotation annotationURI="&rdfs;label">
            <Constant
                >temperature homeostasis</Constant>
        </Annotation>
    </EntityAnnotation>
    <SubClassOf>
        <OWLClass URI="&go;GO_0001660"/>
        <OWLClass URI="&go;GO_0006953"/>
    </SubClassOf>
    <SubClassOf>
        <OWLClass URI="&go;GO_0001660"/>
        <OWLClass URI="&go;GO_0031649"/>
    </SubClassOf>
    <EntityAnnotation>
        <OWLClass URI="&go;GO_0001660"/>
        <Annotation annotationURI="&go;broad_synonym">
            <Constant>&quot;pyrexia&quot; []</Constant>
        </Annotation>
    </EntityAnnotation>
    <EntityAnnotation>
        <OWLClass URI="&go;GO_0001660"/>
        <Annotation annotationURI="&go;def">
            <Constant
                >&quot;A rise in body temperature above the normal, often as a response to infection.&quot; [GOC:jl]</Constant>
        </Annotation>
    </EntityAnnotation>
    <EntityAnnotation>
        <OWLClass URI="&go;GO_0001660"/>
        <Annotation annotationURI="&go;namespace">
            <Constant
                >biological_process</Constant>
        </Annotation>
    </EntityAnnotation>
    <EntityAnnotation>
        <OWLClass URI="&go;GO_0001660"/>
        <Annotation annotationURI="&go;xref_analog">
            <Constant>Wikipedia:Fever</Constant>
        </Annotation>
    </EntityAnnotation>
    <EntityAnnotation>
        <OWLClass URI="&go;GO_0001660"/>
        <Annotation annotationURI="&rdfs;label">
            <Constant>fever</Constant>
        </Annotation>
    </EntityAnnotation>
    <SubClassOf>
        <OWLClass URI="&go;GO_0001661"/>
        <OWLClass URI="&go;GO_0007631"/>
    </SubClassOf>
    <SubClassOf>
        <OWLClass URI="&go;GO_0001661"/>
        <OWLClass URI="&go;GO_0008306"/>
    </SubClassOf>
    <EntityAnnotation>
        <OWLClass URI="&go;GO_0001661"/>
        <Annotation annotationURI="&go;def">
            <Constant
                >&quot;A conditioned aversion to a specific chemical compound as a result of that compound being coupled with a noxious stimulus.&quot; [GOC:dph, PMID:9920659]</Constant>
        </Annotation>
    </EntityAnnotation>
    <EntityAnnotation>
        <OWLClass URI="&go;GO_0001661"/>
        <Annotation annotationURI="&go;namespace">
            <Constant
                >biological_process</Constant>
        </Annotation>
    </EntityAnnotation>
    <EntityAnnotation>
        <OWLClass URI="&go;GO_0001661"/>
        <Annotation annotationURI="&go;xref_analog">
            <Constant
                >Wikipedia:Conditioned_taste_aversion</Constant>
        </Annotation>
    </EntityAnnotation>
    <EntityAnnotation>
        <OWLClass URI="&go;GO_0001661"/>
        <Annotation annotationURI="&go;xref_analog">
            <Constant
                >Wikipedia:Taste_aversion</Constant>
        </Annotation>
    </EntityAnnotation>
    <EntityAnnotation>
        <OWLClass URI="&go;GO_0001661"/>
        <Annotation annotationURI="&rdfs;label">
            <Constant
                >conditioned taste aversion</Constant>
        </Annotation>
    </EntityAnnotation>
    <SubClassOf>
        <OWLClass URI="&go;GO_0001662"/>
        <OWLClass URI="&go;GO_0002209"/>
    </SubClassOf>
    <SubClassOf>
        <OWLClass URI="&go;GO_0001662"/>
        <OWLClass URI="&go;GO_0042596"/>
    </SubClassOf>
    <EntityAnnotation>
        <OWLClass URI="&go;GO_0001662"/>
        <Annotation annotationURI="&go;def">
            <Constant
                >&quot;An acute behavioral change resulting from a perceived external threat.&quot; [GOC:dph, PMID:9920659]</Constant>
        </Annotation>
    </EntityAnnotation>
    <EntityAnnotation>
        <OWLClass URI="&go;GO_0001662"/>
        <Annotation annotationURI="&go;exact_synonym">
            <Constant
                >&quot;behavioural fear response&quot; []</Constant>
        </Annotation>
    </EntityAnnotation>
    <EntityAnnotation>
        <OWLClass URI="&go;GO_0001662"/>
        <Annotation annotationURI="&go;namespace">
            <Constant
                >biological_process</Constant>
        </Annotation>
    </EntityAnnotation>
    <EntityAnnotation>
        <OWLClass URI="&go;GO_0001662"/>
        <Annotation annotationURI="&rdfs;label">
            <Constant
                >behavioral fear response</Constant>
        </Annotation>
    </EntityAnnotation>
    <SubClassOf>
        <OWLClass URI="&go;GO_0001664"/>
        <OWLClass URI="&go;GO_0005102"/>
    </SubClassOf>
    <EntityAnnotation>
        <OWLClass URI="&go;GO_0001664"/>
        <Annotation annotationURI="&go;def">
            <Constant
                >&quot;Interacting selectively with a G-protein-coupled receptor.&quot; [GOC:ceb, GOC:dph]</Constant>
        </Annotation>
    </EntityAnnotation>
    <EntityAnnotation>
        <OWLClass URI="&go;GO_0001664"/>
        <Annotation annotationURI="&go;exact_synonym">
            <Constant
                >&quot;G protein coupled receptor binding&quot; []</Constant>
        </Annotation>
    </EntityAnnotation>
    <EntityAnnotation>
        <OWLClass URI="&go;GO_0001664"/>
        <Annotation annotationURI="&go;namespace">
            <Constant
                >molecular_function</Constant>
        </Annotation>
    </EntityAnnotation>
    <EntityAnnotation>
        <OWLClass URI="&go;GO_0001664"/>
        <Annotation annotationURI="&go;narrow_synonym">
            <Constant
                >&quot;G protein coupled receptor ligand&quot; []</Constant>
        </Annotation>
    </EntityAnnotation>
    <EntityAnnotation>
        <OWLClass URI="&go;GO_0001664"/>
        <Annotation annotationURI="&go;narrow_synonym">
            <Constant
                >&quot;G-protein-coupled receptor ligand&quot; []</Constant>
        </Annotation>
    </EntityAnnotation>
    <EntityAnnotation>
        <OWLClass URI="&go;GO_0001664"/>
        <Annotation annotationURI="&rdfs;label">
            <Constant
                >G-protein-coupled receptor binding</Constant>
        </Annotation>
    </EntityAnnotation>
    <SubClassOf>
        <OWLClass URI="&go;GO_0001666"/>
        <OWLClass URI="&go;GO_0006950"/>
    </SubClassOf>
    <EntityAnnotation>
        <OWLClass URI="&go;GO_0001666"/>
        <Annotation annotationURI="&go;def">
            <Constant
                >&quot;A change in state or activity of a cell or an organism (in terms of movement, secretion, enzyme production, gene expression, etc.) as a result of a stimulus indicating lowered oxygen tension. Hypoxia, defined as a decline in O2 levels below normoxic levels of 20.8 - 20.95%, results in metabolic adaptation at both the cellular and organismal level.&quot; [GOC:hjd]</Constant>
        </Annotation>
    </EntityAnnotation>
    <EntityAnnotation>
        <OWLClass URI="&go;GO_0001666"/>
        <Annotation annotationURI="&go;exact_synonym">
            <Constant
                >&quot;response to hypoxic stress&quot; []</Constant>
        </Annotation>
    </EntityAnnotation>
    <EntityAnnotation>
        <OWLClass URI="&go;GO_0001666"/>
        <Annotation annotationURI="&go;exact_synonym">
            <Constant
                >&quot;response to lowered oxygen tension&quot; []</Constant>
        </Annotation>
    </EntityAnnotation>
    <EntityAnnotation>
        <OWLClass URI="&go;GO_0001666"/>
        <Annotation annotationURI="&go;namespace">
            <Constant
                >biological_process</Constant>
        </Annotation>
    </EntityAnnotation>
    <EntityAnnotation>
        <OWLClass URI="&go;GO_0001666"/>
        <Annotation annotationURI="&rdfs;label">
            <Constant
                >response to hypoxia</Constant>
        </Annotation>
    </EntityAnnotation>
    <SubClassOf>
        <OWLClass URI="&go;GO_0001667"/>
        <OWLClass URI="&go;GO_0016477"/>
    </SubClassOf>
    <EntityAnnotation>
        <OWLClass URI="&go;GO_0001667"/>
        <Annotation annotationURI="&go;def">
            <Constant
                >&quot;Cell migration that is accomplished by extension and retraction of a pseudopodium.&quot; [GOC:dph]</Constant>
        </Annotation>
    </EntityAnnotation>
    <EntityAnnotation>
        <OWLClass URI="&go;GO_0001667"/>
        <Annotation annotationURI="&go;exact_synonym">
            <Constant
                >&quot;ameboid cell migration&quot; []</Constant>
        </Annotation>
    </EntityAnnotation>
    <EntityAnnotation>
        <OWLClass URI="&go;GO_0001667"/>
        <Annotation annotationURI="&go;exact_synonym">
            <Constant
                >&quot;amoeboid cell migration&quot; []</Constant>
        </Annotation>
    </EntityAnnotation>
    <EntityAnnotation>
        <OWLClass URI="&go;GO_0001667"/>
        <Annotation annotationURI="&go;exact_synonym">
            <Constant
                >&quot;amoeboidal cell migration&quot; []</Constant>
        </Annotation>
    </EntityAnnotation>
    <EntityAnnotation>
        <OWLClass URI="&go;GO_0001667"/>
        <Annotation annotationURI="&go;namespace">
            <Constant
                >biological_process</Constant>
        </Annotation>
    </EntityAnnotation>
    <EntityAnnotation>
        <OWLClass URI="&go;GO_0001667"/>
        <Annotation annotationURI="&rdfs;label">
            <Constant
                >ameboidal cell migration</Constant>
        </Annotation>
    </EntityAnnotation>
    <SubClassOf>
        <OWLClass URI="&go;GO_0001669"/>
        <OWLClass URI="&go;GO_0030141"/>
    </SubClassOf>
    <EntityAnnotation>
        <OWLClass URI="&go;GO_0001669"/>
        <Annotation annotationURI="&go;def">
            <Constant
                >&quot;A structure in the head of a spermatozoon that contains acid hydrolases, and is concerned with the breakdown of the outer membrane of the ovum during fertilization. It lies just beneath the plasma membrane and is derived from the lysosome.&quot; [ISBN:0124325653, ISBN:0198506732 &quot;Oxford Dictionary of Biochemistry and Molecular Biology&quot;]</Constant>
        </Annotation>
    </EntityAnnotation>
    <EntityAnnotation>
        <OWLClass URI="&go;GO_0001669"/>
        <Annotation annotationURI="&go;namespace">
            <Constant
                >cellular_component</Constant>
        </Annotation>
    </EntityAnnotation>
    <EntityAnnotation>
        <OWLClass URI="&go;GO_0001669"/>
        <Annotation annotationURI="&go;xref_analog">
            <Constant
                >Wikipedia:Acrosome</Constant>
        </Annotation>
    </EntityAnnotation>
    <EntityAnnotation>
        <OWLClass URI="&go;GO_0001669"/>
        <Annotation annotationURI="&rdfs;label">
            <Constant>acrosome</Constant>
        </Annotation>
    </EntityAnnotation>
    <SubClassOf>
        <OWLClass URI="&go;GO_0001670"/>
        <OWLClass URI="&go;GO_0001591"/>
    </SubClassOf>
    <EntityAnnotation>
        <OWLClass URI="&go;GO_0001670"/>
        <Annotation annotationURI="&go;def">
            <Constant
                >&quot;A G-protein coupled receptor that binds dopamine and has the pharmacological characteristics of classic D2 receptors.&quot; [IUPHAR_RECEPTOR:2254]</Constant>
        </Annotation>
    </EntityAnnotation>
    <EntityAnnotation>
        <OWLClass URI="&go;GO_0001670"/>
        <Annotation annotationURI="&go;namespace">
            <Constant
                >molecular_function</Constant>
        </Annotation>
    </EntityAnnotation>
    <EntityAnnotation>
        <OWLClass URI="&go;GO_0001670"/>
        <Annotation annotationURI="&rdfs;label">
            <Constant
                >dopamine D2 receptor activity</Constant>
        </Annotation>
    </EntityAnnotation>
    <SubClassOf>
        <OWLClass URI="&go;GO_0001673"/>
        <OWLClass URI="&go;GO_0043073"/>
    </SubClassOf>
    <EntityAnnotation>
        <OWLClass URI="&go;GO_0001673"/>
        <Annotation annotationURI="&go;def">
            <Constant
                >&quot;The nucleus of a male germ cell, a cell specialized to produce haploid gametes, and its descendents.&quot; [GOC:hjd, GOC:mtg_sensu, http://cancerweb.ncl.ac.uk]</Constant>
        </Annotation>
    </EntityAnnotation>
    <EntityAnnotation>
        <OWLClass URI="&go;GO_0001673"/>
        <Annotation annotationURI="&go;exact_synonym">
            <Constant
                >&quot;male germ cell nucleus (sensu Metazoa)&quot; []</Constant>
        </Annotation>
    </EntityAnnotation>
    <EntityAnnotation>
        <OWLClass URI="&go;GO_0001673"/>
        <Annotation annotationURI="&go;exact_synonym">
            <Constant
                >&quot;male germ-cell nucleus (sensu Metazoa)&quot; []</Constant>
        </Annotation>
    </EntityAnnotation>
    <EntityAnnotation>
        <OWLClass URI="&go;GO_0001673"/>
        <Annotation annotationURI="&go;exact_synonym">
            <Constant
                >&quot;male germ-cell nucleus&quot; []</Constant>
        </Annotation>
    </EntityAnnotation>
    <EntityAnnotation>
        <OWLClass URI="&go;GO_0001673"/>
        <Annotation annotationURI="&go;namespace">
            <Constant
                >cellular_component</Constant>
        </Annotation>
    </EntityAnnotation>
    <EntityAnnotation>
        <OWLClass URI="&go;GO_0001673"/>
        <Annotation annotationURI="&rdfs;label">
            <Constant
                >male germ cell nucleus</Constant>
        </Annotation>
    </EntityAnnotation>
    <SubClassOf>
        <OWLClass URI="&go;GO_0001674"/>
        <OWLClass URI="&go;GO_0043073"/>
    </SubClassOf>
    <EntityAnnotation>
        <OWLClass URI="&go;GO_0001674"/>
        <Annotation annotationURI="&go;def">
            <Constant
                >&quot;The nucleus of the female germ cell, a cell specialized to produce haploid gametes, and its descendents.&quot; [GOC:hjd, http://cancerweb.ncl.ac.uk]</Constant>
        </Annotation>
    </EntityAnnotation>
    <EntityAnnotation>
        <OWLClass URI="&go;GO_0001674"/>
        <Annotation annotationURI="&go;exact_synonym">
            <Constant
                >&quot;female germ cell nucleus (sensu Metazoa)&quot; []</Constant>
        </Annotation>
    </EntityAnnotation>
    <EntityAnnotation>
        <OWLClass URI="&go;GO_0001674"/>
        <Annotation annotationURI="&go;exact_synonym">
            <Constant
                >&quot;female germ-cell nucleus (sensu Animalia)&quot; []</Constant>
        </Annotation>
    </EntityAnnotation>
    <EntityAnnotation>
        <OWLClass URI="&go;GO_0001674"/>
        <Annotation annotationURI="&go;exact_synonym">
            <Constant
                >&quot;female germ-cell nucleus&quot; []</Constant>
        </Annotation>
    </EntityAnnotation>
    <EntityAnnotation>
        <OWLClass URI="&go;GO_0001674"/>
        <Annotation annotationURI="&go;namespace">
            <Constant
                >cellular_component</Constant>
        </Annotation>
    </EntityAnnotation>
    <EntityAnnotation>
        <OWLClass URI="&go;GO_0001674"/>
        <Annotation annotationURI="&rdfs;label">
            <Constant
                >female germ cell nucleus</Constant>
        </Annotation>
    </EntityAnnotation>
    <SubClassOf>
        <OWLClass URI="&go;GO_0001675"/>
        <OWLClass URI="&go;GO_0048646"/>
    </SubClassOf>
    <EntityAnnotation>
        <OWLClass URI="&go;GO_0001675"/>
        <Annotation annotationURI="&go;def">
            <Constant
                >&quot;The formation of the acrosome from the spermatid Golgi.&quot; [GOC:hjd]</Constant>
        </Annotation>
    </EntityAnnotation>
    <EntityAnnotation>
        <OWLClass URI="&go;GO_0001675"/>
        <Annotation annotationURI="&go;namespace">
            <Constant
                >biological_process</Constant>
        </Annotation>
    </EntityAnnotation>
    <EntityAnnotation>
        <OWLClass URI="&go;GO_0001675"/>
        <Annotation annotationURI="&rdfs;label">
            <Constant
                >acrosome formation</Constant>
        </Annotation>
    </EntityAnnotation>
    <SubClassOf>
        <OWLClass URI="&go;GO_0001692"/>
        <OWLClass URI="&go;GO_0006576"/>
    </SubClassOf>
    <SubClassOf>
        <OWLClass URI="&go;GO_0001692"/>
        <OWLClass URI="&go;GO_0046483"/>
    </SubClassOf>
    <EntityAnnotation>
        <OWLClass URI="&go;GO_0001692"/>
        <Annotation annotationURI="&go;def">
            <Constant
                >&quot;The chemical reactions and pathways involving histamine, a physiologically active amine, found in plant and animal tissue and released from mast cells as part of an allergic reaction in humans.&quot; [GOC:jl, ISBN:0395825172]</Constant>
        </Annotation>
    </EntityAnnotation>
    <EntityAnnotation>
        <OWLClass URI="&go;GO_0001692"/>
        <Annotation annotationURI="&go;exact_synonym">
            <Constant
                >&quot;histamine metabolism&quot; []</Constant>
        </Annotation>
    </EntityAnnotation>
    <EntityAnnotation>
        <OWLClass URI="&go;GO_0001692"/>
        <Annotation annotationURI="&go;namespace">
            <Constant
                >biological_process</Constant>
        </Annotation>
    </EntityAnnotation>
    <EntityAnnotation>
        <OWLClass URI="&go;GO_0001692"/>
        <Annotation annotationURI="&rdfs;label">
            <Constant
                >histamine metabolic process</Constant>
        </Annotation>
    </EntityAnnotation>
    <SubClassOf>
        <OWLClass URI="&go;GO_0001694"/>
        <OWLClass URI="&go;GO_0001692"/>
    </SubClassOf>
    <SubClassOf>
        <OWLClass URI="&go;GO_0001694"/>
        <OWLClass URI="&go;GO_0018130"/>
    </SubClassOf>
    <SubClassOf>
        <OWLClass URI="&go;GO_0001694"/>
        <OWLClass URI="&go;GO_0042401"/>
    </SubClassOf>
    <EntityAnnotation>
        <OWLClass URI="&go;GO_0001694"/>
        <Annotation annotationURI="&go;def">
            <Constant
                >&quot;The chemical reactions and pathways resulting in the formation of histamine, a physiologically active amine, found in plant and animal tissue and released from mast cells as part of an allergic reaction in humans.&quot; [GOC:jl, ISBN:0395825172]</Constant>
        </Annotation>
    </EntityAnnotation>
    <EntityAnnotation>
        <OWLClass URI="&go;GO_0001694"/>
        <Annotation annotationURI="&go;exact_synonym">
            <Constant
                >&quot;histamine anabolism&quot; []</Constant>
        </Annotation>
    </EntityAnnotation>
    <EntityAnnotation>
        <OWLClass URI="&go;GO_0001694"/>
        <Annotation annotationURI="&go;exact_synonym">
            <Constant
                >&quot;histamine biosynthesis&quot; []</Constant>
        </Annotation>
    </EntityAnnotation>
    <EntityAnnotation>
        <OWLClass URI="&go;GO_0001694"/>
        <Annotation annotationURI="&go;exact_synonym">
            <Constant
                >&quot;histamine formation&quot; []</Constant>
        </Annotation>
    </EntityAnnotation>
    <EntityAnnotation>
        <OWLClass URI="&go;GO_0001694"/>
        <Annotation annotationURI="&go;exact_synonym">
            <Constant
                >&quot;histamine synthesis&quot; []</Constant>
        </Annotation>
    </EntityAnnotation>
    <EntityAnnotation>
        <OWLClass URI="&go;GO_0001694"/>
        <Annotation annotationURI="&go;namespace">
            <Constant
                >biological_process</Constant>
        </Annotation>
    </EntityAnnotation>
    <EntityAnnotation>
        <OWLClass URI="&go;GO_0001694"/>
        <Annotation annotationURI="&rdfs;label">
            <Constant
                >histamine biosynthetic process</Constant>
        </Annotation>
    </EntityAnnotation>
    <SubClassOf>
        <OWLClass URI="&go;GO_0001704"/>
        <OWLClass URI="&go;GO_0048646"/>
    </SubClassOf>
    <EntityAnnotation>
        <OWLClass URI="&go;GO_0001704"/>
        <Annotation annotationURI="&go;def">
            <Constant
                >&quot;The formation of the ectoderm, mesoderm and endoderm during gastrulation.&quot; [GOC:go_curators]</Constant>
        </Annotation>
    </EntityAnnotation>
    <EntityAnnotation>
        <OWLClass URI="&go;GO_0001704"/>
        <Annotation annotationURI="&go;namespace">
            <Constant
                >biological_process</Constant>
        </Annotation>
    </EntityAnnotation>
    <EntityAnnotation>
        <OWLClass URI="&go;GO_0001704"/>
        <Annotation annotationURI="&rdfs;label">
            <Constant
                >formation of primary germ layer</Constant>
        </Annotation>
    </EntityAnnotation>
    <SubClassOf>
        <OWLClass URI="&go;GO_0001705"/>
        <OWLClass URI="&go;GO_0001704"/>
    </SubClassOf>
    <SubClassOf>
        <OWLClass URI="&go;GO_0001705"/>
        <ObjectSomeValuesFrom>
            <ObjectProperty URI="&go;part_of"/>
            <OWLClass URI="&go;GO_0007398"/>
        </ObjectSomeValuesFrom>
    </SubClassOf>
    <EntityAnnotation>
        <OWLClass URI="&go;GO_0001705"/>
        <Annotation annotationURI="&go;def">
            <Constant
                >&quot;The formation of ectoderm during gastrulation.&quot; [GOC:go_curators]</Constant>
        </Annotation>
    </EntityAnnotation>
    <EntityAnnotation>
        <OWLClass URI="&go;GO_0001705"/>
        <Annotation annotationURI="&go;namespace">
            <Constant
                >biological_process</Constant>
        </Annotation>
    </EntityAnnotation>
    <EntityAnnotation>
        <OWLClass URI="&go;GO_0001705"/>
        <Annotation annotationURI="&rdfs;label">
            <Constant
                >ectoderm formation</Constant>
        </Annotation>
    </EntityAnnotation>
    <SubClassOf>
        <OWLClass URI="&go;GO_0001706"/>
        <OWLClass URI="&go;GO_0001704"/>
    </SubClassOf>
    <EntityAnnotation>
        <OWLClass URI="&go;GO_0001706"/>
        <Annotation annotationURI="&go;def">
            <Constant
                >&quot;The formation of the endoderm during gastrulation.&quot; [GOC:go_curators]</Constant>
        </Annotation>
    </EntityAnnotation>
    <EntityAnnotation>
        <OWLClass URI="&go;GO_0001706"/>
        <Annotation annotationURI="&go;namespace">
            <Constant
                >biological_process</Constant>
        </Annotation>
    </EntityAnnotation>
    <EntityAnnotation>
        <OWLClass URI="&go;GO_0001706"/>
        <Annotation annotationURI="&rdfs;label">
            <Constant
                >endoderm formation</Constant>
        </Annotation>
    </EntityAnnotation>
    <SubClassOf>
        <OWLClass URI="&go;GO_0001708"/>
        <OWLClass URI="&go;GO_0009987"/>
    </SubClassOf>
    <SubClassOf>
        <OWLClass URI="&go;GO_0001708"/>
        <ObjectSomeValuesFrom>
            <ObjectProperty URI="&go;part_of"/>
            <OWLClass URI="&go;GO_0045165"/>
        </ObjectSomeValuesFrom>
    </SubClassOf>
    <EntityAnnotation>
        <OWLClass URI="&go;GO_0001708"/>
        <Annotation annotationURI="&go;def">
            <Constant
                >&quot;The process involved in the specification of cell identity. Once specification has taken place, a cell will be committed to differentiate down a specific pathway if left in its normal environment.&quot; [GOC:go_curators]</Constant>
        </Annotation>
    </EntityAnnotation>
    <EntityAnnotation>
        <OWLClass URI="&go;GO_0001708"/>
        <Annotation annotationURI="&go;namespace">
            <Constant
                >biological_process</Constant>
        </Annotation>
    </EntityAnnotation>
    <EntityAnnotation>
        <OWLClass URI="&go;GO_0001708"/>
        <Annotation annotationURI="&rdfs;label">
            <Constant
                >cell fate specification</Constant>
        </Annotation>
    </EntityAnnotation>
    <SubClassOf>
        <OWLClass URI="&go;GO_0001709"/>
        <OWLClass URI="&go;GO_0009987"/>
    </SubClassOf>
    <SubClassOf>
        <OWLClass URI="&go;GO_0001709"/>
        <ObjectSomeValuesFrom>
            <ObjectProperty URI="&go;part_of"/>
            <OWLClass URI="&go;GO_0045165"/>
        </ObjectSomeValuesFrom>
    </SubClassOf>
    <EntityAnnotation>
        <OWLClass URI="&go;GO_0001709"/>
        <Annotation annotationURI="&go;def">
            <Constant
                >&quot;Process involved in cell fate commitment. Once determination has taken place, a cell becomes committed to differentiate down a particular pathway regardless of its environment.&quot; [ISBN:0878932437]</Constant>
        </Annotation>
    </EntityAnnotation>
    <EntityAnnotation>
        <OWLClass URI="&go;GO_0001709"/>
        <Annotation annotationURI="&go;namespace">
            <Constant
                >biological_process</Constant>
        </Annotation>
    </EntityAnnotation>
    <EntityAnnotation>
        <OWLClass URI="&go;GO_0001709"/>
        <Annotation annotationURI="&go;xref_analog">
            <Constant
                >Wikipedia:Cell_fate_determination</Constant>
        </Annotation>
    </EntityAnnotation>
    <EntityAnnotation>
        <OWLClass URI="&go;GO_0001709"/>
        <Annotation annotationURI="&rdfs;label">
            <Constant
                >cell fate determination</Constant>
        </Annotation>
    </EntityAnnotation>
    <SubClassOf>
        <OWLClass URI="&go;GO_0001710"/>
        <OWLClass URI="&go;GO_0045165"/>
    </SubClassOf>
    <EntityAnnotation>
        <OWLClass URI="&go;GO_0001710"/>
        <Annotation annotationURI="&go;def">
            <Constant
                >&quot;The process by which a cell becomes committed to become part of the mesoderm.&quot; [GOC:go_curators, ISBN:0878932437]</Constant>
        </Annotation>
    </EntityAnnotation>
    <EntityAnnotation>
        <OWLClass URI="&go;GO_0001710"/>
        <Annotation annotationURI="&go;exact_synonym">
            <Constant
                >&quot;mesoderm cell fate commitment&quot; []</Constant>
        </Annotation>
    </EntityAnnotation>
    <EntityAnnotation>
        <OWLClass URI="&go;GO_0001710"/>
        <Annotation annotationURI="&go;namespace">
            <Constant
                >biological_process</Constant>
        </Annotation>
    </EntityAnnotation>
    <EntityAnnotation>
        <OWLClass URI="&go;GO_0001710"/>
        <Annotation annotationURI="&rdfs;label">
            <Constant
                >mesodermal cell fate commitment</Constant>
        </Annotation>
    </EntityAnnotation>
    <SubClassOf>
        <OWLClass URI="&go;GO_0001711"/>
        <OWLClass URI="&go;GO_0045165"/>
    </SubClassOf>
    <EntityAnnotation>
        <OWLClass URI="&go;GO_0001711"/>
        <Annotation annotationURI="&go;def">
            <Constant
                >&quot;The process by which a cell becomes committed to become part of the endoderm.&quot; [GOC:go_curators, ISBN:0878932437]</Constant>
        </Annotation>
    </EntityAnnotation>
    <EntityAnnotation>
        <OWLClass URI="&go;GO_0001711"/>
        <Annotation annotationURI="&go;exact_synonym">
            <Constant
                >&quot;endoderm cell fate commitment&quot; []</Constant>
        </Annotation>
    </EntityAnnotation>
    <EntityAnnotation>
        <OWLClass URI="&go;GO_0001711"/>
        <Annotation annotationURI="&go;namespace">
            <Constant
                >biological_process</Constant>
        </Annotation>
    </EntityAnnotation>
    <EntityAnnotation>
        <OWLClass URI="&go;GO_0001711"/>
        <Annotation annotationURI="&rdfs;label">
            <Constant
                >endodermal cell fate commitment</Constant>
        </Annotation>
    </EntityAnnotation>
    <SubClassOf>
        <OWLClass URI="&go;GO_0001712"/>
        <OWLClass URI="&go;GO_0045165"/>
    </SubClassOf>
    <EntityAnnotation>
        <OWLClass URI="&go;GO_0001712"/>
        <Annotation annotationURI="&go;def">
            <Constant
                >&quot;The process by which a cell becomes committed to become part of the ectoderm.&quot; [GOC:go_curators, ISBN:0878932437]</Constant>
        </Annotation>
    </EntityAnnotation>
    <EntityAnnotation>
        <OWLClass URI="&go;GO_0001712"/>
        <Annotation annotationURI="&go;exact_synonym">
            <Constant
                >&quot;ectoderm cell fate commitment&quot; []</Constant>
        </Annotation>
    </EntityAnnotation>
    <EntityAnnotation>
        <OWLClass URI="&go;GO_0001712"/>
        <Annotation annotationURI="&go;namespace">
            <Constant
                >biological_process</Constant>
        </Annotation>
    </EntityAnnotation>
    <EntityAnnotation>
        <OWLClass URI="&go;GO_0001712"/>
        <Annotation annotationURI="&rdfs;label">
            <Constant
                >ectodermal cell fate commitment</Constant>
        </Annotation>
    </EntityAnnotation>
    <SubClassOf>
        <OWLClass URI="&go;GO_0001725"/>
        <OWLClass URI="&go;GO_0032432"/>
    </SubClassOf>
    <EntityAnnotation>
        <OWLClass URI="&go;GO_0001725"/>
        <Annotation annotationURI="&go;def">
            <Constant
                >&quot;Bundle of microfilaments and other proteins found in fibroblasts.&quot; [ISBN:0124325653]</Constant>
        </Annotation>
    </EntityAnnotation>
    <EntityAnnotation>
        <OWLClass URI="&go;GO_0001725"/>
        <Annotation annotationURI="&go;exact_synonym">
            <Constant
                >&quot;stress fibre&quot; []</Constant>
        </Annotation>
    </EntityAnnotation>
    <EntityAnnotation>
        <OWLClass URI="&go;GO_0001725"/>
        <Annotation annotationURI="&go;namespace">
            <Constant
                >cellular_component</Constant>
        </Annotation>
    </EntityAnnotation>
    <EntityAnnotation>
        <OWLClass URI="&go;GO_0001725"/>
        <Annotation annotationURI="&rdfs;label">
            <Constant>stress fiber</Constant>
        </Annotation>
    </EntityAnnotation>
    <SubClassOf>
        <OWLClass URI="&go;GO_0001726"/>
        <OWLClass URI="&go;GO_0042995"/>
    </SubClassOf>
    <SubClassOf>
        <OWLClass URI="&go;GO_0001726"/>
        <ObjectSomeValuesFrom>
            <ObjectProperty URI="&go;part_of"/>
            <OWLClass URI="&go;GO_0031252"/>
        </ObjectSomeValuesFrom>
    </SubClassOf>
    <EntityAnnotation>
        <OWLClass URI="&go;GO_0001726"/>
        <Annotation annotationURI="&go;def">
            <Constant
                >&quot;Projection at the leading edge of a crawling cell; the protrusions are supported by a microfilament meshwork.&quot; [ISBN:0124325653]</Constant>
        </Annotation>
    </EntityAnnotation>
    <EntityAnnotation>
        <OWLClass URI="&go;GO_0001726"/>
        <Annotation annotationURI="&go;namespace">
            <Constant
                >cellular_component</Constant>
        </Annotation>
    </EntityAnnotation>
    <EntityAnnotation>
        <OWLClass URI="&go;GO_0001726"/>
        <Annotation annotationURI="&go;related_synonym">
            <Constant
                >&quot;membrane ruffle&quot; []</Constant>
        </Annotation>
    </EntityAnnotation>
    <EntityAnnotation>
        <OWLClass URI="&go;GO_0001726"/>
        <Annotation annotationURI="&rdfs;label">
            <Constant>ruffle</Constant>
        </Annotation>
    </EntityAnnotation>
    <SubClassOf>
        <OWLClass URI="&go;GO_0001727"/>
        <OWLClass URI="&go;GO_0016301"/>
    </SubClassOf>
    <EntityAnnotation>
        <OWLClass URI="&go;GO_0001727"/>
        <Annotation annotationURI="&go;def">
            <Constant
                >&quot;Catalysis of the phosphorylation of a simple or complex lipid.&quot; [GOC:hjd]</Constant>
        </Annotation>
    </EntityAnnotation>
    <EntityAnnotation>
        <OWLClass URI="&go;GO_0001727"/>
        <Annotation annotationURI="&go;namespace">
            <Constant
                >molecular_function</Constant>
        </Annotation>
    </EntityAnnotation>
    <EntityAnnotation>
        <OWLClass URI="&go;GO_0001727"/>
        <Annotation annotationURI="&go;subset">
            <Constant>gosubset_prok</Constant>
        </Annotation>
    </EntityAnnotation>
    <EntityAnnotation>
        <OWLClass URI="&go;GO_0001727"/>
        <Annotation annotationURI="&rdfs;label">
            <Constant
                >lipid kinase activity</Constant>
        </Annotation>
    </EntityAnnotation>
    <SubClassOf>
        <OWLClass URI="&go;GO_0001729"/>
        <OWLClass URI="&go;GO_0001727"/>
    </SubClassOf>
    <EntityAnnotation>
        <OWLClass URI="&go;GO_0001729"/>
        <Annotation annotationURI="&go;def">
            <Constant
                >&quot;Catalysis of the reaction: ATP + ceramide = ADP + ceramide 1-phosphate.&quot; [EC:2.7.1.138]</Constant>
        </Annotation>
    </EntityAnnotation>
    <EntityAnnotation>
        <OWLClass URI="&go;GO_0001729"/>
        <Annotation annotationURI="&go;exact_synonym">
            <Constant
                >&quot;ATP:ceramide 1-phosphotransferase activity&quot; [EC:2.7.1.138]</Constant>
        </Annotation>
    </EntityAnnotation>
    <EntityAnnotation>
        <OWLClass URI="&go;GO_0001729"/>
        <Annotation annotationURI="&go;exact_synonym">
            <Constant
                >&quot;acylsphingosine kinase activity&quot; [EC:2.7.1.138]</Constant>
        </Annotation>
    </EntityAnnotation>
    <EntityAnnotation>
        <OWLClass URI="&go;GO_0001729"/>
        <Annotation annotationURI="&go;namespace">
            <Constant
                >molecular_function</Constant>
        </Annotation>
    </EntityAnnotation>
    <EntityAnnotation>
        <OWLClass URI="&go;GO_0001729"/>
        <Annotation annotationURI="&go;xref_analog">
            <Constant>EC:2.7.1.138</Constant>
        </Annotation>
    </EntityAnnotation>
    <EntityAnnotation>
        <OWLClass URI="&go;GO_0001729"/>
        <Annotation annotationURI="&go;xref_analog">
            <Constant
                >MetaCyc:CERAMIDE-KINASE-RXN</Constant>
        </Annotation>
    </EntityAnnotation>
    <EntityAnnotation>
        <OWLClass URI="&go;GO_0001729"/>
        <Annotation annotationURI="&rdfs;label">
            <Constant
                >ceramide kinase activity</Constant>
        </Annotation>
    </EntityAnnotation>
    <SubClassOf>
        <OWLClass URI="&go;GO_0001731"/>
        <OWLClass URI="&go;GO_0022618"/>
    </SubClassOf>
    <SubClassOf>
        <OWLClass URI="&go;GO_0001731"/>
        <ObjectSomeValuesFrom>
            <ObjectProperty URI="&go;part_of"/>
            <OWLClass URI="&go;GO_0006413"/>
        </ObjectSomeValuesFrom>
    </SubClassOf>
    <EntityAnnotation>
        <OWLClass URI="&go;GO_0001731"/>
        <Annotation annotationURI="&go;def">
            <Constant
                >&quot;The joining of the small ribosomal subunit, ternary complex, and mRNA.&quot; [GOC:hjd]</Constant>
        </Annotation>
    </EntityAnnotation>
    <EntityAnnotation>
        <OWLClass URI="&go;GO_0001731"/>
        <Annotation annotationURI="&go;exact_synonym">
            <Constant
                >&quot;formation of translation pre-initiation complex&quot; []</Constant>
        </Annotation>
    </EntityAnnotation>
    <EntityAnnotation>
        <OWLClass URI="&go;GO_0001731"/>
        <Annotation annotationURI="&go;exact_synonym">
            <Constant
                >&quot;translation preinitiation complex assembly&quot; []</Constant>
        </Annotation>
    </EntityAnnotation>
    <EntityAnnotation>
        <OWLClass URI="&go;GO_0001731"/>
        <Annotation annotationURI="&go;namespace">
            <Constant
                >biological_process</Constant>
        </Annotation>
    </EntityAnnotation>
    <EntityAnnotation>
        <OWLClass URI="&go;GO_0001731"/>
        <Annotation annotationURI="&go;subset">
            <Constant>gosubset_prok</Constant>
        </Annotation>
    </EntityAnnotation>
    <EntityAnnotation>
        <OWLClass URI="&go;GO_0001731"/>
        <Annotation annotationURI="&rdfs;label">
            <Constant
                >formation of translation preinitiation complex</Constant>
        </Annotation>
    </EntityAnnotation>
    <SubClassOf>
        <OWLClass URI="&go;GO_0001733"/>
        <OWLClass URI="&go;GO_0050694"/>
    </SubClassOf>
    <EntityAnnotation>
        <OWLClass URI="&go;GO_0001733"/>
        <Annotation annotationURI="&go;def">
            <Constant
                >&quot;Catalysis of the reaction: 3&#39;-phosphoadenosine 5&#39;-phosphosulfate + a galactosylceramide = adenosine 3&#39;,5&#39;-bisphosphate + a galactosylceramidesulfate.&quot; [EC:2.8.2.11, PMID:10727929]</Constant>
        </Annotation>
    </EntityAnnotation>
    <EntityAnnotation>
        <OWLClass URI="&go;GO_0001733"/>
        <Annotation annotationURI="&go;exact_synonym">
            <Constant
                >&quot;3&#39;-phosphoadenosine-5&#39;-phosphosulfate-cerebroside sulfotransferase activity&quot; [EC:2.8.2.11]</Constant>
        </Annotation>
    </EntityAnnotation>
    <EntityAnnotation>
        <OWLClass URI="&go;GO_0001733"/>
        <Annotation annotationURI="&go;exact_synonym">
            <Constant
                >&quot;3&#39;-phosphoadenylyl-sulfate:galactosylceramide 3&#39;-sulfotransferase activity&quot; [EC:2.8.2.11]</Constant>
        </Annotation>
    </EntityAnnotation>
    <EntityAnnotation>
        <OWLClass URI="&go;GO_0001733"/>
        <Annotation annotationURI="&go;exact_synonym">
            <Constant
                >&quot;GSase&quot; [EC:2.8.2.11]</Constant>
        </Annotation>
    </EntityAnnotation>
    <EntityAnnotation>
        <OWLClass URI="&go;GO_0001733"/>
        <Annotation annotationURI="&go;exact_synonym">
            <Constant
                >&quot;cerebroside sulfotransferase activity&quot; []</Constant>
        </Annotation>
    </EntityAnnotation>
    <EntityAnnotation>
        <OWLClass URI="&go;GO_0001733"/>
        <Annotation annotationURI="&go;exact_synonym">
            <Constant
                >&quot;galactocerebroside sulfotransferase activity&quot; [EC:2.8.2.11]</Constant>
        </Annotation>
    </EntityAnnotation>
    <EntityAnnotation>
        <OWLClass URI="&go;GO_0001733"/>
        <Annotation annotationURI="&go;exact_synonym">
            <Constant
                >&quot;galactolipid sulfotransferase activity&quot; [EC:2.8.2.11]</Constant>
        </Annotation>
    </EntityAnnotation>
    <EntityAnnotation>
        <OWLClass URI="&go;GO_0001733"/>
        <Annotation annotationURI="&go;exact_synonym">
            <Constant
                >&quot;galactosylceramide sulphotransferase activity&quot; []</Constant>
        </Annotation>
    </EntityAnnotation>
    <EntityAnnotation>
        <OWLClass URI="&go;GO_0001733"/>
        <Annotation annotationURI="&go;exact_synonym">
            <Constant
                >&quot;glycolipid sulfotransferase activity&quot; [EC:2.8.2.11]</Constant>
        </Annotation>
    </EntityAnnotation>
    <EntityAnnotation>
        <OWLClass URI="&go;GO_0001733"/>
        <Annotation annotationURI="&go;exact_synonym">
            <Constant
                >&quot;glycosphingolipid sulfotransferase activity&quot; [EC:2.8.2.11]</Constant>
        </Annotation>
    </EntityAnnotation>
    <EntityAnnotation>
        <OWLClass URI="&go;GO_0001733"/>
        <Annotation annotationURI="&go;namespace">
            <Constant
                >molecular_function</Constant>
        </Annotation>
    </EntityAnnotation>
    <EntityAnnotation>
        <OWLClass URI="&go;GO_0001733"/>
        <Annotation annotationURI="&go;xref_analog">
            <Constant>EC:2.8.2.11</Constant>
        </Annotation>
    </EntityAnnotation>
    <EntityAnnotation>
        <OWLClass URI="&go;GO_0001733"/>
        <Annotation annotationURI="&go;xref_analog">
            <Constant
                >MetaCyc:GALACTOSYLCERAMIDE-SULFOTRANSFERASE-RXN</Constant>
        </Annotation>
    </EntityAnnotation>
    <EntityAnnotation>
        <OWLClass URI="&go;GO_0001733"/>
        <Annotation annotationURI="&rdfs;label">
            <Constant
                >galactosylceramide sulfotransferase activity</Constant>
        </Annotation>
    </EntityAnnotation>
    <SubClassOf>
        <OWLClass URI="&go;GO_0001738"/>
        <OWLClass URI="&go;GO_0002009"/>
    </SubClassOf>
    <EntityAnnotation>
        <OWLClass URI="&go;GO_0001738"/>
        <Annotation annotationURI="&go;def">
            <Constant
                >&quot;The process by which the anatomical structures of polarized epithelium are generated and organized. Morphogenesis pertains to the creation of form. A polarized epithelium is an epithelium where the epithelial sheet is oriented with respect to the planar axis.&quot; [GOC:dph]</Constant>
        </Annotation>
    </EntityAnnotation>
    <EntityAnnotation>
        <OWLClass URI="&go;GO_0001738"/>
        <Annotation annotationURI="&go;namespace">
            <Constant
                >biological_process</Constant>
        </Annotation>
    </EntityAnnotation>
    <EntityAnnotation>
        <OWLClass URI="&go;GO_0001738"/>
        <Annotation annotationURI="&rdfs;label">
            <Constant
                >morphogenesis of a polarized epithelium</Constant>
        </Annotation>
    </EntityAnnotation>
    <SubClassOf>
        <OWLClass URI="&go;GO_0001739"/>
        <OWLClass URI="&go;GO_0005720"/>
    </SubClassOf>
    <SubClassOf>
        <OWLClass URI="&go;GO_0001739"/>
        <ObjectSomeValuesFrom>
            <ObjectProperty URI="&go;part_of"/>
            <OWLClass URI="&go;GO_0000803"/>
        </ObjectSomeValuesFrom>
    </SubClassOf>
    <EntityAnnotation>
        <OWLClass URI="&go;GO_0001739"/>
        <Annotation annotationURI="&go;def">
            <Constant
                >&quot;A condensed mass of compacted chromatin that represents an inactivated X chromosome.&quot; [ISBN:0198506732 &quot;Oxford Dictionary of Biochemistry and Molecular Biology&quot;]</Constant>
        </Annotation>
    </EntityAnnotation>
    <EntityAnnotation>
        <OWLClass URI="&go;GO_0001739"/>
        <Annotation annotationURI="&go;namespace">
            <Constant
                >cellular_component</Constant>
        </Annotation>
    </EntityAnnotation>
    <EntityAnnotation>
        <OWLClass URI="&go;GO_0001739"/>
        <Annotation annotationURI="&rdfs;label">
            <Constant>sex chromatin</Constant>
        </Annotation>
    </EntityAnnotation>
    <SubClassOf>
        <OWLClass URI="&go;GO_0001740"/>
        <OWLClass URI="&go;GO_0000805"/>
    </SubClassOf>
    <SubClassOf>
        <OWLClass URI="&go;GO_0001740"/>
        <OWLClass URI="&go;GO_0001739"/>
    </SubClassOf>
    <EntityAnnotation>
        <OWLClass URI="&go;GO_0001740"/>
        <Annotation annotationURI="&go;def">
            <Constant
                >&quot;A structure found in a female mammalian cell containing an unpaired X chromosome that has become densely heterochromatic, silenced and localized at the nuclear periphery.&quot; [GOC:hjd]</Constant>
        </Annotation>
    </EntityAnnotation>
    <EntityAnnotation>
        <OWLClass URI="&go;GO_0001740"/>
        <Annotation annotationURI="&go;namespace">
            <Constant
                >cellular_component</Constant>
        </Annotation>
    </EntityAnnotation>
    <EntityAnnotation>
        <OWLClass URI="&go;GO_0001740"/>
        <Annotation annotationURI="&go;xref_analog">
            <Constant
                >Wikipedia:Barr_body</Constant>
        </Annotation>
    </EntityAnnotation>
    <EntityAnnotation>
        <OWLClass URI="&go;GO_0001740"/>
        <Annotation annotationURI="&rdfs;label">
            <Constant>Barr body</Constant>
        </Annotation>
    </EntityAnnotation>
    <SubClassOf>
        <OWLClass URI="&go;GO_0001741"/>
        <OWLClass URI="&go;GO_0001739"/>
    </SubClassOf>
    <EntityAnnotation>
        <OWLClass URI="&go;GO_0001741"/>
        <Annotation annotationURI="&go;def">
            <Constant
                >&quot;A structure found in a male mammalian spermatocyte containing an unpaired X chromosome that has become densely heterochromatic, silenced and localized at the nuclear periphery.&quot; [GOC:hjd]</Constant>
        </Annotation>
    </EntityAnnotation>
    <EntityAnnotation>
        <OWLClass URI="&go;GO_0001741"/>
        <Annotation annotationURI="&go;namespace">
            <Constant
                >cellular_component</Constant>
        </Annotation>
    </EntityAnnotation>
    <EntityAnnotation>
        <OWLClass URI="&go;GO_0001741"/>
        <Annotation annotationURI="&rdfs;label">
            <Constant>XY body</Constant>
        </Annotation>
    </EntityAnnotation>
    <SubClassOf>
        <OWLClass URI="&go;GO_0001743"/>
        <OWLClass URI="&go;GO_0048646"/>
    </SubClassOf>
    <SubClassOf>
        <OWLClass URI="&go;GO_0001743"/>
        <ObjectSomeValuesFrom>
            <ObjectProperty URI="&go;part_of"/>
            <OWLClass URI="&go;GO_0048598"/>
        </ObjectSomeValuesFrom>
    </SubClassOf>
    <EntityAnnotation>
        <OWLClass URI="&go;GO_0001743"/>
        <Annotation annotationURI="&go;def">
            <Constant
                >&quot;The initial developmental process that will lead to the formation of an eye.&quot; [GOC:dph]</Constant>
        </Annotation>
    </EntityAnnotation>
    <EntityAnnotation>
        <OWLClass URI="&go;GO_0001743"/>
        <Annotation annotationURI="&go;namespace">
            <Constant
                >biological_process</Constant>
        </Annotation>
    </EntityAnnotation>
    <EntityAnnotation>
        <OWLClass URI="&go;GO_0001743"/>
        <Annotation annotationURI="&rdfs;label">
            <Constant
                >optic placode formation</Constant>
        </Annotation>
    </EntityAnnotation>
    <SubClassOf>
        <OWLClass URI="&go;GO_0001750"/>
        <OWLClass URI="&go;GO_0031513"/>
    </SubClassOf>
    <EntityAnnotation>
        <OWLClass URI="&go;GO_0001750"/>
        <Annotation annotationURI="&go;def">
            <Constant
                >&quot;The outer segment of a vertebrate photoreceptor that contains discs of photoreceptive membranes.&quot; [ISBN:0824072820]</Constant>
        </Annotation>
    </EntityAnnotation>
    <EntityAnnotation>
        <OWLClass URI="&go;GO_0001750"/>
        <Annotation annotationURI="&go;namespace">
            <Constant
                >cellular_component</Constant>
        </Annotation>
    </EntityAnnotation>
    <EntityAnnotation>
        <OWLClass URI="&go;GO_0001750"/>
        <Annotation annotationURI="&rdfs;label">
            <Constant
                >photoreceptor outer segment</Constant>
        </Annotation>
    </EntityAnnotation>
    <SubClassOf>
        <OWLClass URI="&go;GO_0001754"/>
        <OWLClass URI="&go;GO_0046530"/>
    </SubClassOf>
    <SubClassOf>
        <OWLClass URI="&go;GO_0001754"/>
        <ObjectSomeValuesFrom>
            <ObjectProperty URI="&go;part_of"/>
            <OWLClass URI="&go;GO_0048592"/>
        </ObjectSomeValuesFrom>
    </SubClassOf>
    <EntityAnnotation>
        <OWLClass URI="&go;GO_0001754"/>
        <Annotation annotationURI="&go;def">
            <Constant
                >&quot;The process whereby a relatively unspecialized cell acquires the specialized features of a photoreceptor cell, as found in the eye, the primary visual organ of most organisms.&quot; [GOC:go_curators]</Constant>
        </Annotation>
    </EntityAnnotation>
    <EntityAnnotation>
        <OWLClass URI="&go;GO_0001754"/>
        <Annotation annotationURI="&go;namespace">
            <Constant
                >biological_process</Constant>
        </Annotation>
    </EntityAnnotation>
    <EntityAnnotation>
        <OWLClass URI="&go;GO_0001754"/>
        <Annotation annotationURI="&rdfs;label">
            <Constant
                >eye photoreceptor cell differentiation</Constant>
        </Annotation>
    </EntityAnnotation>
    <SubClassOf>
        <OWLClass URI="&go;GO_0001755"/>
        <OWLClass URI="&go;GO_0016477"/>
    </SubClassOf>
    <SubClassOf>
        <OWLClass URI="&go;GO_0001755"/>
        <ObjectSomeValuesFrom>
            <ObjectProperty URI="&go;part_of"/>
            <OWLClass URI="&go;GO_0014032"/>
        </ObjectSomeValuesFrom>
    </SubClassOf>
    <EntityAnnotation>
        <OWLClass URI="&go;GO_0001755"/>
        <Annotation annotationURI="&go;def">
            <Constant
                >&quot;The characteristic movement of cells from the dorsal ridge of the neural tube to a variety of locations in a vertebrate embryo.&quot; [ISBN:0878932437]</Constant>
        </Annotation>
    </EntityAnnotation>
    <EntityAnnotation>
        <OWLClass URI="&go;GO_0001755"/>
        <Annotation annotationURI="&go;namespace">
            <Constant
                >biological_process</Constant>
        </Annotation>
    </EntityAnnotation>
    <EntityAnnotation>
        <OWLClass URI="&go;GO_0001755"/>
        <Annotation annotationURI="&rdfs;label">
            <Constant
                >neural crest cell migration</Constant>
        </Annotation>
    </EntityAnnotation>
    <SubClassOf>
        <OWLClass URI="&go;GO_0001758"/>
        <OWLClass URI="&go;GO_0016620"/>
    </SubClassOf>
    <EntityAnnotation>
        <OWLClass URI="&go;GO_0001758"/>
        <Annotation annotationURI="&go;def">
            <Constant
                >&quot;Catalysis of the reaction: retinal + NAD+ + H2O = retinoate + NADH. Acts on both 11-trans and 13-cis forms of retinal.&quot; [EC:1.2.1.36]</Constant>
        </Annotation>
    </EntityAnnotation>
    <EntityAnnotation>
        <OWLClass URI="&go;GO_0001758"/>
        <Annotation annotationURI="&go;exact_synonym">
            <Constant
                >&quot;cytosolic retinal dehydrogenase activity&quot; [EC:1.2.1.36]</Constant>
        </Annotation>
    </EntityAnnotation>
    <EntityAnnotation>
        <OWLClass URI="&go;GO_0001758"/>
        <Annotation annotationURI="&go;exact_synonym">
            <Constant
                >&quot;retinal:NAD+ oxidoreductase activity&quot; [EC:1.2.1.36]</Constant>
        </Annotation>
    </EntityAnnotation>
    <EntityAnnotation>
        <OWLClass URI="&go;GO_0001758"/>
        <Annotation annotationURI="&go;namespace">
            <Constant
                >molecular_function</Constant>
        </Annotation>
    </EntityAnnotation>
    <EntityAnnotation>
        <OWLClass URI="&go;GO_0001758"/>
        <Annotation annotationURI="&go;xref_analog">
            <Constant>EC:1.2.1.36</Constant>
        </Annotation>
    </EntityAnnotation>
    <EntityAnnotation>
        <OWLClass URI="&go;GO_0001758"/>
        <Annotation annotationURI="&go;xref_analog">
            <Constant
                >MetaCyc:RETINAL-DEHYDROGENASE-RXN</Constant>
        </Annotation>
    </EntityAnnotation>
    <EntityAnnotation>
        <OWLClass URI="&go;GO_0001758"/>
        <Annotation annotationURI="&rdfs;label">
            <Constant
                >retinal dehydrogenase activity</Constant>
        </Annotation>
    </EntityAnnotation>
    <SubClassOf>
        <OWLClass URI="&go;GO_0001759"/>
        <OWLClass URI="&go;GO_0010092"/>
    </SubClassOf>
    <SubClassOf>
        <OWLClass URI="&go;GO_0001759"/>
        <OWLClass URI="&go;GO_0031128"/>
    </SubClassOf>
    <EntityAnnotation>
        <OWLClass URI="&go;GO_0001759"/>
        <Annotation annotationURI="&go;def">
            <Constant
                >&quot;The close range interaction of two or more cells or tissues that causes them to change their fates and specify the development of an organ.&quot; [ISBN:0878932437]</Constant>
        </Annotation>
    </EntityAnnotation>
    <EntityAnnotation>
        <OWLClass URI="&go;GO_0001759"/>
        <Annotation annotationURI="&go;namespace">
            <Constant
                >biological_process</Constant>
        </Annotation>
    </EntityAnnotation>
    <EntityAnnotation>
        <OWLClass URI="&go;GO_0001759"/>
        <Annotation annotationURI="&rdfs;label">
            <Constant
                >induction of an organ</Constant>
        </Annotation>
    </EntityAnnotation>
    <SubClassOf>
        <OWLClass URI="&go;GO_0001763"/>
        <OWLClass URI="&go;GO_0009653"/>
    </SubClassOf>
    <EntityAnnotation>
        <OWLClass URI="&go;GO_0001763"/>
        <Annotation annotationURI="&go;def">
            <Constant
                >&quot;The process by which the anatomical structures of branches are generated and organized. Morphogenesis pertains to the creation of form. A branch is a division or offshoot from a main stem. Examples in animals would include blood vessels, nerves, lymphatics and other endothelial or epithelial tubes.&quot; [ISBN:0721662544 &quot;Dorland&#39;s Illustrated Medical Dictionary&quot;]</Constant>
        </Annotation>
    </EntityAnnotation>
    <EntityAnnotation>
        <OWLClass URI="&go;GO_0001763"/>
        <Annotation annotationURI="&go;namespace">
            <Constant
                >biological_process</Constant>
        </Annotation>
    </EntityAnnotation>
    <EntityAnnotation>
        <OWLClass URI="&go;GO_0001763"/>
        <Annotation annotationURI="&rdfs;label">
            <Constant
                >morphogenesis of a branching structure</Constant>
        </Annotation>
    </EntityAnnotation>
    <SubClassOf>
        <OWLClass URI="&go;GO_0001764"/>
        <OWLClass URI="&go;GO_0016477"/>
    </SubClassOf>
    <SubClassOf>
        <OWLClass URI="&go;GO_0001764"/>
        <ObjectSomeValuesFrom>
            <ObjectProperty URI="&go;part_of"/>
            <OWLClass URI="&go;GO_0048699"/>
        </ObjectSomeValuesFrom>
    </SubClassOf>
    <EntityAnnotation>
        <OWLClass URI="&go;GO_0001764"/>
        <Annotation annotationURI="&go;def">
            <Constant
                >&quot;The characteristic movement of immature neurons from germinal zones to specific positions where they will reside as they mature.&quot; [GOC:go_curators]</Constant>
        </Annotation>
    </EntityAnnotation>
    <EntityAnnotation>
        <OWLClass URI="&go;GO_0001764"/>
        <Annotation annotationURI="&go;exact_synonym">
            <Constant
                >&quot;neuronal migration&quot; []</Constant>
        </Annotation>
    </EntityAnnotation>
    <EntityAnnotation>
        <OWLClass URI="&go;GO_0001764"/>
        <Annotation annotationURI="&go;namespace">
            <Constant
                >biological_process</Constant>
        </Annotation>
    </EntityAnnotation>
    <EntityAnnotation>
        <OWLClass URI="&go;GO_0001764"/>
        <Annotation annotationURI="&go;xref_analog">
            <Constant
                >Wikipedia:Neural_development#Neuron_migration</Constant>
        </Annotation>
    </EntityAnnotation>
    <EntityAnnotation>
        <OWLClass URI="&go;GO_0001764"/>
        <Annotation annotationURI="&go;xref_analog">
            <Constant
                >Wikipedia:Neuron_migration</Constant>
        </Annotation>
    </EntityAnnotation>
    <EntityAnnotation>
        <OWLClass URI="&go;GO_0001764"/>
        <Annotation annotationURI="&rdfs;label">
            <Constant
                >neuron migration</Constant>
        </Annotation>
    </EntityAnnotation>
    <SubClassOf>
        <OWLClass URI="&go;GO_0001766"/>
        <OWLClass URI="&go;GO_0031580"/>
    </SubClassOf>
    <EntityAnnotation>
        <OWLClass URI="&go;GO_0001766"/>
        <Annotation annotationURI="&go;def">
            <Constant
                >&quot;The clustering and aggregation of membrane rafts at a single cellular pole during activation of particular cell types, such as lymphocytes.&quot; [PMID:12615889]</Constant>
        </Annotation>
    </EntityAnnotation>
    <EntityAnnotation>
        <OWLClass URI="&go;GO_0001766"/>
        <Annotation annotationURI="&go;exact_synonym">
            <Constant
                >&quot;lipid raft polarization&quot; []</Constant>
        </Annotation>
    </EntityAnnotation>
    <EntityAnnotation>
        <OWLClass URI="&go;GO_0001766"/>
        <Annotation annotationURI="&go;namespace">
            <Constant
                >biological_process</Constant>
        </Annotation>
    </EntityAnnotation>
    <EntityAnnotation>
        <OWLClass URI="&go;GO_0001766"/>
        <Annotation annotationURI="&rdfs;label">
            <Constant
                >membrane raft polarization</Constant>
        </Annotation>
    </EntityAnnotation>
    <SubClassOf>
        <OWLClass URI="&go;GO_0001767"/>
        <OWLClass URI="&go;GO_0030010"/>
    </SubClassOf>
    <SubClassOf>
        <OWLClass URI="&go;GO_0001767"/>
        <ObjectSomeValuesFrom>
            <ObjectProperty URI="&go;part_of"/>
            <OWLClass URI="&go;GO_0046649"/>
        </ObjectSomeValuesFrom>
    </SubClassOf>
    <EntityAnnotation>
        <OWLClass URI="&go;GO_0001767"/>
        <Annotation annotationURI="&go;def">
            <Constant
                >&quot;The directed orientation of lymphocyte signaling molecules and associated membrane rafts towards a chemokine gradient or a contact point with an appropriate activating cell.&quot; [GOC:mgi_curators, PMID:11244041, PMID:12615889]</Constant>
        </Annotation>
    </EntityAnnotation>
    <EntityAnnotation>
        <OWLClass URI="&go;GO_0001767"/>
        <Annotation annotationURI="&go;exact_synonym">
            <Constant
                >&quot;lymphocyte polarization&quot; []</Constant>
        </Annotation>
    </EntityAnnotation>
    <EntityAnnotation>
        <OWLClass URI="&go;GO_0001767"/>
        <Annotation annotationURI="&go;namespace">
            <Constant
                >biological_process</Constant>
        </Annotation>
    </EntityAnnotation>
    <EntityAnnotation>
        <OWLClass URI="&go;GO_0001767"/>
        <Annotation annotationURI="&rdfs;label">
            <Constant
                >establishment of lymphocyte polarity</Constant>
        </Annotation>
    </EntityAnnotation>
    <SubClassOf>
        <OWLClass URI="&go;GO_0001768"/>
        <OWLClass URI="&go;GO_0001767"/>
    </SubClassOf>
    <SubClassOf>
        <OWLClass URI="&go;GO_0001768"/>
        <ObjectSomeValuesFrom>
            <ObjectProperty URI="&go;part_of"/>
            <OWLClass URI="&go;GO_0042110"/>
        </ObjectSomeValuesFrom>
    </SubClassOf>
    <EntityAnnotation>
        <OWLClass URI="&go;GO_0001768"/>
        <Annotation annotationURI="&go;def">
            <Constant
                >&quot;The directed orientation of T cell signaling molecules and associated membrane rafts towards a chemokine gradient or a contact point with antigen presenting cell.&quot; [GOC:mgi_curators, PMID:11244041, PMID:12615889]</Constant>
        </Annotation>
    </EntityAnnotation>
    <EntityAnnotation>
        <OWLClass URI="&go;GO_0001768"/>
        <Annotation annotationURI="&go;exact_synonym">
            <Constant
                >&quot;T cell polarization&quot; []</Constant>
        </Annotation>
    </EntityAnnotation>
    <EntityAnnotation>
        <OWLClass URI="&go;GO_0001768"/>
        <Annotation annotationURI="&go;exact_synonym">
            <Constant
                >&quot;T lymphocyte polarization&quot; []</Constant>
        </Annotation>
    </EntityAnnotation>
    <EntityAnnotation>
        <OWLClass URI="&go;GO_0001768"/>
        <Annotation annotationURI="&go;exact_synonym">
            <Constant
                >&quot;T-cell polarization&quot; []</Constant>
        </Annotation>
    </EntityAnnotation>
    <EntityAnnotation>
        <OWLClass URI="&go;GO_0001768"/>
        <Annotation annotationURI="&go;exact_synonym">
            <Constant
                >&quot;establishment of T lymphocyte polarity&quot; []</Constant>
        </Annotation>
    </EntityAnnotation>
    <EntityAnnotation>
        <OWLClass URI="&go;GO_0001768"/>
        <Annotation annotationURI="&go;exact_synonym">
            <Constant
                >&quot;establishment of T-cell polarity&quot; []</Constant>
        </Annotation>
    </EntityAnnotation>
    <EntityAnnotation>
        <OWLClass URI="&go;GO_0001768"/>
        <Annotation annotationURI="&go;exact_synonym">
            <Constant
                >&quot;establishment of T-lymphocyte polarity&quot; []</Constant>
        </Annotation>
    </EntityAnnotation>
    <EntityAnnotation>
        <OWLClass URI="&go;GO_0001768"/>
        <Annotation annotationURI="&go;namespace">
            <Constant
                >biological_process</Constant>
        </Annotation>
    </EntityAnnotation>
    <EntityAnnotation>
        <OWLClass URI="&go;GO_0001768"/>
        <Annotation annotationURI="&rdfs;label">
            <Constant
                >establishment of T cell polarity</Constant>
        </Annotation>
    </EntityAnnotation>
    <SubClassOf>
        <OWLClass URI="&go;GO_0001771"/>
        <OWLClass URI="&go;GO_0009988"/>
    </SubClassOf>
    <SubClassOf>
        <OWLClass URI="&go;GO_0001771"/>
        <ObjectSomeValuesFrom>
            <ObjectProperty URI="&go;part_of"/>
            <OWLClass URI="&go;GO_0046649"/>
        </ObjectSomeValuesFrom>
    </SubClassOf>
    <EntityAnnotation>
        <OWLClass URI="&go;GO_0001771"/>
        <Annotation annotationURI="&go;def">
            <Constant
                >&quot;The formation of an area of close contact between a lymphocyte (T-, B-, or natural killer cell) and a target cell through the clustering of particular signaling and adhesion molecules and their associated membrane rafts on both the lymphocyte and target cell, which facilitates activation of the lymphocyte, transfer of membrane from the target cell to the lymphocyte, and in some situations killing of the target cell through release of secretory granules and/or death-pathway ligand-receptor interaction.&quot; [GOC:mgi_curators, PMID:11244041, PMID:11376330]</Constant>
        </Annotation>
    </EntityAnnotation>
    <EntityAnnotation>
        <OWLClass URI="&go;GO_0001771"/>
        <Annotation annotationURI="&go;namespace">
            <Constant
                >biological_process</Constant>
        </Annotation>
    </EntityAnnotation>
    <EntityAnnotation>
        <OWLClass URI="&go;GO_0001771"/>
        <Annotation annotationURI="&rdfs;label">
            <Constant
                >formation of immunological synapse</Constant>
        </Annotation>
    </EntityAnnotation>
    <SubClassOf>
        <OWLClass URI="&go;GO_0001772"/>
        <OWLClass URI="&go;GO_0044459"/>
    </SubClassOf>
    <EntityAnnotation>
        <OWLClass URI="&go;GO_0001772"/>
        <Annotation annotationURI="&go;def">
            <Constant
                >&quot;An area of close contact between a lymphocyte (T-, B-, or natural killer cell) and a target cell formed through the clustering of particular signaling and adhesion molecules and their associated membrane rafts on both the lymphocyte and the target cell and facilitating activation of the lymphocyte, transfer of membrane from the target cell to the lymphocyte, and in some situations killing of the target cell through release of secretory granules and/or death-pathway ligand-receptor interaction.&quot; [GOC:mgi_curators, PMID:11244041, PMID:11376300]</Constant>
        </Annotation>
    </EntityAnnotation>
    <EntityAnnotation>
        <OWLClass URI="&go;GO_0001772"/>
        <Annotation annotationURI="&go;exact_synonym">
            <Constant
                >&quot;supramolecular activation cluster&quot; [PMID:14724296]</Constant>
        </Annotation>
    </EntityAnnotation>
    <EntityAnnotation>
        <OWLClass URI="&go;GO_0001772"/>
        <Annotation annotationURI="&go;namespace">
            <Constant
                >cellular_component</Constant>
        </Annotation>
    </EntityAnnotation>
    <EntityAnnotation>
        <OWLClass URI="&go;GO_0001772"/>
        <Annotation annotationURI="&go;narrow_synonym">
            <Constant
                >&quot;c-SMAC&quot; [PMID:14724296]</Constant>
        </Annotation>
    </EntityAnnotation>
    <EntityAnnotation>
        <OWLClass URI="&go;GO_0001772"/>
        <Annotation annotationURI="&go;xref_analog">
            <Constant
                >Wikipedia:Immunological_synapse</Constant>
        </Annotation>
    </EntityAnnotation>
    <EntityAnnotation>
        <OWLClass URI="&go;GO_0001772"/>
        <Annotation annotationURI="&rdfs;label">
            <Constant
                >immunological synapse</Constant>
        </Annotation>
    </EntityAnnotation>
    <SubClassOf>
        <OWLClass URI="&go;GO_0001773"/>
        <OWLClass URI="&go;GO_0002274"/>
    </SubClassOf>
    <EntityAnnotation>
        <OWLClass URI="&go;GO_0001773"/>
        <Annotation annotationURI="&go;def">
            <Constant
                >&quot;The change in morphology and behavior of a dendritic cell resulting from exposure to a cytokine, chemokine, cellular ligand, or soluble factor.&quot; [GOC:mgi_curators, ISBN:0781735149 &quot;Fundamental Immunology&quot;]</Constant>
        </Annotation>
    </EntityAnnotation>
    <EntityAnnotation>
        <OWLClass URI="&go;GO_0001773"/>
        <Annotation annotationURI="&go;namespace">
            <Constant
                >biological_process</Constant>
        </Annotation>
    </EntityAnnotation>
    <EntityAnnotation>
        <OWLClass URI="&go;GO_0001773"/>
        <Annotation annotationURI="&rdfs;label">
            <Constant
                >myeloid dendritic cell activation</Constant>
        </Annotation>
    </EntityAnnotation>
    <SubClassOf>
        <OWLClass URI="&go;GO_0001774"/>
        <OWLClass URI="&go;GO_0042116"/>
    </SubClassOf>
    <EntityAnnotation>
        <OWLClass URI="&go;GO_0001774"/>
        <Annotation annotationURI="&go;def">
            <Constant
                >&quot;The change in morphology and behavior of a microglial cell resulting from exposure to a cytokine, chemokine, cellular ligand, or soluble factor.&quot; [GOC:mgi_curators, PMID:10626665, PMID:10695728, PMID:12580336, PMID:9893949]</Constant>
        </Annotation>
    </EntityAnnotation>
    <EntityAnnotation>
        <OWLClass URI="&go;GO_0001774"/>
        <Annotation annotationURI="&go;namespace">
            <Constant
                >biological_process</Constant>
        </Annotation>
    </EntityAnnotation>
    <EntityAnnotation>
        <OWLClass URI="&go;GO_0001774"/>
        <Annotation annotationURI="&rdfs;label">
            <Constant
                >microglial cell activation</Constant>
        </Annotation>
    </EntityAnnotation>
    <SubClassOf>
        <OWLClass URI="&go;GO_0001775"/>
        <OWLClass URI="&go;GO_0009987"/>
    </SubClassOf>
    <EntityAnnotation>
        <OWLClass URI="&go;GO_0001775"/>
        <Annotation annotationURI="&go;def">
            <Constant
                >&quot;A change in the morphology or behavior of a cell resulting from exposure to an activating factor such as a cellular or soluble ligand.&quot; [GOC:mgi_curators]</Constant>
        </Annotation>
    </EntityAnnotation>
    <EntityAnnotation>
        <OWLClass URI="&go;GO_0001775"/>
        <Annotation annotationURI="&go;namespace">
            <Constant
                >biological_process</Constant>
        </Annotation>
    </EntityAnnotation>
    <EntityAnnotation>
        <OWLClass URI="&go;GO_0001775"/>
        <Annotation annotationURI="&go;subset">
            <Constant>goslim_pir</Constant>
        </Annotation>
    </EntityAnnotation>
    <EntityAnnotation>
        <OWLClass URI="&go;GO_0001775"/>
        <Annotation annotationURI="&rdfs;label">
            <Constant>cell activation</Constant>
        </Annotation>
    </EntityAnnotation>
    <SubClassOf>
        <OWLClass URI="&go;GO_0001776"/>
        <OWLClass URI="&go;GO_0002376"/>
    </SubClassOf>
    <SubClassOf>
        <OWLClass URI="&go;GO_0001776"/>
        <OWLClass URI="&go;GO_0048872"/>
    </SubClassOf>
    <EntityAnnotation>
        <OWLClass URI="&go;GO_0001776"/>
        <Annotation annotationURI="&go;comment">
            <Constant
                >Note that this term represents the return of immune system cell levels to stable numbers following an immune response as well as the proliferation and elimination of cells of the immune system required to maintain stable numbers in the absence of an outside stimulus.</Constant>
        </Annotation>
    </EntityAnnotation>
    <EntityAnnotation>
        <OWLClass URI="&go;GO_0001776"/>
        <Annotation annotationURI="&go;def">
            <Constant
                >&quot;The process of regulating the proliferation and elimination of cells of the immune system such that the total number of cells of a particular cell type within a whole or part of an organism is stable over time in the absence of an outside stimulus.&quot; [GOC:add, ISBN:0781735149 &quot;Fundamental Immunology&quot;]</Constant>
        </Annotation>
    </EntityAnnotation>
    <EntityAnnotation>
        <OWLClass URI="&go;GO_0001776"/>
        <Annotation annotationURI="&go;exact_synonym">
            <Constant
                >&quot;immune cell homeostasis&quot; []</Constant>
        </Annotation>
    </EntityAnnotation>
    <EntityAnnotation>
        <OWLClass URI="&go;GO_0001776"/>
        <Annotation annotationURI="&go;exact_synonym">
            <Constant
                >&quot;leucocyte homeostasis&quot; []</Constant>
        </Annotation>
    </EntityAnnotation>
    <EntityAnnotation>
        <OWLClass URI="&go;GO_0001776"/>
        <Annotation annotationURI="&go;namespace">
            <Constant
                >biological_process</Constant>
        </Annotation>
    </EntityAnnotation>
    <EntityAnnotation>
        <OWLClass URI="&go;GO_0001776"/>
        <Annotation annotationURI="&rdfs;label">
            <Constant
                >leukocyte homeostasis</Constant>
        </Annotation>
    </EntityAnnotation>
    <SubClassOf>
        <OWLClass URI="&go;GO_0001777"/>
        <OWLClass URI="&go;GO_0042098"/>
    </SubClassOf>
    <SubClassOf>
        <OWLClass URI="&go;GO_0001777"/>
        <ObjectSomeValuesFrom>
            <ObjectProperty URI="&go;part_of"/>
            <OWLClass URI="&go;GO_0043029"/>
        </ObjectSomeValuesFrom>
    </SubClassOf>
    <EntityAnnotation>
        <OWLClass URI="&go;GO_0001777"/>
        <Annotation annotationURI="&go;def">
            <Constant
                >&quot;The non-specific expansion of T cell populations within a whole or part of an organism to reach to a total number of T cells which will then remain stable over time in the absence of an external stimulus.&quot; [GOC:mgi_curators, ISBN:0781735149 &quot;Fundamental Immunology&quot;]</Constant>
        </Annotation>
    </EntityAnnotation>
    <EntityAnnotation>
        <OWLClass URI="&go;GO_0001777"/>
        <Annotation annotationURI="&go;exact_synonym">
            <Constant
                >&quot;T lymphocyte homeostatic proliferation&quot; []</Constant>
        </Annotation>
    </EntityAnnotation>
    <EntityAnnotation>
        <OWLClass URI="&go;GO_0001777"/>
        <Annotation annotationURI="&go;exact_synonym">
            <Constant
                >&quot;T-cell homeostatic proliferation&quot; []</Constant>
        </Annotation>
    </EntityAnnotation>
    <EntityAnnotation>
        <OWLClass URI="&go;GO_0001777"/>
        <Annotation annotationURI="&go;exact_synonym">
            <Constant
                >&quot;T-lymphocyte homeostatic proliferation&quot; []</Constant>
        </Annotation>
    </EntityAnnotation>
    <EntityAnnotation>
        <OWLClass URI="&go;GO_0001777"/>
        <Annotation annotationURI="&go;exact_synonym">
            <Constant
                >&quot;resting T cell proliferation&quot; []</Constant>
        </Annotation>
    </EntityAnnotation>
    <EntityAnnotation>
        <OWLClass URI="&go;GO_0001777"/>
        <Annotation annotationURI="&go;exact_synonym">
            <Constant
                >&quot;resting T-cell proliferation&quot; []</Constant>
        </Annotation>
    </EntityAnnotation>
    <EntityAnnotation>
        <OWLClass URI="&go;GO_0001777"/>
        <Annotation annotationURI="&go;namespace">
            <Constant
                >biological_process</Constant>
        </Annotation>
    </EntityAnnotation>
    <EntityAnnotation>
        <OWLClass URI="&go;GO_0001777"/>
        <Annotation annotationURI="&rdfs;label">
            <Constant
                >T cell homeostatic proliferation</Constant>
        </Annotation>
    </EntityAnnotation>
    <SubClassOf>
        <OWLClass URI="&go;GO_0001778"/>
        <OWLClass URI="&go;GO_0007009"/>
    </SubClassOf>
    <SubClassOf>
        <OWLClass URI="&go;GO_0001778"/>
        <ObjectSomeValuesFrom>
            <ObjectProperty URI="&go;part_of"/>
            <OWLClass URI="&go;GO_0042060"/>
        </ObjectSomeValuesFrom>
    </SubClassOf>
    <EntityAnnotation>
        <OWLClass URI="&go;GO_0001778"/>
        <Annotation annotationURI="&go;def">
            <Constant
                >&quot;The resealing of a cell plasma membrane after cellular wounding due to, for instance, mechanical stress.&quot; [GOC:add, PMID:12925704]</Constant>
        </Annotation>
    </EntityAnnotation>
    <EntityAnnotation>
        <OWLClass URI="&go;GO_0001778"/>
        <Annotation annotationURI="&go;namespace">
            <Constant
                >biological_process</Constant>
        </Annotation>
    </EntityAnnotation>
    <EntityAnnotation>
        <OWLClass URI="&go;GO_0001778"/>
        <Annotation annotationURI="&rdfs;label">
            <Constant
                >plasma membrane repair</Constant>
        </Annotation>
    </EntityAnnotation>
    <SubClassOf>
        <OWLClass URI="&go;GO_0001779"/>
        <OWLClass URI="&go;GO_0030098"/>
    </SubClassOf>
    <SubClassOf>
        <OWLClass URI="&go;GO_0001779"/>
        <OWLClass URI="&go;GO_0030101"/>
    </SubClassOf>
    <EntityAnnotation>
        <OWLClass URI="&go;GO_0001779"/>
        <Annotation annotationURI="&go;def">
            <Constant
                >&quot;The process whereby a relatively unspecialized cell acquires the specialized features of a natural killer cell.&quot; [GOC:add, ISBN:0781735149 &quot;Fundamental Immunology&quot;]</Constant>
        </Annotation>
    </EntityAnnotation>
    <EntityAnnotation>
        <OWLClass URI="&go;GO_0001779"/>
        <Annotation annotationURI="&go;exact_synonym">
            <Constant
                >&quot;NK cell differentiation&quot; []</Constant>
        </Annotation>
    </EntityAnnotation>
    <EntityAnnotation>
        <OWLClass URI="&go;GO_0001779"/>
        <Annotation annotationURI="&go;namespace">
            <Constant
                >biological_process</Constant>
        </Annotation>
    </EntityAnnotation>
    <EntityAnnotation>
        <OWLClass URI="&go;GO_0001779"/>
        <Annotation annotationURI="&rdfs;label">
            <Constant
                >natural killer cell differentiation</Constant>
        </Annotation>
    </EntityAnnotation>
    <SubClassOf>
        <OWLClass URI="&go;GO_0001780"/>
        <OWLClass URI="&go;GO_0002262"/>
    </SubClassOf>
    <EntityAnnotation>
        <OWLClass URI="&go;GO_0001780"/>
        <Annotation annotationURI="&go;comment">
            <Constant
                >Note that this term represents the return of neutrophil levels to stable numbers following an immune response as well as the proliferation and elimination of neutrophils required to maintain stable numbers in the absence of an outside stimulus.</Constant>
        </Annotation>
    </EntityAnnotation>
    <EntityAnnotation>
        <OWLClass URI="&go;GO_0001780"/>
        <Annotation annotationURI="&go;def">
            <Constant
                >&quot;The process of regulating the proliferation and elimination of neutrophils such that the total number of neutrophils within a whole or part of an organism is stable over time in the absence of an outside stimulus.&quot; [GOC:add, PMID:12752675, PMID:12960266]</Constant>
        </Annotation>
    </EntityAnnotation>
    <EntityAnnotation>
        <OWLClass URI="&go;GO_0001780"/>
        <Annotation annotationURI="&go;namespace">
            <Constant
                >biological_process</Constant>
        </Annotation>
    </EntityAnnotation>
    <EntityAnnotation>
        <OWLClass URI="&go;GO_0001780"/>
        <Annotation annotationURI="&rdfs;label">
            <Constant
                >neutrophil homeostasis</Constant>
        </Annotation>
    </EntityAnnotation>
    <SubClassOf>
        <OWLClass URI="&go;GO_0001781"/>
        <OWLClass URI="&go;GO_0033028"/>
    </SubClassOf>
    <SubClassOf>
        <OWLClass URI="&go;GO_0001781"/>
        <ObjectSomeValuesFrom>
            <ObjectProperty URI="&go;part_of"/>
            <OWLClass URI="&go;GO_0001780"/>
        </ObjectSomeValuesFrom>
    </SubClassOf>
    <EntityAnnotation>
        <OWLClass URI="&go;GO_0001781"/>
        <Annotation annotationURI="&go;def">
            <Constant
                >&quot;The process of apoptosis in neutrophils.&quot; [GOC:add, PMID:12752675, PMID:12960266]</Constant>
        </Annotation>
    </EntityAnnotation>
    <EntityAnnotation>
        <OWLClass URI="&go;GO_0001781"/>
        <Annotation annotationURI="&go;exact_synonym">
            <Constant
                >&quot;apoptosis of neutrophils&quot; []</Constant>
        </Annotation>
    </EntityAnnotation>
    <EntityAnnotation>
        <OWLClass URI="&go;GO_0001781"/>
        <Annotation annotationURI="&go;exact_synonym">
            <Constant
                >&quot;neutrophil programmed cell death by apoptosis&quot; []</Constant>
        </Annotation>
    </EntityAnnotation>
    <EntityAnnotation>
        <OWLClass URI="&go;GO_0001781"/>
        <Annotation annotationURI="&go;exact_synonym">
            <Constant
                >&quot;programmed cell death of neutrophils by apoptosis&quot; []</Constant>
        </Annotation>
    </EntityAnnotation>
    <EntityAnnotation>
        <OWLClass URI="&go;GO_0001781"/>
        <Annotation annotationURI="&go;exact_synonym">
            <Constant
                >&quot;programmed cell death, neutrophils&quot; []</Constant>
        </Annotation>
    </EntityAnnotation>
    <EntityAnnotation>
        <OWLClass URI="&go;GO_0001781"/>
        <Annotation annotationURI="&go;namespace">
            <Constant
                >biological_process</Constant>
        </Annotation>
    </EntityAnnotation>
    <EntityAnnotation>
        <OWLClass URI="&go;GO_0001781"/>
        <Annotation annotationURI="&rdfs;label">
            <Constant
                >neutrophil apoptosis</Constant>
        </Annotation>
    </EntityAnnotation>
    <SubClassOf>
        <OWLClass URI="&go;GO_0001782"/>
        <OWLClass URI="&go;GO_0002260"/>
    </SubClassOf>
    <EntityAnnotation>
        <OWLClass URI="&go;GO_0001782"/>
        <Annotation annotationURI="&go;comment">
            <Constant
                >Note that this term represents the return of B cell levels to stable numbers following an immune response as well as the proliferation and elimination of B cells required to maintain stable numbers in the absence of an outside stimulus.</Constant>
        </Annotation>
    </EntityAnnotation>
    <EntityAnnotation>
        <OWLClass URI="&go;GO_0001782"/>
        <Annotation annotationURI="&go;def">
            <Constant
                >&quot;The process of regulating the proliferation and elimination of B cells such that the total number of B cells within a whole or part of an organism is stable over time in the absence of an outside stimulus.&quot; [GOC:add, ISBN:0781735149 &quot;Fundamental Immunology&quot;, PMID:12956429]</Constant>
        </Annotation>
    </EntityAnnotation>
    <EntityAnnotation>
        <OWLClass URI="&go;GO_0001782"/>
        <Annotation annotationURI="&go;exact_synonym">
            <Constant
                >&quot;B lymphocyte homeostasis&quot; []</Constant>
        </Annotation>
    </EntityAnnotation>
    <EntityAnnotation>
        <OWLClass URI="&go;GO_0001782"/>
        <Annotation annotationURI="&go;exact_synonym">
            <Constant
                >&quot;B-cell homeostasis&quot; []</Constant>
        </Annotation>
    </EntityAnnotation>
    <EntityAnnotation>
        <OWLClass URI="&go;GO_0001782"/>
        <Annotation annotationURI="&go;exact_synonym">
            <Constant
                >&quot;B-lymphocyte homeostasis&quot; []</Constant>
        </Annotation>
    </EntityAnnotation>
    <EntityAnnotation>
        <OWLClass URI="&go;GO_0001782"/>
        <Annotation annotationURI="&go;namespace">
            <Constant
                >biological_process</Constant>
        </Annotation>
    </EntityAnnotation>
    <EntityAnnotation>
        <OWLClass URI="&go;GO_0001782"/>
        <Annotation annotationURI="&rdfs;label">
            <Constant
                >B cell homeostasis</Constant>
        </Annotation>
    </EntityAnnotation>
    <SubClassOf>
        <OWLClass URI="&go;GO_0001783"/>
        <OWLClass URI="&go;GO_0070227"/>
    </SubClassOf>
    <EntityAnnotation>
        <OWLClass URI="&go;GO_0001783"/>
        <Annotation annotationURI="&go;def">
            <Constant
                >&quot;The process of apoptosis in B cells.&quot; [GOC:add, ISBN:0781735149 &quot;Fundamental Immunology&quot;]</Constant>
        </Annotation>
    </EntityAnnotation>
    <EntityAnnotation>
        <OWLClass URI="&go;GO_0001783"/>
        <Annotation annotationURI="&go;exact_synonym">
            <Constant
                >&quot;B cell programmed cell death by apoptosis&quot; []</Constant>
        </Annotation>
    </EntityAnnotation>
    <EntityAnnotation>
        <OWLClass URI="&go;GO_0001783"/>
        <Annotation annotationURI="&go;exact_synonym">
            <Constant
                >&quot;B lymphocyte apoptosis&quot; []</Constant>
        </Annotation>
    </EntityAnnotation>
    <EntityAnnotation>
        <OWLClass URI="&go;GO_0001783"/>
        <Annotation annotationURI="&go;exact_synonym">
            <Constant
                >&quot;B lymphocyte programmed cell death by apoptosis&quot; []</Constant>
        </Annotation>
    </EntityAnnotation>
    <EntityAnnotation>
        <OWLClass URI="&go;GO_0001783"/>
        <Annotation annotationURI="&go;exact_synonym">
            <Constant
                >&quot;B-cell apoptosis&quot; []</Constant>
        </Annotation>
    </EntityAnnotation>
    <EntityAnnotation>
        <OWLClass URI="&go;GO_0001783"/>
        <Annotation annotationURI="&go;exact_synonym">
            <Constant
                >&quot;B-cell programmed cell death by apoptosis&quot; []</Constant>
        </Annotation>
    </EntityAnnotation>
    <EntityAnnotation>
        <OWLClass URI="&go;GO_0001783"/>
        <Annotation annotationURI="&go;exact_synonym">
            <Constant
                >&quot;B-lymphocyte apoptosis&quot; []</Constant>
        </Annotation>
    </EntityAnnotation>
    <EntityAnnotation>
        <OWLClass URI="&go;GO_0001783"/>
        <Annotation annotationURI="&go;exact_synonym">
            <Constant
                >&quot;B-lymphocyte programmed cell death by apoptosis&quot; []</Constant>
        </Annotation>
    </EntityAnnotation>
    <EntityAnnotation>
        <OWLClass URI="&go;GO_0001783"/>
        <Annotation annotationURI="&go;exact_synonym">
            <Constant
                >&quot;apoptosis of B cells&quot; []</Constant>
        </Annotation>
    </EntityAnnotation>
    <EntityAnnotation>
        <OWLClass URI="&go;GO_0001783"/>
        <Annotation annotationURI="&go;exact_synonym">
            <Constant
                >&quot;apoptosis of B lymphocytes&quot; []</Constant>
        </Annotation>
    </EntityAnnotation>
    <EntityAnnotation>
        <OWLClass URI="&go;GO_0001783"/>
        <Annotation annotationURI="&go;exact_synonym">
            <Constant
                >&quot;apoptosis of B-cells&quot; []</Constant>
        </Annotation>
    </EntityAnnotation>
    <EntityAnnotation>
        <OWLClass URI="&go;GO_0001783"/>
        <Annotation annotationURI="&go;exact_synonym">
            <Constant
                >&quot;apoptosis of B-lymphocytes&quot; []</Constant>
        </Annotation>
    </EntityAnnotation>
    <EntityAnnotation>
        <OWLClass URI="&go;GO_0001783"/>
        <Annotation annotationURI="&go;exact_synonym">
            <Constant
                >&quot;programmed cell death of B cells by apoptosis&quot; []</Constant>
        </Annotation>
    </EntityAnnotation>
    <EntityAnnotation>
        <OWLClass URI="&go;GO_0001783"/>
        <Annotation annotationURI="&go;exact_synonym">
            <Constant
                >&quot;programmed cell death of B lymphocytes by apoptosis&quot; []</Constant>
        </Annotation>
    </EntityAnnotation>
    <EntityAnnotation>
        <OWLClass URI="&go;GO_0001783"/>
        <Annotation annotationURI="&go;exact_synonym">
            <Constant
                >&quot;programmed cell death of B-cells by apoptosis&quot; []</Constant>
        </Annotation>
    </EntityAnnotation>
    <EntityAnnotation>
        <OWLClass URI="&go;GO_0001783"/>
        <Annotation annotationURI="&go;exact_synonym">
            <Constant
                >&quot;programmed cell death of B-lymphocytes by apoptosis&quot; []</Constant>
        </Annotation>
    </EntityAnnotation>
    <EntityAnnotation>
        <OWLClass URI="&go;GO_0001783"/>
        <Annotation annotationURI="&go;exact_synonym">
            <Constant
                >&quot;programmed cell death, B cells&quot; []</Constant>
        </Annotation>
    </EntityAnnotation>
    <EntityAnnotation>
        <OWLClass URI="&go;GO_0001783"/>
        <Annotation annotationURI="&go;exact_synonym">
            <Constant
                >&quot;programmed cell death, B lymphocytes&quot; []</Constant>
        </Annotation>
    </EntityAnnotation>
    <EntityAnnotation>
        <OWLClass URI="&go;GO_0001783"/>
        <Annotation annotationURI="&go;exact_synonym">
            <Constant
                >&quot;programmed cell death, B-cells&quot; []</Constant>
        </Annotation>
    </EntityAnnotation>
    <EntityAnnotation>
        <OWLClass URI="&go;GO_0001783"/>
        <Annotation annotationURI="&go;exact_synonym">
            <Constant
                >&quot;programmed cell death, B-lymphocytes&quot; []</Constant>
        </Annotation>
    </EntityAnnotation>
    <EntityAnnotation>
        <OWLClass URI="&go;GO_0001783"/>
        <Annotation annotationURI="&go;namespace">
            <Constant
                >biological_process</Constant>
        </Annotation>
    </EntityAnnotation>
    <EntityAnnotation>
        <OWLClass URI="&go;GO_0001783"/>
        <Annotation annotationURI="&rdfs;label">
            <Constant
                >B cell apoptosis</Constant>
        </Annotation>
    </EntityAnnotation>
    <SubClassOf>
        <OWLClass URI="&go;GO_0001785"/>
        <OWLClass URI="&go;GO_0004955"/>
    </SubClassOf>
    <EntityAnnotation>
        <OWLClass URI="&go;GO_0001785"/>
        <Annotation annotationURI="&go;def">
            <Constant
                >&quot;Combining with prostaglandin J (PGJ(2)), a metabolite of prostaglandin D (PGD(2)) to initiate a change in cell activity.&quot; [PMID:12878180]</Constant>
        </Annotation>
    </EntityAnnotation>
    <EntityAnnotation>
        <OWLClass URI="&go;GO_0001785"/>
        <Annotation annotationURI="&go;exact_synonym">
            <Constant
                >&quot;PGJ(2) receptor activity&quot; []</Constant>
        </Annotation>
    </EntityAnnotation>
    <EntityAnnotation>
        <OWLClass URI="&go;GO_0001785"/>
        <Annotation annotationURI="&go;namespace">
            <Constant
                >molecular_function</Constant>
        </Annotation>
    </EntityAnnotation>
    <EntityAnnotation>
        <OWLClass URI="&go;GO_0001785"/>
        <Annotation annotationURI="&go;related_synonym">
            <Constant
                >&quot;PGJ receptor activity&quot; []</Constant>
        </Annotation>
    </EntityAnnotation>
    <EntityAnnotation>
        <OWLClass URI="&go;GO_0001785"/>
        <Annotation annotationURI="&rdfs;label">
            <Constant
                >prostaglandin J receptor activity</Constant>
        </Annotation>
    </EntityAnnotation>
    <SubClassOf>
        <OWLClass URI="&go;GO_0001787"/>
        <OWLClass URI="&go;GO_0030101"/>
    </SubClassOf>
    <SubClassOf>
        <OWLClass URI="&go;GO_0001787"/>
        <OWLClass URI="&go;GO_0046651"/>
    </SubClassOf>
    <EntityAnnotation>
        <OWLClass URI="&go;GO_0001787"/>
        <Annotation annotationURI="&go;def">
            <Constant
                >&quot;The expansion of a natural killer cell population by cell division.&quot; [GOC:add, ISBN:0781735149 &quot;Fundamental Immunology&quot;]</Constant>
        </Annotation>
    </EntityAnnotation>
    <EntityAnnotation>
        <OWLClass URI="&go;GO_0001787"/>
        <Annotation annotationURI="&go;exact_synonym">
            <Constant
                >&quot;NK cell proliferation&quot; []</Constant>
        </Annotation>
    </EntityAnnotation>
    <EntityAnnotation>
        <OWLClass URI="&go;GO_0001787"/>
        <Annotation annotationURI="&go;namespace">
            <Constant
                >biological_process</Constant>
        </Annotation>
    </EntityAnnotation>
    <EntityAnnotation>
        <OWLClass URI="&go;GO_0001787"/>
        <Annotation annotationURI="&rdfs;label">
            <Constant
                >natural killer cell proliferation</Constant>
        </Annotation>
    </EntityAnnotation>
    <SubClassOf>
        <OWLClass URI="&go;GO_0001788"/>
        <OWLClass URI="&go;GO_0001794"/>
    </SubClassOf>
    <SubClassOf>
        <OWLClass URI="&go;GO_0001788"/>
        <OWLClass URI="&go;GO_0001909"/>
    </SubClassOf>
    <SubClassOf>
        <OWLClass URI="&go;GO_0001788"/>
        <OWLClass URI="&go;GO_0006917"/>
    </SubClassOf>
    <EntityAnnotation>
        <OWLClass URI="&go;GO_0001788"/>
        <Annotation annotationURI="&go;def">
            <Constant
                >&quot;Cytolysis of target cells by natural killer cells, eosinophils, neutrophils, monocytes, or macrophages following engagement of antibodies bound to the target cells by Fc receptors on the effector cells.&quot; [ISBN:0781735149 &quot;Fundamental Immunology&quot;, PMID:11677095, PMID:9581795]</Constant>
        </Annotation>
    </EntityAnnotation>
    <EntityAnnotation>
        <OWLClass URI="&go;GO_0001788"/>
        <Annotation annotationURI="&go;exact_synonym">
            <Constant>&quot;ADCC&quot; []</Constant>
        </Annotation>
    </EntityAnnotation>
    <EntityAnnotation>
        <OWLClass URI="&go;GO_0001788"/>
        <Annotation annotationURI="&go;exact_synonym">
            <Constant
                >&quot;antibody dependent cell death&quot; []</Constant>
        </Annotation>
    </EntityAnnotation>
    <EntityAnnotation>
        <OWLClass URI="&go;GO_0001788"/>
        <Annotation annotationURI="&go;exact_synonym">
            <Constant
                >&quot;antibody dependent cell killing&quot; []</Constant>
        </Annotation>
    </EntityAnnotation>
    <EntityAnnotation>
        <OWLClass URI="&go;GO_0001788"/>
        <Annotation annotationURI="&go;exact_synonym">
            <Constant
                >&quot;antibody-dependent cell death&quot; []</Constant>
        </Annotation>
    </EntityAnnotation>
    <EntityAnnotation>
        <OWLClass URI="&go;GO_0001788"/>
        <Annotation annotationURI="&go;exact_synonym">
            <Constant
                >&quot;antibody-dependent cell killing&quot; []</Constant>
        </Annotation>
    </EntityAnnotation>
    <EntityAnnotation>
        <OWLClass URI="&go;GO_0001788"/>
        <Annotation annotationURI="&go;exact_synonym">
            <Constant
                >&quot;type VI hypersensitivity&quot; []</Constant>
        </Annotation>
    </EntityAnnotation>
    <EntityAnnotation>
        <OWLClass URI="&go;GO_0001788"/>
        <Annotation annotationURI="&go;namespace">
            <Constant
                >biological_process</Constant>
        </Annotation>
    </EntityAnnotation>
    <EntityAnnotation>
        <OWLClass URI="&go;GO_0001788"/>
        <Annotation annotationURI="&go;xref_analog">
            <Constant
                >Wikipedia:Antibody-dependent_cell-mediated_cytotoxicity</Constant>
        </Annotation>
    </EntityAnnotation>
    <EntityAnnotation>
        <OWLClass URI="&go;GO_0001788"/>
        <Annotation annotationURI="&go;xref_analog">
            <Constant
[truncated: 8,646,970 more chars]
