# Supplementary material for: The Neural/Immune Gene Ontology: clipping the Gene Ontology for neurological and immunological systems
Source: BMC Bioinformatics. 2010 Sep 12;11:458. doi: 10.1186/1471-2105-11-458 (PMC2949890; doi:10.1186/1471-2105-11-458)
Supplement: Additional file 7 — MLStermFinder. This file contains the UMLStermFinder script implemented in Perl. [file 1471-2105-11-458-S7.ZIP]

Archive with 1 entries (1 files):
- UMLStermFinder.pl
