# Supplementary material for: The Neural/Immune Gene Ontology: clipping the Gene Ontology for neurological and immunological systems
Source: BMC Bioinformatics. 2010 Sep 12;11:458. doi: 10.1186/1471-2105-11-458 (PMC2949890; doi:10.1186/1471-2105-11-458)
Supplement: Additional file 7 — MLStermFinder. This file contains the UMLStermFinder script implemented in Perl. [file 1471-2105-11-458-S7.ZIP › UMLStermFinder.pl]

# UMLStermFinder. by: Nophar Geifman. Date: 10.12.08

# this program receives the following inputs:
# MRSAT.RRF file, MRREL.RRF file, MARCONSO.RRF file (from UMLS) and GO term ID (GO_XXXXXXX) from user.

# This was written to carry out federated searches across the multiple ontologies included in UMLS. 
# The UMLStermFinder, tests the relevance of a GO term to the neural- or immune systems using the following work flow:

# 1.	Input files were created from the UMLS data files;
# 	a.	The UMLS classes file (MRSAT) was used to extract all rows containing GO terms;
# 	b.	The UMLS relationships file (MRREL) was used to extract all rows containing parent relationships;
# 	c.	The UMLS relationship file (MRREL) was used to extract all rows containing sibling relationships;
# 2.	A GO identifier (of the form: GO:XXXXXXX) is entered;
# 3.	The program now searches the identifier entered in the input file and returns the Concept Unique Identifier (CUI);
# 	a.	All the CUI�s parents (3 generations back) are now extracted from the input file;
# 	b.	All the collected CUIs are then cross-referenced with their siblings to find synonyms. 
# 	c.	The synonym CUIs are collected.
# 	d.	The CUI list now comprises: the original term, its parents and all the synonyms from other ontologies.
# 4.	The CUIs are searched for any of the following strings: "imuune", "neuro", "inflam", "brain", "lymph" or "nerve". Any terms containing these strings are returned.
# 5. Output files include:
#  	a. GO2CUI - original GO terms corresponding CUI
# 	b. parent1 - direct parents
#	c. parent2 - second parents
#	d. parent3 - third parents
#	e. synonyms - all CUI's synonyms
#	f. nonNIterms - all non Neural/Immune strings
#	g. NIterms - all Neural/Immune strings


###########################################

# UMLS .RRF file formats:
# MRSAT: C0001175|L0001175|S0010339|A0019180|AUI|D000163|AT15797077||FX|MSH|AIDS Dementia Complex|N||
# MRSAT: CUI|LUI|SUI|METAUI|STYPE|CODE|ATUI|SATUI|ATN|SAB|ATV|SUPPRESS|CVF|

#MRREL: C0002372|A0022284|AUI|RB|C0002371|A0022279|AUI||R01983351||MSH|MSH|||N||
#MRREL: CUI1|AUI1|STYPE1|REL|CUI2|AUI2|STYPE2|RELA|RUI|SRUI|SAB|SL|RG|DIR|SUPPRESS|CVF|

#MRCONSO: C0001175|ENG|P|L0001175|VO|S0010340|Y|A0019182||M0000245|D000163|MSH|PM|D000163|Acquired Immunodeficiency Syndromes|0|N|| 
#MRCONSO: CUI|LAT|TS|LUI|STT|SUI|ISPREF|AUI|SAUI|SCUI|SDUI|SAB|TTY|CODE|STR|SRL|SUPPRESS|CVF|

# Initially input files were created from UMLS data files:
# The file allGOinMRSAT.txt was created by extracting all the rows that contain GO terms from the UMLS data file MRSAT.RRF.
# The file onlyPARfromMRREL.txt was created by extracting all the rows that contain relationships of the form of parent (PAR) from the UMLS data file MRREL.RRF.
# The file MRRELallSibRel.txt was created by extracting all the rows that contain relationships of the form of sibling (SIB) from the UMLS data file MRREL.RRF.


###########################################

use strict;
#use warnings;

my($CUI,$LUI,$SUI,$METAUI,$STYPE,$CODE,$ATUI,$SATUI,$ATN,$SAB,$ATV,$SUPPRESS,$CVF);
my$line;
my@ATV_CUI;
my@CUI1_CUI2;
my@all_CUI;
my@NIstring;
my@nonNIstring;
my@tempPAR;
my@allPAR;
my@allPAR2;
my$g;
my$a;
my$b;
my$c;
my$j;
my$h;
my%allCUIhash=();
my%allCUIhash2=();
my$q;
print "type Gene Ontology term name\n";
# the program recieves a selected gene ontology term from the user
my$GOname=<STDIN>;
my$GOname1=chomp($GOname);
lc($GOname);


#calling all subrutines:
@ATV_CUI=FindATV($GOname);
@CUI1_CUI2 = FindParent();
@allPAR2=FinfAllPAR();
@all_CUI=FindSimilar();
@NIstring=FindNeuroImmune();
my$file="Neuro_Immune_terms"; 
	open (OUT, ">$file") or die;
	print OUT "@NIstring\n";
	close OUT;

#################################################

sub FindATV {
# this function finds CUIs related to the selected GO term from the allGOinMRSAT file.

	open (MRSAT,"allGOinMRSAT.txt") or die "can't open the file MRSAT";
	print "reading MRSAT and looking for GO id\n";
	# reading the file line by line and spliting the values
		while($line=<MRSAT>){
		chomp($line);
		lc($line);
		#counter
		$j=$j+1;
		my$k=$j%100000;
			if ($k==0){
			print "read $j lines...\n";
			}
		#split line	
		my($CUI,$LUI,$SUI,$METAUI,$STYPE,$CODE,$ATUI,$SATUI,$ATN,$SAB,$ATV,$SUPPRESS,$CVF)=split(/\|/,$line);
			# checking for matching CUI
			if (($GOname eq $ATV) or ($GOname eq $CODE) or ($GOname eq $ATN)){
			push(@ATV_CUI, $CUI);
			}	
		}
		close MRSAT; #closing file
		
			# printing CUI into file.
			my$file="GO2CUI";
			open (OUT, ">$file") or die;
			print OUT "@ATV_CUI\n";
			close OUT;
		# progress is printed to the user	
		if(@ATV_CUI){
		print "The GOterm selected found the following concepts @ATV_CUI\n";
		return @ATV_CUI;
		}
		unless(@ATV_CUI){
		print "no matching concepts were found - aborting\n";
		die;
		}
		
	}
##################################################

sub FindParent{
# this function finds parents of CUIs related to the specific GO term

$j=0;
	open (MRREL,"onlyPARfromMRREL.txt") or die "can't open the file MRREL";
	print "reading MRREL and looking for direct parents\n";
	# reading the file line by line
	my$i;
		while($line=<MRREL>){
		chomp($line);
		#counter
		$j=$j+1;
		
		my$k=$j%100000;
			if ($k==0){
			print "read $j lines...\n";
			}
		#split line
		my($CUI1,$AUI1,$STYPE1,$REL,$CUI2,$AUI2,$STYPE2,$RELA,$RUI,$SRUI,$SAB,$SL,$RG,$DIR,$SUPPRESS,$CVF)=split(/\|/,$line);
		
			foreach $a(@ATV_CUI){
				# checking for matching CUI's
				if (($a eq $CUI1) and ($REL eq "PAR")){
				push(@CUI1_CUI2, $CUI2);
				
				}
			}
		}
		close MRREL; #closing file
		# printing CUI_2 into file.
		my$file="parent1";
			open (OUT, ">$file") or die;
			print OUT "@CUI1_CUI2\n";
			close OUT;
		# informing the user of progress	
		print "The direct perants of CUIs are: @CUI1_CUI2\n";
		return @CUI1_CUI2;
	}
##################################################

sub FinfAllPAR {
$j=0;
 @allPAR=@CUI1_CUI2;
 @CUI1_CUI2=();
 
 open (MRREL2,"onlyPARfromMRREL.txt") or die "can't open the file MRREL";
 print "reading MRREL and looking for higher parents\n";
	# reading the file line by line and dividing  to field and the value in that field
	
	my$i;
	my (@allPAR1,@tempPAR1,@allPAR2);
	
		FP:while($line=<MRREL2>){
		
		chomp($line);
		lc($line);
		#counter
		$j=$j+1;
		
		my$k=$j%100000;
			if ($k==0){
			print "read $j lines...\n";
			}
		#split line
		my($CUI1,$AUI1,$STYPE1,$REL,$CUI2,$AUI2,$STYPE2,$RELA,$RUI,$SRUI,$SAB,$SL,$RG,$DIR,$SUPPRESS,$CVF)=split(/\|/,$line);
		
			foreach $b (@allPAR){
				#checking for matching CUI's
				if (($b eq $CUI1) and ($REL eq "PAR")){
				push (@tempPAR, $CUI2);
				
				}
			} 
			}
		@allPAR1=(@allPAR, @tempPAR);
		
		# printing to file
		my$file="parent2";
			open (OUT, ">$file") or die;
			print OUT "@allPAR1\n";
			close OUT;
# the third round of finding parents.
		FP:while($line=<MRREL2>){
		
		chomp($line);
		lc($line);
		#counter
		$j=$j+1;
		
		my$k=$j%100000;
			if ($k==0){
			print "read $j lines...\n";
			}
		#split line
		my($CUI1,$AUI1,$STYPE1,$REL,$CUI2,$AUI2,$STYPE2,$RELA,$RUI,$SRUI,$SAB,$SL,$RG,$DIR,$SUPPRESS,$CVF)=split(/\|/,$line);
			
			
		foreach $c (@allPAR1){
				# checking for matching CUI's
				if (($c eq $CUI1) and ($REL eq "PAR")){
				push (@tempPAR1, $CUI2);
				}
			}
			}
		@allPAR2=(@allPAR1, @tempPAR1);
		
		
		close MRREL2;
		# printing to file
		my$file="parent3";
			open (OUT, ">$file") or die;
			print OUT "@allPAR2\n";
			close OUT;
		
		@allPAR1=();
		@tempPAR1=();
		
		return @allPAR2;
}

##################################################

sub FindSimilar{
#this function finds CUIs that have relationship of similarity with CUIs found related to GO term or parents of those CUIs
$j=0;
my@all_CUI=(@ATV_CUI, @allPAR2);
@ATV_CUI=();
@allPAR2=();

foreach $h(@all_CUI){
$allCUIhash{$h}="in";
}


	open (MRREL3,"MRRELallSibRel.txt") or die "can't open the file MRREL";
	print "reading MRREL and looking for all related CUIs\n";
	# reading the file line by line 
		FS:while($line=<MRREL3>){
		chomp($line);
		lc($line);
		#counter
		$j=$j+1;
		
		my$k=$j%100000;
			if ($k==0){
			print "read $j lines...\n";
			}
		# split line
		my($CUI1,$AUI1,$STYPE1,$REL,$CUI2,$AUI2,$STYPE2,$RELA,$RUI,$SRUI,$SAB,$SL,$RG,$DIR,$SUPPRESS,$CVF)=split(/\|/,$line);
		
			# checking for matching CUI's
			if ($allCUIhash{$CUI1}) {
			
			if ( $REL eq "AQ" or $REL eq "RL" or $REL eq "RQ"  or $REL eq "QB"){
				push(@all_CUI, $CUI2);
				
			
			}
			}
		
		}
		close MRREL3;
		# print to file
		my$file="synonyms";
			open (OUT, ">$file") or die;
			print OUT "@all_CUI\n";
			close OUT;
		
		return @all_CUI;
	}	
#################################################
	
sub FindNeuroImmune{
#this function finds the CUIs that have neural or immune related names
$j=0;

foreach $q(@all_CUI){
$allCUIhash2{$q}="in";
}

	open (MRCONSO,"MRCONSO.RRF") or die "can't open the file MRCONSO";
	print "reading MRCONSO and looking for all synonyms\n";
	# reading the file line by line 
		FNI:while($line=<MRCONSO>){
		chomp($line);
		lc($line);
		#counter
		$j=$j+1;
		
		my$k=$j%100000;
			if ($k==0){
			print "read $j lines...\n";
			}
		#split line
		my($CUI3,$LAT,$TS,$LUI,$STT,$SUI,$ISPREF,$AUI,$SAUI,$SCUI,$SDUI,$SAB,$TTY,$CODE,$STR,$SRL,$SUPPRESS,$CVF)=split(/\|/,$line);
				#checking for matching terms
				if ($allCUIhash2{$CUI3}) {
				if($STR =~ /immun/i or $STR=~ /neur/i or $STR =~ /inflam/i or $STR=~ /brain/i or $STR =~ /lymph/i or $STR=~ /nerv/i){
				push(@NIstring, $STR."  ,");
				#print ("found neural-immune term: $STR\n");
			
		
				}
				else{
				push(@nonNIstring, $STR."  ,\n");
				}
				}
				
				
				}
				
		close MRCONSO;
		
		# printing to files
		my$file="nonNIterms";
			open (OUT, ">$file") or die;
			print OUT "@nonNIstring\n";
			close OUT;
		my$file2="NIterms";
			open (OUT2, ">$file2") or die;
			warn  "Opened $file2\n";
			print OUT2 "@NIstring\n";
			close OUT2;
		# informing the user
		print "non NI strings are: @nonNIstring\n";
		if (@NIstring){
		print ("found neural-immune terms\n @NIstring\n"); 
		}
		
		unless(@NIstring){
				print "No neural-immune terms were found\n)";
		}
		print "completed task\n";
	return @NIstring;
	
	
	
			}
			
		
		
	
	
	
	
	
	
